# Supplementary material for: The queen’s gut refines with age: longevity phenotypes in a social insect model
Source: Microbiome. 2018 Jun 18;6:108. doi: 10.1186/s40168-018-0489-1 (PMC6006926; doi:10.1186/s40168-018-0489-1)
Supplement: Supplementary file 1 — Table S1. Queen 16S gene read count, taxonomy and coding. (XLSX 427 kb) [file 40168_2018_489_MOESM1_ESM.xlsx]

## Sheet: Taxonomy Read counts
Table S1. Amplicon read count and OTU taxonomy at 97% similarity
		OTU	Otu0001	Otu0004	Otu0007	Otu0003	Otu0002	Otu0005	Otu0006	Otu0008	Otu0009	Otu0010	Otu0011	Otu0012	Otu0013	Otu0014	Otu0015	Otu0016	Otu0017	Otu0018	Otu0019	Otu0020	Otu0021	Otu0022	Otu0023	Otu0024	Otu0025	Otu0026	Otu0027	Otu0028	Otu0029	Otu0030	Otu0031	Otu0032	Otu0033	Otu0034	Otu0035	Otu0036	Otu0037	Otu0038	Otu0039	Otu0040	Otu0041	Otu0042	Otu0043	Otu0044	Otu0045	Otu0046	Otu0047
		Taxonomy	Bacteria(100)	Bacteria(100)	Bacteria(100)	Bacteria(100)	Bacteria(100)	Bacteria(100)	Bacteria(100)	Bacteria(100)	Bacteria(100)	Bacteria(100)	Bacteria(100)	Bacteria(100)	Bacteria(100)	Bacteria(100)	Bacteria(100)	Bacteria(100)	Bacteria(100)	Bacteria(100)	Bacteria(100)	Bacteria(100)	Bacteria(100)	Bacteria(100)	Bacteria(100)	Bacteria(100)	Bacteria(100)	Bacteria(100)	Bacteria(100)	Bacteria(100)	Bacteria(100)	Bacteria(100)	Bacteria(100)	Bacteria(100)	Bacteria(100)	Bacteria(100)	Bacteria(100)	Bacteria(100)	Bacteria(100)	Bacteria(100)	Bacteria(100)	Bacteria(100)	Bacteria(100)	Bacteria(100)	Bacteria(100)	Bacteria(100)	Bacteria(100)	Bacteria(100)	Bacteria(100)
			Firmicutes(100)	Firmicutes(100)	Actinobacteria(100)	Firmicutes(100)	Proteobacteria(100)	Proteobacteria(100)	Proteobacteria(100)	Proteobacteria(100)	Proteobacteria(100)	Proteobacteria(100)	Firmicutes(100)	Actinobacteria(100)	Firmicutes(100)	Bacteroidetes(100)	Proteobacteria(100)	Proteobacteria(100)	Firmicutes(100)	Cyanobacteria(100)	Firmicutes(100)	Actinobacteria(100)	Firmicutes(100)	Proteobacteria(100)	Actinobacteria(100)	Proteobacteria(100)	Proteobacteria(100)	Bacteroidetes(100)	Actinobacteria(100)	Proteobacteria(100)	Proteobacteria(100)	Proteobacteria(100)	Proteobacteria(100)	Proteobacteria(100)	Actinobacteria(100)	Actinobacteria(100)	Proteobacteria(100)	Bacteroidetes(100)	Proteobacteria(100)	Firmicutes(100)	Proteobacteria(100)	Actinobacteria(100)	Firmicutes(100)	Actinobacteria(100)	Bacteria_unclassified(90)	Firmicutes(100)	Proteobacteria(100)	Actinobacteria(100)	Actinobacteria(100)
			Bacilli(100)	Bacilli(100)	Actinobacteria(100)	Bacilli(100)	Alphaproteobacteria(100)	Alphaproteobacteria(100)	Betaproteobacteria(100)	Gammaproteobacteria(100)	Betaproteobacteria(100)	Betaproteobacteria(100)	Bacilli(100)	Actinobacteria(100)	Bacilli(100)	Flavobacteria(100)	Betaproteobacteria(100)	Alphaproteobacteria(100)	Bacilli(100)	4C0d-2(100)	Bacilli(100)	Actinobacteria(100)	Bacilli(100)	Betaproteobacteria(100)	Actinobacteria(100)	Alphaproteobacteria(100)	Betaproteobacteria(100)	Sphingobacteria(100)	Actinobacteria(100)	Alphaproteobacteria(100)	Alphaproteobacteria(100)	Betaproteobacteria(100)	Alphaproteobacteria(100)	Alphaproteobacteria(100)	Actinobacteria(100)	Actinobacteria(100)	Alphaproteobacteria(100)	Flavobacteria(100)	Gammaproteobacteria(100)	Clostridia(99)	Alphaproteobacteria(100)	Actinobacteria(100)	Bacilli(100)	Actinobacteria(100)	Bacteria_unclassified(90)	Bacilli(100)	Betaproteobacteria(100)	Actinobacteria(100)	Actinobacteria(100)
			Lactobacillales(100)	Lactobacillales(100)	Bifidobacteriales(100)	Lactobacillales(100)	Rhodospirillales(100)	Rhodospirillales(100)	Neisseriales(100)	Gammaproteobacteria_order_incertae_sedis(100)	Burkholderiales(100)	Burkholderiales(100)	Bacillales(100)	Actinomycetales(100)	Bacillales(100)	Flavobacteriales(100)	Burkholderiales(100)	Caulobacterales(100)	Lactobacillales(100)	mle1-12(100)	Lactobacillales(100)	Actinomycetales(100)	Bacillales(100)	Burkholderiales(100)	Actinomycetales(100)	Rhizobiales(100)	Burkholderiales(100)	Sphingobacteriales(100)	Actinomycetales(100)	Rhodospirillales(100)	Rhizobiales(100)	Burkholderiales(100)	Rhodospirillales(100)	Rhizobiales(100)	Actinomycetales(100)	Actinomycetales(100)	Rhizobiales(100)	Flavobacteriales(100)	Pseudomonadales(100)	Clostridiales(99)	Rhizobiales(100)	Actinomycetales(100)	Lactobacillales(100)	Actinomycetales(100)	Bacteria_unclassified(90)	Bacillales(100)	Burkholderiales(100)	Actinomycetales(100)	Actinomycetales(100)
			Lactobacillaceae(100)	Lactobacillaceae(100)	Bifidobacteriaceae(100)	Lactobacillaceae(100)	Acetobacteraceae(100)	Acetobacteraceae(100)	Neisseriaceae(100)	Gammaproteobacteria_family_incertae_sedis(100)	Comamonadaceae(100)	Burkholderiaceae(100)	Bacillaceae(100)	Actinomycetales_unclassified(100)	Staphylococcaceae(100)	Flavobacteriaceae(100)	Comamonadaceae(100)	Caulobacteraceae(100)	Streptococcaceae(100)	mle1-12_unclassified(100)	Leuconostocaceae(100)	Propionibacteriaceae(100)	Bacillales_unclassified(100)	Oxalobacteraceae(100)	Micromonosporaceae(100)	Brucellaceae(100)	Oxalobacteraceae(100)	Chitinophagaceae(100)	Geodermatophilaceae(100)	Acetobacteraceae(100)	Methylobacteriaceae(100)	Comamonadaceae(100)	Acetobacteraceae(100)	Bartonellaceae(100)	Corynebacteriaceae(100)	Intrasporangiaceae(100)	Bradyrhizobiaceae(100)	Flavobacteriaceae(100)	Pseudomonadaceae(100)	Lachnospiraceae(70)	Rhizobiales_unclassified(55)	Geodermatophilaceae(100)	Enterococcaceae(100)	Micrococcaceae(100)	Bacteria_unclassified(90)	Bacillales_unclassified(56)	Oxalobacteraceae(100)	Corynebacteriaceae(100)	Corynebacteriaceae(100)
			Lactobacillus(100)	Lactobacillus(100)	Bifidobacterium(100)	Lactobacillaceae_unclassified(100)	Saccharibacter(51)	Alpha2.1(100)	Neisseriaceae_unclassified(93)	Gamma-1(72)	Delftia(100)	Ralstonia(100)	Bacillus(100)	Actinomycetales_unclassified(100)	Staphylococcus(100)	Cloacibacterium(100)	Tepidicella(100)	Caulobacteraceae_unclassified(100)	Streptococcus(100)	mle1-12_unclassified(100)	Fructobacillus(100)	Propionibacterium(100)	Bacillales_unclassified(100)	Oxalobacteraceae_unclassified(68)	Micromonosporaceae_unclassified(94)	Ochrobactrum(98)	Massilia(60)	Chitinophagaceae_unclassified(100)	Geodermatophilus(54)	Alpha2.1(100)	Methylobacterium(100)	Comamonadaceae_unclassified(97)	Acetobacteraceae_unclassified(93)	Bartonella(100)	Corynebacterium(100)	Janibacter(100)	Bradyrhizobium(94)	Flavobacteriaceae_unclassified(100)	Pseudomonas(100)	Lachnospiraceae_unclassified(70)	Rhizobiales_unclassified(55)	Geodermatophilaceae_unclassified(77)	Melissococcus(100)	Kocuria(100)	Bacteria_unclassified(90)	Bacillales_unclassified(56)	Oxalobacteraceae_unclassified(95)	Corynebacterium(100)	Corynebacteriaceae_unclassified(100)
			Firm5(100)	Firm4(100)	BeeBifido(100)	Lactobacillaceae_unclassified(100)	Alpha2.2(51)	Alpha2.1_unclassified(100)	Neisseriaceae_unclassified(93)	Gamma-1_unclassified(72)	Delftia_unclassified(100)	Ralstonia_unclassified(100)	Bacillus_amyloliquefaciens(100)	Actinomycetales_unclassified(100)	Staphylococcus_epidermidis(65)	Cloacibacterium_unclassified(100)	Tepidicella_unclassified(100)	Caulobacteraceae_unclassified(100)	Streptococcus_unclassified(68)	mle1-12_unclassified(100)	Fructobacillus_unclassified(100)	Propionibacterium_acnes(99)	Bacillales_unclassified(100)	Oxalobacteraceae_unclassified(68)	Micromonosporaceae_unclassified(94)	Ochrobactrum_unclassified(98)	Massilia_timonae(60)	Chitinophagaceae_unclassified(100)	Geodermatophilus_unclassified(54)	Alpha2.1_unclassified(100)	Methylobacterium_unclassified(100)	Comamonadaceae_unclassified(97)	Acetobacteraceae_unclassified(93)	Alpha1(100)	Corynebacterium_unclassified(100)	Janibacter_unclassified(100)	Bradyrhizobium_elkanii(94)	Flavobacteriaceae_unclassified(100)	Pseudomonas_unclassified(98)	Lachnospiraceae_unclassified(70)	Rhizobiales_unclassified(55)	Geodermatophilaceae_unclassified(77)	Melissococcus_plutonius(100)	Kocuria_rosea(100)	Bacteria_unclassified(90)	Bacillales_unclassified(56)	Oxalobacteraceae_unclassified(95)	Corynebacterium_unclassified(100)	Corynebacteriaceae_unclassified(100)
			Firm5_unclassified(100)	Firm4_unclassified(100)	BeeBifido_unclassified(100)	Lactobacillaceae_unclassified(100)	Alpha2.2_unclassified(51)	Alpha2.1_unclassified(100)	Neisseriaceae_unclassified(93)	Gamma-1_unclassified(72)	Delftia_unclassified(100)	Ralstonia_unclassified(100)	Bacillus_amyloliquefaciens_unclassified(100)	Actinomycetales_unclassified(100)	Staphylococcus_epidermidis_unclassified(65)	Cloacibacterium_unclassified(100)	Tepidicella_unclassified(100)	Caulobacteraceae_unclassified(100)	Streptococcus_unclassified(68)	mle1-12_unclassified(100)	Fructobacillus_unclassified(100)	Propionibacterium_acnes_unclassified(99)	Bacillales_unclassified(100)	Oxalobacteraceae_unclassified(68)	Micromonosporaceae_unclassified(94)	Ochrobactrum_unclassified(98)	Massilia_timonae_unclassified(60)	Chitinophagaceae_unclassified(100)	Geodermatophilus_unclassified(54)	Alpha2.1_unclassified(100)	Methylobacterium_unclassified(100)	Comamonadaceae_unclassified(97)	Acetobacteraceae_unclassified(93)	Alpha1_unclassified(100)	Corynebacterium_unclassified(100)	Janibacter_unclassified(100)	Bradyrhizobium_elkanii_unclassified(94)	Flavobacteriaceae_unclassified(100)	Pseudomonas_unclassified(98)	Lachnospiraceae_unclassified(70)	Rhizobiales_unclassified(55)	Geodermatophilaceae_unclassified(77)	Melissococcus_plutonius_unclassified(100)	Kocuria_rosea_unclassified(100)	Bacteria_unclassified(90)	Bacillales_unclassified(56)	Oxalobacteraceae_unclassified(95)	Corynebacterium_unclassified(100)	Corynebacteriaceae_unclassified(100)
Total Seqs	Niche	Cohort	Firm5_unclassified_unclassified(100)	Firm4_unclassified_unclassified(100)	BeeBifido_unclassified_unclassified(100)	Lactobacillaceae_unclassified_unclassified(100)	Alpha2.2_unclassified_unclassified(51)	Alpha2.1_unclassified_unclassified(100)	Neisseriaceae_unclassified_unclassified(93)	Gamma-1_unclassified_unclassified(72)	Delftia_unclassified_unclassified(100)	Ralstonia_unclassified_unclassified(100)	Bacillus_amyloliquefaciens_unclassified_unclassified(100)	Actinomycetales_unclassified_unclassified(100)	Staphylococcus_epidermidis_unclassified_unclassified(65)	Cloacibacterium_unclassified_unclassified(100)	Tepidicella_unclassified_unclassified(100)	Caulobacteraceae_unclassified_unclassified(100)	Streptococcus_unclassified_unclassified(68)	mle1-12_unclassified_unclassified(100)	Fructobacillus_unclassified_unclassified(100)	Propionibacterium_acnes_unclassified_unclassified(99)	Bacillales_unclassified_unclassified(100)	Oxalobacteraceae_unclassified_unclassified(68)	Micromonosporaceae_unclassified_unclassified(94)	Ochrobactrum_unclassified_unclassified(98)	Massilia_timonae_unclassified_unclassified(60)	Chitinophagaceae_unclassified_unclassified(100)	Geodermatophilus_unclassified_unclassified(54)	Alpha2.1_unclassified_unclassified(100)	Methylobacterium_unclassified_unclassified(100)	Comamonadaceae_unclassified_unclassified(97)	Acetobacteraceae_unclassified_unclassified(93)	Alpha1_unclassified_unclassified(100)	Corynebacterium_unclassified_unclassified(100)	Janibacter_unclassified_unclassified(100)	Bradyrhizobium_elkanii_unclassified_unclassified(94)	Flavobacteriaceae_unclassified_unclassified(100)	Pseudomonas_unclassified_unclassified(98)	Lachnospiraceae_unclassified_unclassified(70)	Rhizobiales_unclassified_unclassified(55)	Geodermatophilaceae_unclassified_unclassified(77)	Melissococcus_plutonius_unclassified_unclassified(100)	Kocuria_rosea_unclassified_unclassified(100)	Bacteria_unclassified_unclassified(90)	Bacillales_unclassified_unclassified(56)	Oxalobacteraceae_unclassified_unclassified(95)	Corynebacterium_unclassified_unclassified(100)	Corynebacteriaceae_unclassified_unclassified(100)
2628	Q1MOUTH	CA1	314	54	0	8	2094	0	0	0	50	6	0	1	0	7	0	0	0	0	0	0	0	0	0	0	0	0	0	0	0	0	0	0	0	0	0	0	13	0	0	0	0	21	0	0	0	0	0
8869	Q2MOUTH	CA1	248	48	7	37	8390	1	0	0	40	0	0	0	2	0	0	0	7	0	0	0	0	0	0	0	0	0	0	0	0	0	0	0	1	0	0	0	0	0	0	0	0	9	0	0	0	0	0
5411	Q3MOUTH	CA1	155	168	0	76	4875	1	0	0	37	0	0	51	0	0	0	0	1	0	0	3	0	0	0	0	0	0	0	0	0	0	0	8	0	0	0	0	0	0	0	0	0	0	0	0	0	0	0
727	Q4MOUTH	CA1	56	22	0	12	454	0	0	6	83	0	0	4	0	0	0	0	0	0	0	37	0	0	0	0	0	0	16	0	0	6	0	0	6	0	0	0	0	0	0	3	0	0	0	0	0	0	0
5500	Q5MOUTH	CA1	292	74	5	724	4331	0	3	0	44	1	0	5	3	0	0	0	0	0	0	0	0	0	0	0	0	0	0	0	0	0	0	1	0	0	0	0	0	0	0	0	0	0	0	0	4	0	0
9307	Q6MOUTH	CA1	1001	343	8	55	7508	0	0	8	85	7	0	112	11	0	0	0	23	0	0	3	0	16	0	0	37	0	0	0	0	3	0	0	0	0	0	0	0	0	0	0	0	0	0	0	0	0	0
448	Q7MOUTH	CA1	275	45	1	14	39	0	1	1	27	0	0	7	0	0	0	0	1	0	0	5	0	0	0	0	0	0	12	0	0	0	0	7	0	0	0	0	0	0	0	0	0	5	0	0	0	0	0
6939	Q8MOUTH	CA1	1114	537	18	2936	213	2	209	643	8	0	0	29	5	0	0	0	0	0	6	0	0	0	3	0	0	0	23	0	0	0	0	173	1	0	0	0	0	57	0	3	0	3	0	61	0	18	0
6117	Q9MOUTH	CA1	4149	191	49	851	176	8	22	5	85	0	0	426	0	0	0	0	0	0	0	0	5	0	0	0	0	0	10	0	0	0	0	0	17	0	0	0	0	0	0	0	0	0	0	5	4	1	0
950	Q10MOUTH	CA1	353	222	0	36	63	1	0	0	62	0	0	83	2	0	0	0	5	0	0	0	0	0	0	0	0	0	0	0	0	0	0	5	3	0	0	0	0	0	46	0	0	39	0	0	6	0	7
2548	Q11MOUTH	CA1	876	224	0	335	501	1	0	0	84	0	0	275	49	0	0	0	0	0	0	5	0	0	0	0	0	0	0	0	0	5	0	0	14	0	0	0	0	0	5	0	0	0	0	0	0	0	16
27513	Q12MOUTH	CA1	825	94	18	5832	20319	3	0	5	43	0	0	33	7	0	0	0	5	0	0	0	0	0	2	0	0	0	4	0	0	0	0	0	1	0	0	0	0	0	0	1	259	4	0	7	0	0	0
18633	Q13MOUTH	CA1	56	233	0	12677	5565	0	0	0	43	0	0	10	6	0	0	0	0	0	0	0	0	0	0	0	0	0	0	0	0	0	0	0	0	0	0	0	0	0	0	0	0	0	0	0	0	0	0
11908	Q14MOUTH	CA1	383	58	5	21	11295	2	1	7	13	0	0	12	1	0	0	0	5	0	0	10	0	0	0	0	3	0	2	0	0	0	0	0	3	0	0	0	0	0	4	3	0	0	0	0	0	0	32
3391	Q15MOUTH	CA1	979	376	17	215	1011	77	2	110	84	0	0	102	14	0	0	0	0	0	0	0	0	0	0	0	56	0	0	0	0	0	0	0	0	0	0	0	0	0	0	13	24	0	0	16	8	0	3
17216	Q16MOUTH	CA1	959	55	16	101	15914	0	33	2	41	0	0	72	3	0	0	0	1	0	0	0	0	0	0	0	0	0	0	0	0	0	0	0	3	2	0	0	0	0	0	0	0	0	0	0	0	0	0
16533	Q17MOUTH	CA2	1142	197	4	7158	7930	0	1	7	10	0	0	15	1	0	0	0	4	0	0	2	0	0	0	0	0	0	0	0	0	0	0	5	1	0	0	0	0	0	0	0	0	0	0	0	0	0	0
25954	Q18MOUTH	CA2	813	54	22	22867	2121	1	2	0	24	0	0	13	1	0	0	0	0	0	0	3	0	0	0	0	0	0	3	0	0	0	0	0	0	0	0	0	0	1	0	0	0	0	0	0	0	0	2
11653	Q19MOUTH	CA2	121	57	1	2895	8387	0	19	0	54	0	0	3	0	0	0	0	0	0	0	2	0	0	0	0	0	0	2	0	0	0	0	0	0	0	0	0	0	0	0	0	0	0	0	0	0	0	0
15203	Q20MOUTH	CA2	2951	842	290	165	10780	3	4	4	26	0	0	0	0	0	0	0	32	0	0	0	0	0	0	0	8	0	1	0	0	0	0	0	0	0	0	0	0	8	0	0	0	6	0	0	0	0	2
18328	Q21MOUTH	CA2	4571	198	11	5154	8017	1	16	23	13	0	0	44	52	2	0	0	23	0	1	3	0	0	0	0	0	0	0	0	0	0	0	0	0	0	0	0	0	0	0	0	0	0	0	0	0	0	6
33121	Q22MOUTH	CA2	2273	455	25	575	29672	0	3	1	2	0	0	2	0	0	0	0	27	0	0	0	0	0	0	0	0	0	0	0	0	0	3	0	11	0	0	0	0	0	0	0	0	6	0	5	0	0	0
24189	Q23MOUTH	CA2	344	5	3	145	23671	0	0	1	2	0	0	10	0	0	0	0	0	0	1	0	0	0	0	0	0	0	0	0	0	0	0	0	0	0	0	0	0	0	0	0	0	0	0	0	0	0	0
24197	Q24MOUTH	CA2	247	50	5	12769	10961	0	0	3	17	0	0	29	0	0	0	0	7	0	0	0	0	0	4	0	0	0	0	0	0	0	0	4	0	0	0	0	0	43	0	0	0	5	0	7	0	0	0
40748	Q25MOUTH	CA2	1337	183	151	6648	32133	0	10	8	0	0	0	0	0	0	0	0	1	0	3	0	0	0	0	0	0	0	0	0	0	0	3	0	0	0	0	0	0	0	0	0	0	0	0	0	0	0	0
22083	Q26MOUTH	CA2	190	37	6	443	21342	0	12	0	3	0	0	11	3	0	0	0	0	0	0	0	0	0	0	1	0	0	1	0	0	0	0	2	1	0	0	0	0	6	0	0	0	0	0	0	8	0	0
38944	Q27MOUTH	CA2	1311	133	50	4842	32166	9	35	20	12	0	0	27	5	0	0	0	0	0	3	3	2	25	0	6	4	0	0	0	0	0	0	4	3	0	0	0	0	2	0	0	0	3	0	8	15	0	0
36947	Q28MOUTH	CA2	2160	1315	165	1139	31335	6	20	49	45	0	0	155	12	0	1	0	20	0	0	7	0	0	0	6	0	0	8	0	0	0	0	0	10	0	0	0	3	0	0	255	0	74	0	7	0	0	0
28658	Q29MOUTH	CA2	261	132	16	3398	24383	11	35	8	18	0	0	24	41	0	0	0	2	0	2	142	0	0	15	0	0	0	49	0	0	0	0	0	9	0	0	0	1	1	0	0	0	0	0	0	0	0	26
36964	Q30MOUTH	CA2	260	83	19	18586	17368	2	18	14	7	0	1	6	0	0	0	0	0	0	447	2	0	0	0	5	0	0	8	0	0	0	0	4	1	0	0	0	1	0	0	8	0	16	0	1	0	0	0
40367	Q31MOUTH	CA2	4538	2198	462	375	32191	11	43	3	9	0	0	62	0	0	0	0	14	0	0	5	0	0	0	4	0	0	0	0	0	0	0	2	0	0	0	0	0	0	44	7	0	0	0	3	0	0	4
27979	Q32MOUTH	CA2	439	218	55	12548	14373	7	45	19	41	0	0	44	10	0	0	0	8	0	0	3	3	7	0	1	0	0	1	0	0	0	0	5	4	0	0	0	0	0	15	0	0	0	0	0	0	0	0
39807	Q49MOUTH	AZ1	15138	1524	474	7247	13986	7	783	448	8	12	0	1	1	0	0	4	0	7	16	0	0	0	0	0	0	0	0	0	0	0	0	13	0	0	0	0	0	0	0	2	0	0	0	0	0	0	0
24868	Q50MOUTH	AZ1	16032	4519	833	227	56	16	971	2053	9	11	0	8	10	0	0	6	0	2	20	1	0	0	0	0	0	1	0	0	0	4	0	2	0	0	0	0	0	0	0	0	31	0	0	0	0	0	0
7476	Q51MOUTH	AZ1	2679	591	500	21	808	2	33	22	503	523	0	0	55	0	0	93	0	121	0	14	13	0	0	0	0	5	22	0	0	43	0	118	52	0	41	0	0	0	44	0	0	0	0	0	0	0	0
30753	Q52MOUTH	AZ1	344	74	7	9053	21155	0	0	1	14	29	0	3	4	0	0	7	2	4	2	1	0	5	0	0	0	6	0	0	0	0	0	0	0	0	0	0	0	4	0	0	0	0	0	0	3	1	0
16620	Q53MOUTH	AZ1	289	193	18	10886	4904	29	13	18	42	30	0	6	0	0	0	0	0	0	0	5	8	3	0	0	0	1	0	0	0	2	0	0	2	0	3	0	0	0	0	10	11	0	0	0	7	0	0
11768	Q54MOUTH	AZ1	479	175	4	100	7617	57	0	0	235	212	0	1102	113	0	0	42	368	25	0	26	39	0	3	0	9	19	0	1	0	30	0	0	4	0	1	0	5	3	9	160	0	0	0	0	0	28	0
18822	Q55MOUTH	AZ1	8533	1676	97	546	914	1797	534	744	367	461	0	38	325	0	0	59	83	132	116	71	3	31	0	0	0	40	84	3	0	70	0	8	9	0	76	0	0	27	60	7	0	26	0	134	40	0	0
11759	Q56MOUTH	AZ1	1946	124	5	64	4237	4161	0	32	223	232	0	236	47	0	0	40	34	29	5	7	0	0	0	1	0	10	0	11	0	2	0	0	8	0	15	0	0	8	0	0	0	0	0	0	9	0	0
17748	Q57MOUTH	AZ1	131	14	5	8	16900	120	6	14	134	122	0	4	16	0	0	20	0	23	2	14	0	0	0	8	4	7	1	0	0	5	0	2	5	0	2	0	0	8	10	0	0	0	0	21	0	0	0
16990	Q58MOUTH	AZ1	134	1	1	16590	33	27	0	2	14	17	0	12	0	0	0	13	0	1	0	3	0	0	0	0	0	2	4	0	0	0	0	0	3	1	3	0	0	0	0	0	29	0	0	0	0	0	0
11985	Q59MOUTH	AZ1	8085	55	5	2868	342	204	10	10	70	72	6	29	14	4	0	15	5	16	1	3	0	11	0	0	0	3	0	0	0	7	0	1	0	0	3	0	0	0	9	9	10	5	0	0	0	0	0
8445	Q60MOUTH	AZ1	2821	258	43	66	2315	369	18	77	193	233	0	899	103	0	0	62	130	29	0	42	54	27	0	4	0	6	0	0	0	19	0	0	5	0	23	0	0	0	4	3	14	3	0	0	23	0	62
32474	Q61MOUTH	AZ1	275	17	2	14464	17166	35	21	9	74	126	0	12	43	0	0	13	1	7	0	1	0	9	0	0	0	3	9	0	0	4	0	0	3	0	6	0	0	0	7	0	0	4	0	0	0	0	0
4733	Q62MOUTH	AZ1	1161	127	15	177	141	29	114	0	760	983	0	105	20	0	0	183	0	91	9	0	0	46	0	0	0	45	0	0	0	87	0	0	0	0	115	0	0	0	0	0	0	0	0	0	0	0	0
9407	Q63MOUTH	AZ1	4294	863	51	90	397	129	27	75	728	1037	0	190	146	0	0	105	78	112	24	0	0	0	17	0	0	42	0	1	0	180	0	0	19	0	116	0	18	116	0	0	0	0	0	0	87	0	0
17166	Q33MOUTH	AZ2	6556	4670	820	1811	1168	73	0	3	510	0	0	0	187	0	0	0	21	0	20	56	0	0	0	83	12	0	0	2	0	0	0	0	169	0	0	0	53	0	0	0	33	0	0	0	0	0	25
31185	Q34MOUTH	AZ2	9471	3721	601	328	537	169	703	200	1567	0	0	437	1282	2972	2532	0	492	0	0	70	0	0	0	346	137	0	161	3	0	0	0	0	252	0	0	699	159	238	158	0	0	1	0	209	3	0	73
23832	Q35MOUTH	AZ2	20003	1991	185	219	649	3	9	43	142	0	0	33	4	0	0	0	5	0	0	3	0	20	0	10	6	0	0	1	0	0	0	0	12	0	0	0	7	24	156	0	0	0	0	9	0	0	13
11752	Q36MOUTH	AZ2	3704	3744	0	6	131	0	10	8	1914	0	0	0	349	0	0	0	0	0	0	204	0	7	0	0	0	0	395	0	0	0	0	0	0	0	0	0	90	0	0	0	0	0	0	0	0	220	75
40103	Q37MOUTH	AZ2	17159	2146	125	1825	6997	54	1053	9309	339	0	0	24	148	0	0	0	5	0	11	13	0	7	0	47	0	0	12	0	0	0	0	0	29	0	0	0	4	0	28	0	0	0	0	0	38	0	10
32292	Q38MOUTH	AZ2	161	46	0	5755	26154	12	18	87	23	4	1	0	0	0	0	0	0	0	0	0	0	0	0	1	0	0	0	0	0	0	0	0	1	0	0	0	0	2	0	0	0	0	0	0	2	0	0
48357	Q39MOUTH	AZ2	13873	374	1201	72	23100	2	61	145	30	0	5994	16	90	7	0	0	5	0	0	4	247	0	0	87	1	0	6	0	962	0	0	1	15	0	0	0	4	0	0	24	0	20	0	0	0	342	0
37088	Q40MOUTH	AZ2	555	183	17	14038	21383	44	23	8	72	0	258	0	5	0	0	0	23	0	2	12	54	0	0	0	0	0	0	0	0	0	0	0	2	0	0	0	0	0	0	0	6	171	0	0	0	0	0
138	Q41MOUTH	AZ2	49	25	0	16	23	1	18	6	0	0	0	0	0	0	0	0	0	0	0	0	0	0	0	0	0	0	0	0	0	0	0	0	0	0	0	0	0	0	0	0	0	0	0	0	0	0	0
34299	Q42MOUTH	AZ2	2253	537	44	149	30621	202	220	69	36	0	20	2	7	0	0	0	2	0	0	12	0	0	0	4	0	0	0	1	0	7	4	6	4	0	0	0	2	0	0	0	0	4	0	0	0	0	0
39681	Q43MOUTH	AZ2	1302	786	33	1311	35068	0	17	4	29	0	0	0	0	0	0	0	0	0	0	0	0	0	0	0	0	0	0	0	0	0	686	0	0	0	0	0	0	0	0	1	0	0	401	0	0	0	0
27989	Q44MOUTH	AZ2	20301	4414	111	143	1492	28	118	73	572	0	0	0	154	0	0	0	0	0	0	33	73	35	0	0	0	0	0	1	0	0	0	0	0	0	0	0	17	72	0	0	0	0	0	0	0	0	0
32534	Q45MOUTH	AZ2	96	8	1	16047	16351	0	10	8	1	0	0	0	0	0	0	0	0	0	0	1	0	0	0	0	0	0	0	0	0	0	0	0	0	0	0	0	0	0	0	0	0	0	0	0	0	0	0
34267	Q46MOUTH	AZ2	414	311	53	4041	28681	0	33	16	0	0	0	0	0	0	0	0	0	0	0	0	0	0	0	0	0	0	0	0	0	0	178	0	0	0	0	0	0	0	0	0	0	0	128	0	0	0	0
22242	Q47MOUTH	AZ2	10685	1976	0	3	2681	0	10	4	1243	0	0	0	0	0	0	0	345	0	0	126	0	798	0	444	232	0	0	0	0	0	0	0	0	838	0	0	98	0	0	0	0	0	0	0	273	0	77
39974	Q48MOUTH	AZ2	31547	7048	26	64	220	307	84	194	75	0	13	0	21	0	0	0	12	0	0	21	3	0	0	3	15	0	0	5	0	0	0	4	4	0	0	0	2	4	7	0	6	2	0	12	0	0	6
28909	Q1MIDGUT	CA1	12845	358	648	430	14512	36	41	7	6	0	0	0	2	0	0	0	0	0	0	0	0	0	0	0	0	0	0	1	0	0	0	2	0	0	0	0	0	0	0	0	0	0	0	0	0	0	0
2700	Q2MIDGUT	CA1	1558	93	5	36	811	31	16	0	33	0	0	14	17	0	0	0	0	0	0	0	0	2	0	0	0	0	0	0	0	0	0	31	7	0	0	0	0	0	7	0	0	0	0	0	0	0	0
5164	Q3MIDGUT	CA1	3579	157	9	167	1100	83	5	7	19	0	0	6	1	0	0	0	0	0	0	1	0	0	0	0	4	0	0	0	0	0	0	0	0	0	0	0	0	0	0	0	0	0	0	0	0	0	0
4318	Q4MIDGUT	CA1	444	115	7	609	2672	1	24	69	46	0	0	11	87	0	0	0	0	0	0	0	0	0	0	0	0	0	0	0	0	0	0	11	92	0	0	0	0	0	4	0	1	9	0	0	0	0	0
34892	Q5MIDGUT	CA1	647	478	13	21257	12481	0	0	0	0	0	0	0	0	0	0	0	0	0	0	0	0	0	0	0	0	0	0	0	0	0	0	0	0	0	0	0	0	0	0	0	0	0	0	0	0	0	0
25882	Q6MIDGUT	CA1	1742	45	1	104	23922	23	10	13	5	1	0	4	0	0	0	0	0	0	0	0	2	0	0	0	0	0	4	0	0	0	0	0	0	0	0	0	0	0	0	0	0	0	0	1	0	0	0
18952	Q7MIDGUT	CA1	2590	62	6	449	15744	11	23	12	22	0	0	1	0	0	0	0	0	0	0	0	0	0	0	0	0	0	0	0	0	3	0	1	0	0	0	0	0	0	0	0	0	0	0	1	0	0	1
30783	Q8MIDGUT	CA1	15826	32	0	880	13908	43	20	0	5	0	0	0	8	0	0	0	9	0	3	0	0	0	0	0	4	0	0	0	0	0	0	2	0	0	0	0	2	0	0	0	9	0	0	0	0	0	0
24332	Q9MIDGUT	CA1	12168	43	4	1157	10914	3	3	3	13	0	1	0	2	0	0	0	0	0	0	0	0	0	0	0	0	0	1	0	0	0	0	0	0	0	0	0	0	0	0	0	0	0	0	0	0	0	1
25663	Q10MIDGUT	CA1	76	146	0	55	25359	1	9	12	3	0	0	0	0	0	0	0	0	0	0	0	0	0	0	0	0	0	0	0	0	0	0	0	0	0	0	0	0	0	0	0	0	0	0	0	0	0	0
24075	Q11MIDGUT	CA1	19075	1199	868	252	2310	150	50	38	29	0	0	2	5	0	0	0	0	0	0	0	0	0	0	0	0	0	6	0	0	0	0	5	0	0	0	0	0	0	0	0	0	0	0	0	0	0	0
25809	Q12MIDGUT	CA1	1278	1354	5	164	22942	19	11	13	10	0	0	0	0	0	0	0	0	0	0	0	0	0	0	0	0	0	0	0	0	0	0	0	1	0	0	0	0	0	0	0	0	0	2	0	0	0	0
17033	Q13MIDGUT	CA1	2803	190	11	344	13562	43	17	20	27	0	0	0	0	0	0	0	1	0	0	0	0	0	0	0	0	0	0	0	0	0	0	0	0	0	0	0	0	0	0	0	0	0	0	0	0	0	0
24603	Q14MIDGUT	CA1	2944	32	2	199	21111	246	14	11	2	0	0	0	4	0	0	0	0	0	0	0	0	17	0	0	0	0	0	3	0	0	0	0	0	0	0	0	0	0	0	3	0	0	0	4	0	0	0
29836	Q15MIDGUT	CA1	2487	13	5	494	26750	31	8	31	8	0	0	0	0	0	0	0	0	0	0	0	0	0	0	0	0	0	0	0	0	0	0	4	0	0	0	0	0	0	0	0	0	0	0	0	0	0	0
26007	Q16MIDGUT	CA1	3295	274	144	10869	11185	0	203	17	7	0	0	0	0	0	0	0	0	0	0	0	0	0	0	0	0	0	0	0	0	0	0	2	0	0	0	0	0	0	0	0	0	0	0	0	0	0	0
26105	Q17MIDGUT	CA2	12854	232	570	3848	8436	42	11	34	9	0	0	0	0	0	0	0	0	0	0	0	0	0	0	0	0	0	0	0	0	0	0	10	0	0	0	0	0	0	0	0	0	0	0	2	0	0	0
23110	Q18MIDGUT	CA2	15332	36	1649	4161	1841	32	7	23	13	0	0	3	0	0	0	0	0	0	0	1	2	0	0	0	0	0	0	0	0	0	0	3	0	0	0	0	0	0	0	0	0	2	0	0	0	0	0
18091	Q19MIDGUT	CA2	8447	1748	799	765	6307	12	1	3	0	0	0	0	0	0	0	0	0	0	0	0	0	0	0	0	0	0	0	0	0	0	0	0	2	0	0	0	0	0	0	0	0	0	0	0	0	0	0
25904	Q20MIDGUT	CA2	16894	104	21	2438	6249	45	1	10	37	0	0	0	5	0	0	0	2	0	3	0	0	0	0	0	0	0	0	0	0	0	0	5	0	0	0	0	0	0	0	1	0	0	0	0	1	6	0
27303	Q21MIDGUT	CA2	1909	522	40	1713	23097	10	0	1	1	0	0	0	0	0	0	0	0	0	0	0	0	0	0	0	0	0	0	0	0	0	0	0	0	0	0	0	0	0	0	0	0	0	0	0	2	0	0
14073	Q22MIDGUT	CA2	8898	54	103	3151	1847	5	3	0	1	0	0	0	0	0	0	0	3	0	0	0	0	0	0	0	0	0	0	0	0	0	0	0	0	0	0	0	0	0	0	0	0	0	0	0	1	0	0
28510	Q23MIDGUT	CA2	705	68	21	2465	25155	0	0	2	1	0	0	1	0	0	0	0	0	0	5	0	0	1	0	0	0	0	0	0	0	0	0	0	0	0	0	0	0	0	0	0	0	0	0	60	0	0	0
27016	Q24MIDGUT	CA2	11133	1361	932	5674	7827	7	0	0	3	0	0	0	0	0	0	0	0	0	0	1	0	37	0	0	0	0	0	0	0	0	0	0	0	0	0	0	0	0	0	0	0	0	0	0	0	0	0
27252	Q25MIDGUT	CA2	15874	1077	970	1492	5385	95	2170	81	5	0	0	0	2	0	0	0	3	0	3	0	0	0	0	0	0	0	0	0	0	0	0	14	4	0	0	0	1	0	0	1	0	15	0	0	0	0	2
33643	Q26MIDGUT	CA2	279	27	11	12167	21101	1	16	8	8	0	1	0	0	0	0	0	1	0	2	1	0	0	0	0	0	0	0	0	0	0	0	0	0	0	0	0	1	0	0	0	0	0	0	0	0	0	0
53770	Q27MIDGUT	CA2	14178	8973	2269	23273	4542	88	86	20	89	0	0	0	0	0	0	0	23	0	0	11	0	0	0	0	0	0	11	0	0	0	0	25	0	0	0	0	4	0	0	0	0	9	0	0	0	0	0
34138	Q28MIDGUT	CA2	741	112	29	2828	30318	57	13	4	7	0	0	0	1	0	0	0	3	0	0	0	0	0	0	0	0	0	4	0	0	0	0	1	0	0	0	0	3	0	0	0	0	0	0	0	0	0	0
31201	Q29MIDGUT	CA2	15533	55	20	6783	5384	143	3125	75	12	0	0	0	0	0	0	0	1	0	6	0	14	0	0	0	0	0	0	1	0	0	0	0	0	0	0	0	6	0	0	0	0	0	0	1	0	0	0
34157	Q30MIDGUT	CA2	4213	1710	434	2319	25404	10	13	9	8	0	0	0	0	0	0	0	1	0	1	1	0	0	0	2	0	0	0	0	0	0	4	0	1	0	0	0	0	0	0	0	0	0	0	0	0	0	0
23978	Q31MIDGUT	CA2	6651	178	42	11516	3880	1320	18	21	4	0	0	0	5	0	0	0	0	0	2	3	0	0	0	12	0	0	2	15	0	3	0	15	2	0	0	0	0	4	0	0	0	0	0	0	0	0	0
37223	Q32MIDGUT	CA2	6108	1007	2728	4868	22430	23	4	0	5	0	0	0	0	0	0	0	1	0	0	0	0	0	0	0	0	0	0	0	0	0	0	0	0	0	0	0	0	0	0	0	0	0	0	0	0	0	0
17109	Q49MIDGUT	AZ1	11641	1781	667	97	556	127	1385	678	29	37	0	0	0	0	0	12	0	9	12	0	0	0	0	0	0	3	0	0	0	5	0	14	0	0	4	0	0	0	0	0	0	0	0	0	0	0	0
20791	Q50MIDGUT	AZ1	11722	1211	380	471	5914	99	651	113	69	69	0	1	1	0	0	12	0	11	7	4	0	0	0	0	0	3	0	0	0	8	0	0	0	0	6	0	0	0	0	0	0	0	0	0	0	0	3
6450	Q51MIDGUT	AZ1	39	1	0	0	17	0	3	0	2209	2003	0	0	0	0	0	563	0	339	0	0	0	0	0	12	0	534	0	0	0	198	0	0	0	0	85	0	0	0	0	0	0	0	0	0	0	0	0
22435	Q52MIDGUT	AZ1	468	0	13	11	21502	315	0	0	55	30	0	0	0	0	0	11	0	11	4	0	0	0	0	0	0	0	0	5	0	0	0	2	0	0	5	0	0	0	0	0	0	0	0	0	0	0	0
22744	Q53MIDGUT	AZ1	510	13	8	10	22107	6	1	0	45	31	0	0	0	0	0	3	0	5	0	0	0	0	0	0	0	0	0	0	0	0	0	0	0	0	0	0	0	0	0	0	1	0	0	0	2	0	0
22977	Q54MIDGUT	AZ1	1726	5	1	57	20830	222	0	0	61	37	0	0	1	0	0	10	0	12	0	1	0	0	0	5	0	6	0	0	0	1	0	0	0	0	0	0	0	0	0	0	0	0	0	0	0	0	0
5956	Q55MIDGUT	AZ1	2007	10	9	92	1663	1536	0	0	156	221	0	0	0	0	0	41	0	54	11	0	0	0	0	0	0	24	0	5	0	10	0	0	0	0	9	0	0	0	0	0	0	0	0	0	0	0	0
11875	Q56MIDGUT	AZ1	703	161	22	153	8813	799	0	0	379	433	0	0	0	0	0	75	23	53	25	6	0	0	0	0	0	48	0	2	0	15	0	15	0	0	43	0	0	0	0	0	6	0	0	0	0	0	0
22233	Q57MIDGUT	AZ1	172	0	0	5	21826	154	0	0	30	16	0	0	0	0	0	5	1	5	0	0	0	0	0	0	0	0	0	0	0	0	0	0	0	5	2	0	0	0	0	0	0	0	0	0	0	0	0
10412	Q58MIDGUT	AZ1	8637	12	7	47	778	268	88	125	91	80	0	7	40	0	0	12	6	15	0	16	7	0	0	0	0	3	0	1	0	15	0	42	0	0	9	0	0	0	0	0	3	0	0	0	4	0	0
9664	Q59MIDGUT	AZ1	6425	41	0	75	1160	1067	0	0	272	246	0	3	13	0	0	71	6	25	21	36	16	0	0	0	0	45	0	2	0	23	0	0	0	0	17	0	0	0	0	0	0	0	0	0	0	0	8
18585	Q60MIDGUT	AZ1	5211	8	2	418	12677	150	2	0	43	32	0	1	0	0	0	6	2	11	0	2	0	0	0	0	0	0	0	1	0	4	0	0	0	0	8	0	0	0	0	0	0	0	0	0	0	0	0
8146	Q61MIDGUT	AZ1	1030	14	4	251	6073	259	0	8	123	221	0	0	0	0	0	33	0	36	1	3	0	0	0	0	15	15	0	0	0	3	0	0	0	0	6	0	0	0	0	0	0	0	0	0	0	0	0
21935	Q62MIDGUT	AZ1	737	655	0	26	20369	36	0	5	39	35	0	0	0	0	0	7	0	15	1	3	0	0	0	0	0	0	0	0	0	3	0	0	0	0	0	0	0	0	0	0	0	0	0	0	0	0	0
16300	Q63MIDGUT	AZ1	3409	730	0	30	11469	94	20	0	186	196	0	0	8	0	0	21	1	16	6	6	0	0	0	0	0	5	0	1	0	0	0	0	0	0	30	0	0	0	0	0	0	6	0	0	0	0	0
30514	Q33MIDGUT	AZ2	2757	84	28	9786	17446	72	11	0	94	4	0	4	4	0	0	0	8	0	48	2	0	0	0	3	0	0	1	0	0	0	0	0	0	0	0	0	0	0	0	0	0	0	0	0	0	0	0
21418	Q34MIDGUT	AZ2	516	17	0	0	20874	1	0	0	5	0	0	1	0	0	0	0	0	0	0	0	0	0	0	0	0	0	0	0	0	0	0	0	0	0	0	0	2	0	0	0	0	0	0	0	0	0	0
2929	Q35MIDGUT	AZ2	1434	168	20	239	123	1	12	4	94	0	0	0	16	0	0	0	0	0	0	7	12	0	0	1	0	0	0	0	0	6	0	1	5	0	0	0	2	0	0	0	0	0	0	0	0	0	8
29023	Q36MIDGUT	AZ2	7485	8	4	42	21418	26	17	5	0	0	0	0	0	0	0	0	0	0	0	0	0	0	0	0	0	0	0	0	0	0	0	0	0	0	0	0	0	0	0	0	0	0	0	0	1	0	0
24679	Q37MIDGUT	AZ2	15883	206	56	364	2716	2111	409	1932	70	0	0	0	0	0	0	0	0	0	0	1	0	24	0	3	469	0	13	28	0	0	0	27	0	0	0	0	8	0	0	0	2	0	0	0	12	0	0
33073	Q38MIDGUT	AZ2	14834	414	1603	132	12875	40	97	170	21	0	2299	0	1	0	0	0	3	0	4	5	465	0	0	0	0	0	0	1	0	0	0	7	0	0	0	0	0	0	0	0	0	0	0	4	0	0	3
32673	Q39MIDGUT	AZ2	3020	485	16	226	28442	360	18	37	22	0	14	0	3	0	0	0	0	0	1	0	0	0	0	0	1	0	0	5	0	0	1	0	0	0	0	0	0	0	0	0	0	0	0	0	0	0	0
28701	Q40MIDGUT	AZ2	1699	16	9	17748	9181	13	9	6	2	6	0	0	0	0	0	0	0	0	0	0	0	0	0	0	0	0	0	0	0	0	0	0	0	0	0	0	0	0	0	0	0	0	0	1	0	0	0
101252	Q41MIDGUT	AZ2	8242	10453	324	17365	63734	11	451	13	20	0	0	0	0	0	0	0	0	0	90	1	0	0	0	8	0	0	0	0	0	0	11	0	0	0	0	0	0	0	0	0	0	0	19	0	0	0	0
40031	Q42MIDGUT	AZ2	8505	22561	10	151	8495	226	11	8	17	0	9	0	1	0	0	0	0	0	0	0	0	0	0	5	0	0	0	0	0	0	0	0	0	0	0	0	0	0	0	0	0	0	0	0	0	0	0
19738	Q43MIDGUT	AZ2	4049	237	8	176	15176	9	26	3	13	0	0	0	3	1	0	0	0	0	4	2	0	0	0	0	0	0	0	0	0	0	0	0	1	0	0	0	0	0	0	0	0	0	0	0	0	0	0
27093	Q44MIDGUT	AZ2	5587	38	2	66	21181	178	11	5	10	0	0	0	0	0	0	0	0	0	0	0	0	0	0	0	0	0	1	3	0	0	0	0	0	0	0	0	0	3	0	0	0	0	0	0	0	0	0
32904	Q45MIDGUT	AZ2	3657	2349	567	14445	11818	5	10	0	0	0	0	0	0	0	0	0	0	0	0	0	2	0	0	0	0	0	0	0	0	0	0	0	0	0	0	0	0	0	0	0	0	0	0	0	0	0	0
27327	Q46MIDGUT	AZ2	1965	29	103	10046	15163	1	12	0	0	0	0	0	1	0	0	0	0	0	0	0	0	0	0	0	0	0	0	0	0	0	0	0	0	0	0	0	0	0	0	0	0	0	0	0	0	0	0
34008	Q47MIDGUT	AZ2	6389	1058	103	311	25735	63	79	88	18	0	0	0	12	0	0	0	2	0	0	0	46	1	3	4	0	0	0	0	0	5	0	0	0	0	0	0	0	0	0	5	0	0	0	4	0	0	7
35577	Q48MIDGUT	AZ2	1652	21883	70	7	11853	34	17	0	0	0	0	0	0	5	0	0	0	0	0	1	0	0	0	0	0	0	0	0	0	0	0	0	1	0	0	0	0	0	0	0	0	0	20	0	1	0	0
34389	Q1ILEUM	CA1	32297	81	1103	186	608	84	4	5	0	0	0	0	0	0	0	0	0	0	1	1	0	0	0	0	0	0	0	0	0	0	0	0	0	0	0	0	0	0	0	0	0	0	0	0	0	0	0
22078	Q2ILEUM	CA1	17753	214	22	178	3514	104	136	51	11	0	2	1	1	0	0	0	0	0	0	0	0	0	0	0	4	0	4	0	0	0	0	3	0	0	0	0	0	0	14	4	0	4	0	0	0	0	0
11566	Q3ILEUM	CA1	6241	587	33	843	3366	149	91	99	30	0	0	5	7	0	0	0	8	0	0	0	0	0	0	0	0	0	0	0	0	0	0	6	0	0	0	0	0	0	0	0	0	0	0	0	0	0	0
41712	Q4ILEUM	CA1	40662	28	4	233	473	227	8	10	5	0	0	1	0	0	0	0	0	0	0	0	0	0	0	0	0	0	0	1	0	0	0	0	1	0	0	0	0	0	0	0	0	0	0	0	0	0	0
31935	Q5ILEUM	CA1	16210	3046	102	7736	4771	10	15	11	4	1	0	0	0	0	0	0	1	0	0	0	0	0	0	0	0	0	0	0	0	0	0	0	1	0	0	0	0	0	0	0	0	0	3	0	0	0	0
34313	Q6ILEUM	CA1	31320	110	2	133	2262	395	23	9	7	0	0	0	0	0	0	0	0	0	0	0	1	0	0	2	0	0	0	1	0	0	0	1	0	0	0	0	0	0	0	0	0	0	0	0	0	0	1
25408	Q7ILEUM	CA1	18284	213	14	1215	5422	23	66	67	16	0	0	13	1	0	0	0	3	0	0	0	0	0	0	0	2	0	0	0	0	0	0	12	0	0	0	0	0	0	0	0	3	0	0	0	0	0	0
38762	Q8ILEUM	CA1	34991	80	11	958	2564	33	18	15	5	0	0	7	0	0	0	0	0	0	0	0	1	0	0	0	0	0	0	0	0	0	0	0	0	0	0	0	0	0	0	0	22	0	0	1	0	0	0
24235	Q9ILEUM	CA1	20451	343	37	2019	1054	7	131	90	16	0	0	3	1	0	0	0	0	0	0	1	0	0	0	0	0	0	1	0	0	0	0	7	2	0	0	0	0	0	0	0	14	2	0	0	0	0	0
9102	Q10ILEUM	CA1	4638	159	22	1334	2076	167	211	162	25	0	0	7	39	0	0	0	0	0	0	16	0	0	0	0	3	0	0	0	0	0	0	11	0	0	0	0	0	0	0	0	1	13	0	0	0	0	11
35242	Q11ILEUM	CA1	33856	318	887	23	93	29	6	2	2	0	0	8	0	0	0	0	0	0	0	0	0	0	0	0	0	0	0	0	0	0	0	0	0	0	0	0	0	0	0	0	0	0	0	0	0	0	0
23132	Q12ILEUM	CA1	14597	5310	36	525	2504	87	14	25	2	0	0	0	0	0	0	0	0	0	0	0	0	0	0	0	0	0	0	0	0	0	0	1	0	0	0	0	0	0	0	0	4	0	0	0	0	0	0
25624	Q13ILEUM	CA1	12901	134	13	757	11365	156	105	70	36	0	0	1	0	0	0	0	2	0	0	0	0	0	0	0	0	0	0	0	0	0	0	3	0	0	0	0	0	0	0	1	0	0	0	0	0	0	0
26881	Q14ILEUM	CA1	2369	30	5	171	23959	258	49	9	6	0	0	0	0	0	0	0	0	0	0	0	0	0	0	0	0	0	0	3	0	0	0	2	0	0	0	0	0	0	0	0	0	0	0	0	0	0	0
34634	Q15ILEUM	CA1	23060	27	1	1221	10028	166	27	23	6	0	0	2	14	0	0	0	2	0	1	10	0	0	0	0	0	0	0	0	0	0	1	1	0	0	0	0	0	0	0	0	0	0	0	0	0	0	7
42067	Q16ILEUM	CA1	14974	508	287	2123	1513	0	22513	87	4	0	0	0	0	0	0	0	0	0	1	0	0	0	0	0	0	0	0	0	0	0	0	11	0	0	0	0	0	0	0	0	1	0	0	0	0	0	1
32295	Q17ILEUM	CA2	29121	5	344	1076	1695	17	12	7	1	0	0	0	0	0	0	0	0	0	0	0	0	0	0	0	0	0	0	1	0	0	0	0	1	0	0	0	0	0	0	0	0	0	0	1	0	0	0
38500	Q18ILEUM	CA2	34825	13	351	2998	295	4	5	4	3	0	0	0	0	0	0	0	0	0	0	0	0	0	0	0	0	0	0	0	0	0	0	0	0	0	0	0	0	0	0	0	0	0	0	0	0	0	0
26190	Q19ILEUM	CA2	17672	2967	1825	1931	1714	50	3	0	3	0	0	0	0	0	0	0	0	0	0	0	0	0	0	0	0	0	0	0	0	0	0	0	0	0	0	0	0	0	0	0	0	0	0	0	0	0	0
23081	Q20ILEUM	CA2	19769	66	4	1393	1752	16	5	6	8	0	0	1	2	0	0	0	1	0	0	1	0	0	0	0	4	0	0	0	0	0	0	1	0	0	0	0	0	0	0	0	0	0	0	0	0	0	9
22966	Q21ILEUM	CA2	15690	2826	77	1627	2565	21	16	34	17	0	0	1	0	0	0	0	2	0	0	0	0	0	0	0	0	0	0	1	0	0	0	0	0	0	0	0	5	0	0	0	0	0	0	0	6	0	0
38281	Q22ILEUM	CA2	36223	1	54	1253	739	0	6	0	0	0	0	0	0	0	0	0	0	0	0	0	0	0	0	0	0	0	0	0	0	0	0	0	0	0	0	0	0	0	0	0	0	0	0	0	0	0	0
38432	Q23ILEUM	CA2	32774	7	0	1892	3617	96	5	6	0	0	0	0	0	0	0	0	0	0	2	0	0	0	0	0	0	0	0	0	0	0	0	8	0	0	0	0	0	0	0	0	0	0	0	0	3	0	0
28719	Q24ILEUM	CA2	21964	1539	2624	2155	393	25	0	0	1	0	0	1	0	0	0	0	0	0	0	0	0	0	0	0	0	0	0	0	0	0	0	0	0	0	0	0	0	0	0	0	0	0	0	0	0	0	0
42783	Q25ILEUM	CA2	17246	294	458	718	3390	37	20550	4	0	0	0	0	0	0	0	0	0	0	0	0	0	0	0	0	0	0	0	0	0	0	0	2	0	0	0	0	0	0	0	0	0	0	0	0	0	0	0
36808	Q26ILEUM	CA2	25806	28	26	3425	7416	0	25	5	0	0	0	0	0	0	0	0	0	0	0	1	0	0	0	0	0	0	0	0	0	0	7	1	0	0	0	0	0	0	0	0	0	0	0	0	0	0	0
33121	Q27ILEUM	CA2	6454	4215	490	15266	6562	10	24	11	0	0	0	0	0	0	0	0	0	0	0	0	0	0	0	0	0	0	0	0	0	0	0	0	0	0	0	0	0	0	0	0	0	0	0	0	0	0	0
43046	Q28ILEUM	CA2	35555	2529	125	1470	2774	455	12	7	6	0	0	0	0	0	0	0	3	0	0	0	0	3	0	0	0	0	0	6	0	0	0	6	0	0	0	0	0	0	0	0	0	0	1	0	0	0	0
34016	Q29ILEUM	CA2	10534	18	2	5172	1830	28	16406	0	3	0	0	0	0	0	0	0	0	0	0	0	0	0	0	0	0	0	0	0	0	0	0	2	0	0	0	0	0	0	0	0	0	0	0	0	0	0	0
38571	Q30ILEUM	CA2	30718	2108	904	1200	3539	37	25	3	0	0	0	0	2	0	0	0	0	0	0	0	0	0	0	0	0	0	0	0	0	0	0	0	0	0	0	0	0	0	0	0	0	10	0	4	0	0	0
32406	Q31ILEUM	CA2	14792	622	380	7378	5567	2917	31	14	53	0	0	4	23	61	4	0	0	0	17	15	1	0	0	0	0	0	0	33	0	10	0	9	0	0	0	0	1	9	0	0	0	0	0	0	0	0	0
37553	Q32ILEUM	CA2	23012	784	4123	5165	4317	60	17	11	0	0	0	0	0	0	0	0	0	0	0	1	0	0	0	0	2	0	0	0	0	0	0	0	0	0	0	0	0	0	0	1	0	0	0	0	0	0	0
16670	Q49ILEUM	AZ1	7370	1060	292	927	5479	195	526	334	67	79	0	0	0	0	0	23	0	16	206	0	1	11	0	0	0	20	0	0	0	7	0	0	0	0	7	0	0	0	0	0	9	0	0	0	0	0	0
17935	Q50ILEUM	AZ1	10017	1109	318	742	4888	392	211	158	22	35	0	0	2	2	0	10	0	0	5	0	0	0	0	0	0	2	0	0	0	1	0	0	0	0	4	0	0	0	0	0	0	0	0	0	3	0	0
13279	Q51ILEUM	AZ1	7891	316	488	61	3762	1	0	0	110	203	8	0	6	0	0	46	0	48	1	7	0	0	0	0	0	13	0	0	0	21	0	118	0	0	4	0	0	0	0	8	0	0	0	10	0	0	0
22465	Q52ILEUM	AZ1	3234	15	15	693	13740	4084	0	0	86	158	0	0	0	0	0	22	0	26	49	0	0	0	0	20	0	14	0	15	0	35	0	3	0	0	4	0	0	9	0	0	0	0	0	0	0	0	0
12444	Q53ILEUM	AZ1	1894	26	32	18	10270	6	0	0	62	58	0	5	0	0	0	11	0	11	0	0	1	0	0	0	0	0	0	0	0	0	0	5	5	0	1	0	0	0	0	0	15	0	0	0	3	0	0
23206	Q54ILEUM	AZ1	10696	13	0	631	10977	760	0	0	16	39	0	0	0	0	0	8	3	6	11	0	2	0	0	0	0	2	0	1	0	2	0	0	0	0	0	0	0	0	0	0	0	0	0	0	0	0	0
19562	Q55ILEUM	AZ1	5388	101	5	603	7091	5173	0	7	90	185	0	3	24	0	0	98	19	61	76	62	0	26	0	0	0	10	0	18	0	15	0	0	5	0	19	0	189	0	0	0	0	14	0	0	14	0	0
10217	Q56ILEUM	AZ1	619	261	0	302	7758	980	0	0	55	108	0	0	0	0	0	48	0	12	18	0	0	0	0	0	0	12	0	3	0	4	0	0	0	0	7	0	0	0	0	0	6	0	0	0	3	0	0
20094	Q57ILEUM	AZ1	4842	677	77	1397	9394	2882	188	231	80	74	0	1	6	0	0	11	3	20	40	3	22	0	0	0	0	4	0	12	0	8	0	0	0	0	23	0	0	3	0	0	7	0	0	0	0	0	11
17443	Q58ILEUM	AZ1	15965	8	0	56	1293	70	0	4	15	23	0	0	0	0	0	0	0	2	0	0	0	0	0	0	0	0	0	1	0	0	0	0	0	0	2	0	0	0	0	0	2	0	0	0	0	0	0
10090	Q59ILEUM	AZ1	2689	62	34	47	5977	843	36	30	53	47	0	0	9	0	0	11	13	9	145	0	39	0	0	0	0	1	0	3	0	2	0	0	1	0	3	0	0	0	0	0	0	0	0	0	0	0	0
13237	Q60ILEUM	AZ1	10811	4	4	13	1727	328	0	0	77	88	0	0	23	0	0	15	29	8	0	5	0	0	0	0	0	0	0	1	0	0	0	0	13	0	11	0	0	0	0	0	9	0	0	0	0	0	1
17118	Q61ILEUM	AZ1	3135	24	1	718	12620	350	0	0	88	88	0	0	3	0	0	13	4	8	2	7	0	0	0	0	0	6	0	0	0	4	0	0	6	0	2	0	0	0	0	0	0	0	0	0	0	0	0
14837	Q62ILEUM	AZ1	2782	1780	0	174	9724	160	0	0	49	62	0	0	6	0	0	8	0	10	10	6	4	0	0	2	0	3	7	2	0	0	0	0	0	0	7	0	0	0	0	3	4	0	0	0	0	0	0
30056	Q63ILEUM	AZ1	28079	617	0	22	630	689	0	0	2	10	0	0	0	0	0	0	0	3	3	0	0	0	0	0	0	0	0	0	0	0	0	0	0	0	0	0	0	0	0	0	0	0	0	0	0	0	0
32574	Q33ILEUM	AZ2	10836	25	7	4376	17177	38	3	0	23	0	0	0	2	0	0	0	0	0	22	6	0	0	0	0	0	0	0	0	0	0	4	0	0	0	0	0	0	0	0	0	0	0	0	0	5	0	5
29923	Q34ILEUM	AZ2	28411	95	7	7	1307	0	14	0	2	0	0	0	1	0	0	0	0	0	0	0	0	0	0	0	0	0	0	0	0	0	0	0	1	0	0	0	0	0	0	0	0	63	0	0	0	0	0
21003	Q35ILEUM	AZ2	12759	190	6	2524	2481	0	360	31	57	0	0	0	0	0	0	0	0	0	33	0	0	19	1069	15	24	0	87	0	0	0	0	4	1	0	0	0	0	7	50	92	0	4	0	3	0	0	0
38824	Q36ILEUM	AZ2	37943	15	4	11	755	42	11	3	3	0	0	0	2	12	0	0	3	0	0	0	0	0	0	0	0	0	0	0	0	0	0	0	0	0	0	0	0	0	1	0	0	0	0	0	0	0	1
44754	Q37ILEUM	AZ2	39821	249	24	753	1447	981	484	934	6	0	0	0	0	0	0	0	0	0	1	0	0	0	0	0	0	0	0	13	0	0	0	3	0	0	0	0	0	0	0	23	0	0	0	0	0	0	0
39413	Q38ILEUM	AZ2	33636	9	393	5	5145	1	26	15	0	0	88	0	3	3	0	0	0	0	1	0	40	0	0	0	0	0	0	0	0	0	4	0	0	0	0	0	0	0	0	1	0	0	0	0	0	0	0
34454	Q39ILEUM	AZ2	9533	1234	11	645	22470	456	19	22	4	0	20	0	0	0	0	0	0	0	0	2	4	2	0	0	0	0	0	6	0	0	0	1	0	0	0	0	0	0	0	0	0	0	0	0	0	0	0
40599	Q40ILEUM	AZ2	26281	30	16	3299	10791	92	27	20	4	0	3	0	0	0	0	0	0	0	1	1	0	0	0	0	0	0	0	3	0	0	0	0	0	0	0	0	0	0	0	0	0	0	0	0	0	0	3
47480	Q41ILEUM	AZ2	16909	2954	68	434	263	3	26796	6	2	0	0	0	0	0	0	0	0	0	5	0	0	0	0	0	0	0	0	0	0	0	0	0	0	0	0	0	0	0	0	0	0	0	0	0	1	0	0
45585	Q42ILEUM	AZ2	8746	28828	32	310	7355	246	13	5	0	0	0	0	1	0	0	0	0	0	1	0	0	0	0	0	0	0	0	6	0	0	0	0	0	0	0	0	0	0	0	0	0	0	9	0	0	0	0
41116	Q43ILEUM	AZ2	26322	157	9	159	14240	123	30	16	4	0	3	0	1	0	0	0	0	0	6	1	0	0	0	0	0	0	0	1	0	0	0	0	0	0	0	0	0	0	0	8	0	0	0	0	0	0	0
36196	Q44ILEUM	AZ2	28014	38	0	31	7274	747	14	13	7	0	0	0	0	0	0	0	0	0	0	1	0	0	0	0	0	0	0	9	0	0	0	0	0	0	0	0	0	4	0	0	0	0	0	0	0	0	0
36855	Q45ILEUM	AZ2	11344	7201	1594	10477	6088	8	16	10	0	0	0	0	5	7	0	0	0	0	0	0	0	0	0	0	0	0	0	0	0	0	0	0	0	0	0	0	0	0	0	0	0	0	0	0	0	0	0
41219	Q46ILEUM	AZ2	36504	23	726	1101	2796	7	18	6	0	0	0	0	0	0	0	0	0	0	0	0	0	0	0	0	0	0	0	0	0	0	5	0	0	0	0	0	0	0	0	0	0	0	0	0	0	0	0
35073	Q47ILEUM	AZ2	22046	2739	35	270	9266	402	41	16	27	0	0	0	23	0	0	0	10	0	11	18	0	0	0	0	7	0	0	3	0	0	3	0	4	0	0	0	1	0	0	0	0	0	0	0	0	0	22
49353	Q48ILEUM	AZ2	2973	38354	64	14	7657	143	22	9	11	0	0	0	3	8	0	0	0	0	0	8	0	0	0	0	0	0	6	0	0	0	0	0	0	0	0	0	1	0	0	0	23	0	8	3	0	0	0
30973	Q1RECTUM	CA1	28345	21	2408	6	48	124	0	0	0	0	0	0	0	0	0	0	0	0	0	0	0	0	0	0	1	0	0	2	0	0	0	1	0	0	0	0	0	0	0	0	0	0	0	0	0	0	1
33301	Q2RECTUM	CA1	32403	10	0	28	209	635	2	6	2	0	0	0	1	0	0	0	0	0	0	0	1	0	0	0	0	0	0	0	0	0	0	0	0	0	0	0	0	0	0	0	0	1	0	0	1	0	0
54231	Q3RECTUM	CA1	45942	4478	2	13	3351	417	2	2	0	0	0	0	0	0	0	0	0	0	0	0	0	0	0	0	0	0	0	0	0	0	0	0	0	0	0	0	0	0	0	0	0	0	0	0	0	0	0
47452	Q4RECTUM	CA1	42717	106	6	727	798	3005	20	27	5	0	0	0	0	0	0	0	0	0	0	0	0	0	0	0	0	0	0	12	0	0	0	3	0	0	0	0	0	0	0	0	0	4	0	0	0	0	0
36362	Q5RECTUM	CA1	31770	3591	175	265	150	399	4	0	0	0	0	0	0	0	0	0	0	0	0	0	0	0	0	0	0	0	0	6	0	0	0	0	0	0	0	0	0	0	0	0	0	0	0	0	0	0	0
52356	Q6RECTUM	CA1	46527	21	10	109	3330	2290	18	13	5	0	0	0	0	0	0	0	0	0	0	3	0	5	0	0	0	0	0	6	0	0	0	0	1	0	0	0	0	0	0	0	0	0	0	0	0	0	0
39097	Q7RECTUM	CA1	38887	3	0	5	40	157	1	2	0	0	0	0	0	0	0	0	0	0	0	0	0	0	0	0	0	0	0	1	0	0	0	0	1	0	0	0	0	0	0	0	0	0	0	0	0	0	0
42260	Q8RECTUM	CA1	41920	1	2	49	79	198	0	0	0	0	0	0	0	0	0	0	0	0	0	0	0	0	0	0	0	0	0	1	0	0	0	1	0	0	0	0	0	0	0	0	0	0	0	0	0	0	0
53684	Q9RECTUM	CA1	37082	14936	1156	29	54	376	8	1	0	0	0	5	0	0	0	0	0	0	0	0	0	0	0	0	0	0	0	0	0	0	0	0	0	0	0	0	0	0	0	0	0	0	0	0	0	0	0
30020	Q10RECTUM	CA1	27295	16	1	42	96	2377	1	7	8	0	0	0	0	0	0	0	0	0	0	0	0	0	0	0	0	0	0	10	0	0	0	0	0	0	0	0	0	0	0	0	0	8	0	0	14	0	0
37392	Q11RECTUM	CA1	34396	872	1607	3	42	451	0	0	1	0	0	0	0	0	0	0	0	0	0	0	0	0	0	0	0	0	0	0	0	0	0	0	0	0	0	0	0	0	0	0	0	0	0	0	0	0	0
56754	Q12RECTUM	CA1	17459	38147	15	51	314	714	17	5	1	0	0	3	5	0	0	0	0	0	0	0	0	0	0	0	0	0	0	5	0	0	0	0	1	0	0	0	0	0	0	0	0	0	0	0	0	0	0
42457	Q13RECTUM	CA1	41725	3	2	5	380	334	0	0	1	0	0	0	0	0	0	0	0	0	0	0	0	0	0	0	0	0	1	1	0	0	0	0	0	0	0	0	0	2	0	0	0	0	0	0	0	0	0
27987	Q14RECTUM	CA1	22781	48	2	95	164	4744	75	33	5	0	0	0	1	0	0	0	3	0	0	0	0	0	0	0	0	0	0	22	0	0	0	1	0	0	0	0	0	0	0	0	0	0	0	0	1	0	0
51350	Q15RECTUM	CA1	41303	9	1	98	9369	533	6	1	0	0	0	0	0	0	0	0	0	0	0	0	0	0	0	0	0	0	0	3	0	0	0	0	0	0	0	0	0	0	5	0	0	0	0	0	0	0	0
34302	Q16RECTUM	CA1	25872	5172	2551	60	138	0	473	14	0	0	0	0	0	0	0	0	0	0	0	0	0	0	0	0	0	0	0	0	0	0	0	0	0	0	0	0	0	0	0	0	0	0	0	0	0	0	0
37563	Q17RECTUM	CA2	35446	3	1643	59	316	83	0	0	0	0	0	0	0	0	0	0	0	0	0	0	0	0	0	0	0	0	0	0	0	0	0	0	0	0	0	0	0	0	0	0	0	0	0	0	0	0	0
59723	Q18RECTUM	CA2	52685	17	6048	378	292	255	16	4	3	0	0	0	0	0	0	0	0	0	1	0	0	0	0	0	0	0	0	0	0	0	0	1	0	0	0	0	0	0	0	0	0	0	0	0	0	0	2
29957	Q19RECTUM	CA2	24253	1933	3387	107	47	203	0	0	0	0	0	0	0	0	0	0	0	0	0	0	0	0	0	0	0	0	0	1	0	0	0	0	0	0	0	0	0	0	0	0	0	0	0	0	0	0	0
32380	Q20RECTUM	CA2	32043	2	0	112	148	71	1	1	1	0	0	0	0	0	0	0	0	0	0	0	0	0	0	0	0	0	0	0	0	0	0	0	0	0	0	0	0	0	0	0	0	0	0	0	0	0	0
52126	Q21RECTUM	CA2	42705	6357	638	212	698	1482	0	7	1	0	0	1	0	0	0	0	0	0	0	0	0	0	0	0	0	0	0	4	0	0	0	0	1	0	0	0	0	0	0	0	0	0	0	0	0	0	5
31712	Q22RECTUM	CA2	31030	3	247	57	277	95	1	0	0	0	0	0	0	0	0	0	0	0	0	0	0	0	0	0	0	0	0	1	0	0	0	0	0	0	0	0	0	0	0	0	0	0	0	0	0	0	0
35098	Q23RECTUM	CA2	31448	1805	1142	42	450	188	0	2	0	0	0	4	0	0	0	0	0	0	0	0	0	0	0	0	0	0	0	0	0	0	0	1	0	0	0	0	0	1	0	0	0	0	0	0	0	0	0
21223	Q24RECTUM	CA2	15299	2798	2943	68	26	79	1	1	0	0	0	0	0	0	0	0	0	0	1	0	0	0	0	0	0	0	0	0	0	0	0	0	0	0	0	0	0	0	0	0	1	0	0	0	0	0	0
42045	Q25RECTUM	CA2	31477	2038	1714	140	1489	603	4539	7	0	0	0	0	0	0	0	0	0	0	0	0	0	0	0	0	0	0	0	9	0	0	0	0	0	0	0	0	0	0	0	0	0	0	0	0	0	0	0
35591	Q26RECTUM	CA2	25934	4420	4460	108	368	233	17	7	0	0	0	0	0	0	0	0	0	0	0	0	0	0	0	0	0	0	0	0	0	0	0	1	0	0	0	0	0	2	0	0	0	0	0	0	0	0	0
56903	Q27RECTUM	CA2	33037	21064	2000	154	98	39	15	4	0	0	0	0	0	0	0	0	0	0	0	0	0	0	0	0	0	0	0	0	0	0	0	0	0	0	0	0	0	0	0	0	0	0	39	0	0	0	0
41830	Q28RECTUM	CA2	35425	2672	130	58	2091	1328	7	7	0	0	0	0	0	0	0	0	0	0	0	0	0	4	0	0	50	0	0	16	0	0	0	1	0	0	0	0	0	0	0	0	0	0	0	0	0	0	0
36901	Q29RECTUM	CA2	28254	71	1	787	1974	493	5311	4	0	0	0	0	0	0	0	0	0	0	0	1	0	0	0	0	0	0	0	5	0	0	0	0	0	0	0	0	0	0	0	0	0	0	0	0	0	0	0
61045	Q30RECTUM	CA2	43717	11046	5121	122	480	438	23	10	3	0	0	0	0	0	0	0	0	0	0	0	8	0	0	0	0	0	0	8	0	0	0	0	0	0	0	0	0	0	0	11	0	0	0	0	0	0	0
33466	Q31RECTUM	CA2	16869	85	37	1585	1208	13410	7	3	0	0	0	3	0	3	0	0	0	0	3	0	0	0	0	0	0	0	0	162	0	0	0	0	0	0	0	0	0	0	0	8	0	35	0	0	0	0	0
34517	Q32RECTUM	CA2	24734	1409	6208	992	823	286	5	0	0	1	0	0	0	0	0	0	0	0	0	0	0	0	0	0	0	0	0	4	0	0	0	0	0	0	0	0	0	0	0	0	0	0	0	0	0	0	0
25131	Q49RECTUM	AZ1	22596	96	21	63	964	1286	56	28	6	5	0	0	0	0	0	1	1	0	0	0	0	0	0	0	0	2	0	4	0	0	0	0	0	0	0	0	0	0	0	0	1	0	0	0	0	0	0
27639	Q50RECTUM	AZ1	23327	37	1327	64	255	2571	24	19	0	4	0	0	0	0	0	2	0	1	0	0	0	0	0	0	0	0	0	7	0	0	0	0	0	0	0	0	0	0	0	0	0	0	0	0	0	0	0
31836	Q51RECTUM	AZ1	23973	1	0	4	7838	0	0	0	4	4	0	0	0	0	0	3	0	0	1	0	0	0	0	0	0	0	0	0	0	1	0	1	0	0	0	0	0	0	0	1	0	0	0	0	0	0	0
21334	Q52RECTUM	AZ1	9791	7	8	3	1962	9502	0	0	2	8	0	0	0	0	0	1	0	0	0	0	0	0	0	0	0	1	0	43	0	0	0	0	0	0	0	0	0	0	0	0	0	0	0	0	0	0	0
23347	Q53RECTUM	AZ1	18906	1	19	7	1383	2990	0	4	2	7	0	0	0	0	0	0	0	3	1	0	0	0	0	0	0	0	0	15	0	2	0	0	0	0	1	0	0	0	0	0	5	0	0	0	0	0	0
34643	Q54RECTUM	AZ1	24467	0	0	10	5057	5074	0	0	3	3	0	0	0	0	0	2	0	3	0	1	0	0	0	0	0	0	0	15	0	1	0	0	0	0	0	0	0	0	0	0	0	0	0	0	0	0	0
25834	Q55RECTUM	AZ1	22591	3	0	6	140	3081	0	0	4	0	0	0	0	0	0	0	2	0	1	0	0	0	0	0	0	0	0	5	0	0	0	1	0	0	0	0	0	0	0	0	0	0	0	0	0	0	0
18925	Q56RECTUM	AZ1	8780	1876	0	7	1566	6457	0	1	27	12	0	0	0	0	0	1	0	5	0	0	0	0	0	0	0	6	0	22	0	1	0	0	0	0	0	0	0	0	0	0	0	0	0	0	0	0	0
30092	Q57RECTUM	AZ1	24864	6	0	34	2340	2788	2	0	8	9	0	0	10	0	0	2	4	0	7	0	2	0	0	0	0	0	0	6	0	0	0	0	0	0	0	0	0	0	0	0	0	3	0	0	0	0	0
22182	Q58RECTUM	AZ1	20785	1	0	20	259	1101	0	0	5	6	0	0	0	0	0	0	0	0	0	0	0	0	0	0	0	0	0	3	0	0	0	0	0	0	1	0	0	0	0	0	1	0	0	0	0	0	0
21458	Q59RECTUM	AZ1	18957	0	0	3	274	2212	0	0	3	0	0	0	0	0	0	0	0	0	0	0	0	0	0	0	0	0	0	9	0	0	0	0	0	0	0	0	0	0	0	0	0	0	0	0	0	0	0
29760	Q60RECTUM	AZ1	28495	245	1	8	57	930	4	3	3	4	0	0	2	0	0	0	0	0	0	0	3	0	0	0	0	0	0	2	0	0	0	0	0	0	0	0	0	0	0	0	0	0	0	0	0	0	0
24422	Q61RECTUM	AZ1	22970	4	0	11	604	824	0	0	0	5	0	0	0	0	0	0	0	0	0	0	0	0	0	0	0	0	0	2	0	0	0	0	0	0	2	0	0	0	0	0	0	0	0	0	0	0	0
26378	Q62RECTUM	AZ1	14722	10103	0	4	201	1327	0	0	6	3	0	0	0	0	0	0	0	0	0	0	0	0	0	0	0	0	0	4	0	0	4	0	0	0	0	0	1	0	0	0	1	0	0	0	0	0	0
42378	Q63RECTUM	AZ1	40407	92	0	16	1326	527	0	1	2	2	0	0	0	0	0	0	0	0	3	0	0	0	0	0	0	0	0	0	0	0	0	0	0	0	0	0	0	0	0	0	0	0	0	0	0	0	0
52927	Q33RECTUM	AZ2	47961	90	76	294	1558	2759	97	32	0	0	0	0	0	0	0	0	3	0	0	0	0	0	0	0	0	0	0	25	0	0	1	0	0	0	0	0	0	1	0	0	0	0	0	0	0	0	0
37310	Q34RECTUM	AZ2	27363	8614	1057	1	187	0	9	3	1	0	0	0	0	0	0	0	0	0	0	0	0	0	0	0	0	0	0	0	0	0	0	0	0	0	0	0	0	0	0	0	0	0	0	0	0	0	0
34224	Q35RECTUM	AZ2	33355	27	1	5	807	4	13	3	0	0	0	0	0	0	0	0	0	0	0	0	0	0	0	0	0	0	0	0	0	0	0	0	0	0	0	0	0	0	0	0	0	0	0	0	0	0	0
50005	Q36RECTUM	AZ2	46852	14	8	4	381	2671	13	6	1	0	0	0	1	1	0	0	1	0	0	0	0	0	0	0	0	0	0	28	0	0	0	0	0	0	0	0	0	0	0	0	0	0	0	5	0	0	0
39246	Q37RECTUM	AZ2	35782	21	7	3	26	3122	46	182	0	0	0	0	0	0	0	0	0	0	0	0	0	0	0	0	0	0	0	47	0	0	0	0	0	0	0	0	0	1	0	0	0	0	0	0	0	0	0
34567	Q38RECTUM	AZ2	28828	3	5382	3	140	141	16	10	0	0	7	0	1	0	0	0	0	0	0	1	0	0	0	0	1	0	0	0	0	0	0	0	0	0	0	0	0	0	0	0	0	0	0	0	0	0	0
63888	Q39RECTUM	AZ2	56821	2350	9	6	1169	3466	15	11	0	0	0	0	0	0	0	0	0	0	0	0	0	0	0	0	0	0	0	35	0	0	0	0	0	0	0	0	0	1	0	0	0	0	0	0	0	0	0
41110	Q40RECTUM	AZ2	35140	35	4	341	1856	3657	11	6	1	0	0	0	0	0	0	0	0	0	0	0	0	0	0	0	0	0	0	44	0	0	0	1	0	0	0	0	0	0	0	0	0	0	0	0	0	0	0
39589	Q41RECTUM	AZ2	12450	11188	364	40	54	2090	13337	0	0	0	0	0	0	0	0	0	0	0	0	0	0	0	0	0	0	0	0	29	0	0	0	0	0	0	0	0	0	0	0	0	0	0	0	0	0	0	0
64825	Q42RECTUM	AZ2	26775	35102	301	45	353	2179	19	3	3	0	9	0	0	0	0	0	0	0	0	0	0	0	0	0	0	0	0	29	0	0	0	0	0	0	0	0	0	0	0	0	0	0	0	0	0	0	0
42485	Q43RECTUM	AZ2	41172	14	0	7	258	1001	11	4	0	0	0	0	0	0	0	0	0	0	0	1	0	0	0	0	0	0	0	9	0	0	0	0	0	0	0	0	0	0	0	0	0	0	0	0	0	0	0
33863	Q44RECTUM	AZ2	32170	8	0	3	126	1522	11	0	0	0	0	0	0	0	0	0	0	0	0	0	0	0	0	0	0	0	0	12	0	0	0	0	0	0	0	0	0	0	0	0	0	0	0	0	0	0	0
51827	Q45RECTUM	AZ2	35458	13215	1970	245	355	497	11	8	2	0	0	0	0	0	0	0	0	0	0	0	0	0	0	0	0	0	0	6	0	0	0	0	0	0	0	0	0	0	0	0	0	0	0	0	0	0	0
41092	Q46RECTUM	AZ2	29671	14	10762	7	63	508	20	2	0	0	0	0	0	0	0	0	0	0	0	0	0	0	0	0	0	0	0	3	0	0	0	0	0	0	0	0	0	0	0	0	0	0	0	0	0	0	0
35582	Q47RECTUM	AZ2	33412	915	5	11	249	952	21	2	0	0	0	0	0	0	0	0	0	0	3	0	0	0	0	0	1	0	0	10	0	0	0	0	0	0	0	0	0	0	0	0	0	0	0	0	0	0	0
28830	Q48RECTUM	AZ2	2315	24016	119	5	2084	236	4	0	17	11	0	0	1	1	0	2	0	3	0	0	0	0	0	0	0	0	0	0	0	1	0	0	0	0	4	0	0	0	0	0	0	0	1	0	2	0	0
[truncated: 453 more columns]

## Sheet: NCBI Accession 
Table S1. Accession numbers and corresponding URLs for 252 queen amplicon libraries (16S rRNA gene sequences)
N = 63 queens, IL = ileum, MID = midgut, MP = mouth part, REC = rectum
Accession	Sample Name	SPUID	Source	Organism	Tax ID	BioProject	Object IDs and corresponding URLs:
SAMN08719904	Q1IL	Q1IL	CA1	insect gut metagenome	1202446	PRJNA438524	8719904: https://www.ncbi.nlm.nih.gov/sra/8719904
SAMN08719905	Q1MID	Q1MID	CA1	insect gut metagenome	1202446	PRJNA438524	8719905: https://www.ncbi.nlm.nih.gov/sra/8719905
SAMN08719906	Q1MP	Q1MP	CA1	insect gut metagenome	1202446	PRJNA438524	8719906: https://www.ncbi.nlm.nih.gov/sra/8719906
SAMN08719907	Q1REC	Q1REC	CA1	insect gut metagenome	1202446	PRJNA438524	8719907: https://www.ncbi.nlm.nih.gov/sra/8719907
SAMN08719908	Q2IL	Q2IL	CA1	insect gut metagenome	1202446	PRJNA438524	8719908: https://www.ncbi.nlm.nih.gov/sra/8719908
SAMN08719909	Q2MID	Q2MID	CA1	insect gut metagenome	1202446	PRJNA438524	8719909: https://www.ncbi.nlm.nih.gov/sra/8719909
SAMN08719910	Q2MP	Q2MP	CA1	insect gut metagenome	1202446	PRJNA438524	8719910: https://www.ncbi.nlm.nih.gov/sra/8719910
SAMN08719911	Q2REC	Q2REC	CA1	insect gut metagenome	1202446	PRJNA438524	8719911: https://www.ncbi.nlm.nih.gov/sra/8719911
SAMN08719912	Q3IL	Q3IL	CA1	insect gut metagenome	1202446	PRJNA438524	8719912: https://www.ncbi.nlm.nih.gov/sra/8719912
SAMN08719913	Q3MID	Q3MID	CA1	insect gut metagenome	1202446	PRJNA438524	8719913: https://www.ncbi.nlm.nih.gov/sra/8719913
SAMN08719914	Q3MP	Q3MP	CA1	insect gut metagenome	1202446	PRJNA438524	8719914: https://www.ncbi.nlm.nih.gov/sra/8719914
SAMN08719915	Q3REC	Q3REC	CA1	insect gut metagenome	1202446	PRJNA438524	8719915: https://www.ncbi.nlm.nih.gov/sra/8719915
SAMN08719916	Q4IL	Q4IL	CA1	insect gut metagenome	1202446	PRJNA438524	8719916: https://www.ncbi.nlm.nih.gov/sra/8719916
SAMN08719917	Q4MID	Q4MID	CA1	insect gut metagenome	1202446	PRJNA438524	8719917: https://www.ncbi.nlm.nih.gov/sra/8719917
SAMN08719918	Q4MP	Q4MP	CA1	insect gut metagenome	1202446	PRJNA438524	8719918: https://www.ncbi.nlm.nih.gov/sra/8719918
SAMN08719919	Q4REC	Q4REC	CA1	insect gut metagenome	1202446	PRJNA438524	8719919: https://www.ncbi.nlm.nih.gov/sra/8719919
SAMN08719920	Q5IL	Q5IL	CA1	insect gut metagenome	1202446	PRJNA438524	8719920: https://www.ncbi.nlm.nih.gov/sra/8719920
SAMN08719921	Q5MID	Q5MID	CA1	insect gut metagenome	1202446	PRJNA438524	8719921: https://www.ncbi.nlm.nih.gov/sra/8719921
SAMN08719922	Q5MP	Q5MP	CA1	insect gut metagenome	1202446	PRJNA438524	8719922: https://www.ncbi.nlm.nih.gov/sra/8719922
SAMN08719923	Q5REC	Q5REC	CA1	insect gut metagenome	1202446	PRJNA438524	8719923: https://www.ncbi.nlm.nih.gov/sra/8719923
SAMN08719924	Q6IL	Q6IL	CA1	insect gut metagenome	1202446	PRJNA438524	8719924: https://www.ncbi.nlm.nih.gov/sra/8719924
SAMN08719925	Q6MID	Q6MID	CA1	insect gut metagenome	1202446	PRJNA438524	8719925: https://www.ncbi.nlm.nih.gov/sra/8719925
SAMN08719926	Q6MP	Q6MP	CA1	insect gut metagenome	1202446	PRJNA438524	8719926: https://www.ncbi.nlm.nih.gov/sra/8719926
SAMN08719927	Q6REC	Q6REC	CA1	insect gut metagenome	1202446	PRJNA438524	8719927: https://www.ncbi.nlm.nih.gov/sra/8719927
SAMN08719928	Q7IL	Q7IL	CA1	insect gut metagenome	1202446	PRJNA438524	8719928: https://www.ncbi.nlm.nih.gov/sra/8719928
SAMN08719929	Q7MID	Q7MID	CA1	insect gut metagenome	1202446	PRJNA438524	8719929: https://www.ncbi.nlm.nih.gov/sra/8719929
SAMN08719930	Q7MP	Q7MP	CA1	insect gut metagenome	1202446	PRJNA438524	8719930: https://www.ncbi.nlm.nih.gov/sra/8719930
SAMN08719931	Q7REC	Q7REC	CA1	insect gut metagenome	1202446	PRJNA438524	8719931: https://www.ncbi.nlm.nih.gov/sra/8719931
SAMN08719932	Q8IL	Q8IL	CA1	insect gut metagenome	1202446	PRJNA438524	8719932: https://www.ncbi.nlm.nih.gov/sra/8719932
SAMN08719933	Q8MID	Q8MID	CA1	insect gut metagenome	1202446	PRJNA438524	8719933: https://www.ncbi.nlm.nih.gov/sra/8719933
SAMN08719934	Q8MP	Q8MP	CA1	insect gut metagenome	1202446	PRJNA438524	8719934: https://www.ncbi.nlm.nih.gov/sra/8719934
SAMN08719935	Q8REC	Q8REC	CA1	insect gut metagenome	1202446	PRJNA438524	8719935: https://www.ncbi.nlm.nih.gov/sra/8719935
SAMN08719936	Q9IL	Q9IL	CA1	insect gut metagenome	1202446	PRJNA438524	8719936: https://www.ncbi.nlm.nih.gov/sra/8719936
SAMN08719937	Q9MID	Q9MID	CA1	insect gut metagenome	1202446	PRJNA438524	8719937: https://www.ncbi.nlm.nih.gov/sra/8719937
SAMN08719938	Q9MP	Q9MP	CA1	insect gut metagenome	1202446	PRJNA438524	8719938: https://www.ncbi.nlm.nih.gov/sra/8719938
SAMN08719939	Q9REC	Q9REC	CA1	insect gut metagenome	1202446	PRJNA438524	8719939: https://www.ncbi.nlm.nih.gov/sra/8719939
SAMN08719940	Q10IL	Q10IL	CA1	insect gut metagenome	1202446	PRJNA438524	8719940: https://www.ncbi.nlm.nih.gov/sra/8719940
SAMN08719941	Q10MID	Q10MID	CA1	insect gut metagenome	1202446	PRJNA438524	8719941: https://www.ncbi.nlm.nih.gov/sra/8719941
SAMN08719942	Q10MP	Q10MP	CA1	insect gut metagenome	1202446	PRJNA438524	8719942: https://www.ncbi.nlm.nih.gov/sra/8719942
SAMN08719943	Q10REC	Q10REC	CA1	insect gut metagenome	1202446	PRJNA438524	8719943: https://www.ncbi.nlm.nih.gov/sra/8719943
SAMN08719944	Q11IL	Q11IL	CA1	insect gut metagenome	1202446	PRJNA438524	8719944: https://www.ncbi.nlm.nih.gov/sra/8719944
SAMN08719945	Q11MID	Q11MID	CA1	insect gut metagenome	1202446	PRJNA438524	8719945: https://www.ncbi.nlm.nih.gov/sra/8719945
SAMN08719946	Q11MP	Q11MP	CA1	insect gut metagenome	1202446	PRJNA438524	8719946: https://www.ncbi.nlm.nih.gov/sra/8719946
SAMN08719947	Q11REC	Q11REC	CA1	insect gut metagenome	1202446	PRJNA438524	8719947: https://www.ncbi.nlm.nih.gov/sra/8719947
SAMN08719948	Q12IL	Q12IL	CA1	insect gut metagenome	1202446	PRJNA438524	8719948: https://www.ncbi.nlm.nih.gov/sra/8719948
SAMN08719949	Q12MID	Q12MID	CA1	insect gut metagenome	1202446	PRJNA438524	8719949: https://www.ncbi.nlm.nih.gov/sra/8719949
SAMN08719950	Q12MP	Q12MP	CA1	insect gut metagenome	1202446	PRJNA438524	8719950: https://www.ncbi.nlm.nih.gov/sra/8719950
SAMN08719951	Q12REC	Q12REC	CA1	insect gut metagenome	1202446	PRJNA438524	8719951: https://www.ncbi.nlm.nih.gov/sra/8719951
SAMN08719952	Q13IL	Q13IL	CA1	insect gut metagenome	1202446	PRJNA438524	8719952: https://www.ncbi.nlm.nih.gov/sra/8719952
SAMN08719953	Q13MID	Q13MID	CA1	insect gut metagenome	1202446	PRJNA438524	8719953: https://www.ncbi.nlm.nih.gov/sra/8719953
SAMN08719954	Q13MP	Q13MP	CA1	insect gut metagenome	1202446	PRJNA438524	8719954: https://www.ncbi.nlm.nih.gov/sra/8719954
SAMN08719955	Q13REC	Q13REC	CA1	insect gut metagenome	1202446	PRJNA438524	8719955: https://www.ncbi.nlm.nih.gov/sra/8719955
SAMN08719956	Q14IL	Q14IL	CA1	insect gut metagenome	1202446	PRJNA438524	8719956: https://www.ncbi.nlm.nih.gov/sra/8719956
SAMN08719957	Q14MID	Q14MID	CA1	insect gut metagenome	1202446	PRJNA438524	8719957: https://www.ncbi.nlm.nih.gov/sra/8719957
SAMN08719958	Q14MP	Q14MP	CA1	insect gut metagenome	1202446	PRJNA438524	8719958: https://www.ncbi.nlm.nih.gov/sra/8719958
SAMN08719959	Q14REC	Q14REC	CA1	insect gut metagenome	1202446	PRJNA438524	8719959: https://www.ncbi.nlm.nih.gov/sra/8719959
SAMN08719960	Q155IL	Q155IL	CA1	insect gut metagenome	1202446	PRJNA438524	8719960: https://www.ncbi.nlm.nih.gov/sra/8719960
SAMN08719961	Q15MID	Q15MID	CA1	insect gut metagenome	1202446	PRJNA438524	8719961: https://www.ncbi.nlm.nih.gov/sra/8719961
SAMN08719962	Q15MP	Q15MP	CA1	insect gut metagenome	1202446	PRJNA438524	8719962: https://www.ncbi.nlm.nih.gov/sra/8719962
SAMN08719963	Q15REC	Q15REC	CA1	insect gut metagenome	1202446	PRJNA438524	8719963: https://www.ncbi.nlm.nih.gov/sra/8719963
SAMN08719964	Q16IL	Q16IL	CA1	insect gut metagenome	1202446	PRJNA438524	8719964: https://www.ncbi.nlm.nih.gov/sra/8719964
SAMN08719965	Q16MID	Q16MID	CA1	insect gut metagenome	1202446	PRJNA438524	8719965: https://www.ncbi.nlm.nih.gov/sra/8719965
SAMN08719966	Q16MP	Q16MP	CA1	insect gut metagenome	1202446	PRJNA438524	8719966: https://www.ncbi.nlm.nih.gov/sra/8719966
SAMN08719967	Q16REC	Q16REC	CA1	insect gut metagenome	1202446	PRJNA438524	8719967: https://www.ncbi.nlm.nih.gov/sra/8719967
SAMN08719968	Q17IL	Q17IL	CA2	insect gut metagenome	1202446	PRJNA438524	8719968: https://www.ncbi.nlm.nih.gov/sra/8719968
SAMN08719969	Q17MID	Q17MID	CA2	insect gut metagenome	1202446	PRJNA438524	8719969: https://www.ncbi.nlm.nih.gov/sra/8719969
SAMN08719970	Q17MP	Q17MP	CA2	insect gut metagenome	1202446	PRJNA438524	8719970: https://www.ncbi.nlm.nih.gov/sra/8719970
SAMN08719971	Q17REC	Q17REC	CA2	insect gut metagenome	1202446	PRJNA438524	8719971: https://www.ncbi.nlm.nih.gov/sra/8719971
SAMN08719972	Q18IL	Q18IL	CA2	insect gut metagenome	1202446	PRJNA438524	8719972: https://www.ncbi.nlm.nih.gov/sra/8719972
SAMN08719973	Q18MID	Q18MID	CA2	insect gut metagenome	1202446	PRJNA438524	8719973: https://www.ncbi.nlm.nih.gov/sra/8719973
SAMN08719974	Q18MP	Q18MP	CA2	insect gut metagenome	1202446	PRJNA438524	8719974: https://www.ncbi.nlm.nih.gov/sra/8719974
SAMN08719975	Q18REC	Q18REC	CA2	insect gut metagenome	1202446	PRJNA438524	8719975: https://www.ncbi.nlm.nih.gov/sra/8719975
SAMN08719976	Q19IL	Q19IL	CA2	insect gut metagenome	1202446	PRJNA438524	8719976: https://www.ncbi.nlm.nih.gov/sra/8719976
SAMN08719977	Q19MID	Q19MID	CA2	insect gut metagenome	1202446	PRJNA438524	8719977: https://www.ncbi.nlm.nih.gov/sra/8719977
SAMN08719978	Q19MP	Q19MP	CA2	insect gut metagenome	1202446	PRJNA438524	8719978: https://www.ncbi.nlm.nih.gov/sra/8719978
SAMN08719979	Q19REC	Q19REC	CA2	insect gut metagenome	1202446	PRJNA438524	8719979: https://www.ncbi.nlm.nih.gov/sra/8719979
SAMN08719980	Q20IL	Q20IL	CA2	insect gut metagenome	1202446	PRJNA438524	8719980: https://www.ncbi.nlm.nih.gov/sra/8719980
SAMN08719981	Q20MID	Q20MID	CA2	insect gut metagenome	1202446	PRJNA438524	8719981: https://www.ncbi.nlm.nih.gov/sra/8719981
SAMN08719982	Q20MP	Q20MP	CA2	insect gut metagenome	1202446	PRJNA438524	8719982: https://www.ncbi.nlm.nih.gov/sra/8719982
SAMN08719983	Q20REC	Q20REC	CA2	insect gut metagenome	1202446	PRJNA438524	8719983: https://www.ncbi.nlm.nih.gov/sra/8719983
SAMN08719984	Q21IL	Q21IL	CA2	insect gut metagenome	1202446	PRJNA438524	8719984: https://www.ncbi.nlm.nih.gov/sra/8719984
SAMN08719985	Q21MID	Q21MID	CA2	insect gut metagenome	1202446	PRJNA438524	8719985: https://www.ncbi.nlm.nih.gov/sra/8719985
SAMN08719986	Q21MP	Q21MP	CA2	insect gut metagenome	1202446	PRJNA438524	8719986: https://www.ncbi.nlm.nih.gov/sra/8719986
SAMN08719987	Q21REC	Q21REC	CA2	insect gut metagenome	1202446	PRJNA438524	8719987: https://www.ncbi.nlm.nih.gov/sra/8719987
SAMN08719988	Q22IL	Q22IL	CA2	insect gut metagenome	1202446	PRJNA438524	8719988: https://www.ncbi.nlm.nih.gov/sra/8719988
SAMN08719989	Q22MID	Q22MID	CA2	insect gut metagenome	1202446	PRJNA438524	8719989: https://www.ncbi.nlm.nih.gov/sra/8719989
SAMN08719990	Q22MP	Q22MP	CA2	insect gut metagenome	1202446	PRJNA438524	8719990: https://www.ncbi.nlm.nih.gov/sra/8719990
SAMN08719991	Q22REC	Q22REC	CA2	insect gut metagenome	1202446	PRJNA438524	8719991: https://www.ncbi.nlm.nih.gov/sra/8719991
SAMN08719992	Q23IL	Q23IL	CA2	insect gut metagenome	1202446	PRJNA438524	8719992: https://www.ncbi.nlm.nih.gov/sra/8719992
SAMN08719993	Q23MID	Q23MID	CA2	insect gut metagenome	1202446	PRJNA438524	8719993: https://www.ncbi.nlm.nih.gov/sra/8719993
SAMN08719994	Q23MP	Q23MP	CA2	insect gut metagenome	1202446	PRJNA438524	8719994: https://www.ncbi.nlm.nih.gov/sra/8719994
SAMN08719995	Q23REC	Q23REC	CA2	insect gut metagenome	1202446	PRJNA438524	8719995: https://www.ncbi.nlm.nih.gov/sra/8719995
SAMN08719996	Q24IL	Q24IL	CA2	insect gut metagenome	1202446	PRJNA438524	8719996: https://www.ncbi.nlm.nih.gov/sra/8719996
SAMN08719997	Q24MID	Q24MID	CA2	insect gut metagenome	1202446	PRJNA438524	8719997: https://www.ncbi.nlm.nih.gov/sra/8719997
SAMN08719998	Q24MP	Q24MP	CA2	insect gut metagenome	1202446	PRJNA438524	8719998: https://www.ncbi.nlm.nih.gov/sra/8719998
SAMN08719999	Q24REC	Q24REC	CA2	insect gut metagenome	1202446	PRJNA438524	8719999: https://www.ncbi.nlm.nih.gov/sra/8719999
SAMN08720000	Q25IL	Q25IL	CA2	insect gut metagenome	1202446	PRJNA438524	8720000: https://www.ncbi.nlm.nih.gov/sra/8720000
SAMN08720001	Q25MID	Q25MID	CA2	insect gut metagenome	1202446	PRJNA438524	8720001: https://www.ncbi.nlm.nih.gov/sra/8720001
SAMN08720002	Q25MP	Q25MP	CA2	insect gut metagenome	1202446	PRJNA438524	8720002: https://www.ncbi.nlm.nih.gov/sra/8720002
SAMN08720003	Q25REC	Q25REC	CA2	insect gut metagenome	1202446	PRJNA438524	8720003: https://www.ncbi.nlm.nih.gov/sra/8720003
SAMN08720004	Q26IL	Q26IL	CA2	insect gut metagenome	1202446	PRJNA438524	8720004: https://www.ncbi.nlm.nih.gov/sra/8720004
SAMN08720005	Q26MID	Q26MID	CA2	insect gut metagenome	1202446	PRJNA438524	8720005: https://www.ncbi.nlm.nih.gov/sra/8720005
SAMN08720006	Q26MP	Q26MP	CA2	insect gut metagenome	1202446	PRJNA438524	8720006: https://www.ncbi.nlm.nih.gov/sra/8720006
SAMN08720007	Q26REC	Q26REC	CA2	insect gut metagenome	1202446	PRJNA438524	8720007: https://www.ncbi.nlm.nih.gov/sra/8720007
SAMN08720008	Q27IL	Q27IL	CA2	insect gut metagenome	1202446	PRJNA438524	8720008: https://www.ncbi.nlm.nih.gov/sra/8720008
SAMN08720009	Q27MID	Q27MID	CA2	insect gut metagenome	1202446	PRJNA438524	8720009: https://www.ncbi.nlm.nih.gov/sra/8720009
SAMN08720010	Q27MP	Q27MP	CA2	insect gut metagenome	1202446	PRJNA438524	8720010: https://www.ncbi.nlm.nih.gov/sra/8720010
SAMN08720011	Q27REC	Q27REC	CA2	insect gut metagenome	1202446	PRJNA438524	8720011: https://www.ncbi.nlm.nih.gov/sra/8720011
SAMN08720012	Q28IL	Q28IL	CA2	insect gut metagenome	1202446	PRJNA438524	8720012: https://www.ncbi.nlm.nih.gov/sra/8720012
SAMN08720013	Q28MID	Q28MID	CA2	insect gut metagenome	1202446	PRJNA438524	8720013: https://www.ncbi.nlm.nih.gov/sra/8720013
SAMN08720014	Q28MP	Q28MP	CA2	insect gut metagenome	1202446	PRJNA438524	8720014: https://www.ncbi.nlm.nih.gov/sra/8720014
SAMN08720015	Q28REC	Q28REC	CA2	insect gut metagenome	1202446	PRJNA438524	8720015: https://www.ncbi.nlm.nih.gov/sra/8720015
SAMN08720016	Q29IL	Q29IL	CA2	insect gut metagenome	1202446	PRJNA438524	8720016: https://www.ncbi.nlm.nih.gov/sra/8720016
SAMN08720017	Q29MID	Q29MID	CA2	insect gut metagenome	1202446	PRJNA438524	8720017: https://www.ncbi.nlm.nih.gov/sra/8720017
SAMN08720018	Q29MP	Q29MP	CA2	insect gut metagenome	1202446	PRJNA438524	8720018: https://www.ncbi.nlm.nih.gov/sra/8720018
SAMN08720019	Q29REC	Q29REC	CA2	insect gut metagenome	1202446	PRJNA438524	8720019: https://www.ncbi.nlm.nih.gov/sra/8720019
SAMN08720020	Q30IL	Q30IL	CA2	insect gut metagenome	1202446	PRJNA438524	8720020: https://www.ncbi.nlm.nih.gov/sra/8720020
SAMN08720021	Q30MID	Q30MID	CA2	insect gut metagenome	1202446	PRJNA438524	8720021: https://www.ncbi.nlm.nih.gov/sra/8720021
SAMN08720022	Q30MP	Q30MP	CA2	insect gut metagenome	1202446	PRJNA438524	8720022: https://www.ncbi.nlm.nih.gov/sra/8720022
SAMN08720023	Q30REC	Q30REC	CA2	insect gut metagenome	1202446	PRJNA438524	8720023: https://www.ncbi.nlm.nih.gov/sra/8720023
SAMN08720024	Q31IL	Q31IL	CA2	insect gut metagenome	1202446	PRJNA438524	8720024: https://www.ncbi.nlm.nih.gov/sra/8720024
SAMN08720025	Q31MID	Q31MID	CA2	insect gut metagenome	1202446	PRJNA438524	8720025: https://www.ncbi.nlm.nih.gov/sra/8720025
SAMN08720026	Q31MP	Q31MP	CA2	insect gut metagenome	1202446	PRJNA438524	8720026: https://www.ncbi.nlm.nih.gov/sra/8720026
SAMN08720027	Q31REC	Q31REC	CA2	insect gut metagenome	1202446	PRJNA438524	8720027: https://www.ncbi.nlm.nih.gov/sra/8720027
SAMN08720028	Q32IL	Q32IL	CA2	insect gut metagenome	1202446	PRJNA438524	8720028: https://www.ncbi.nlm.nih.gov/sra/8720028
SAMN08720029	Q32MID	Q32MID	CA2	insect gut metagenome	1202446	PRJNA438524	8720029: https://www.ncbi.nlm.nih.gov/sra/8720029
SAMN08720030	Q32MP	Q32MP	CA2	insect gut metagenome	1202446	PRJNA438524	8720030: https://www.ncbi.nlm.nih.gov/sra/8720030
SAMN08720031	Q32REC	Q32REC	CA2	insect gut metagenome	1202446	PRJNA438524	8720031: https://www.ncbi.nlm.nih.gov/sra/8720031
SAMN08720032	Q33IL	Q33IL	AZ2	insect gut metagenome	1202446	PRJNA438524	8720032: https://www.ncbi.nlm.nih.gov/sra/8720032
SAMN08720033	Q33MID	Q33MID	AZ2	insect gut metagenome	1202446	PRJNA438524	8720033: https://www.ncbi.nlm.nih.gov/sra/8720033
SAMN08720034	Q33MP	Q33MP	AZ2	insect gut metagenome	1202446	PRJNA438524	8720034: https://www.ncbi.nlm.nih.gov/sra/8720034
SAMN08720035	Q33REC	Q33REC	AZ2	insect gut metagenome	1202446	PRJNA438524	8720035: https://www.ncbi.nlm.nih.gov/sra/8720035
SAMN08720036	Q34IL	Q34IL	AZ2	insect gut metagenome	1202446	PRJNA438524	8720036: https://www.ncbi.nlm.nih.gov/sra/8720036
SAMN08720037	Q34MID	Q34MID	AZ2	insect gut metagenome	1202446	PRJNA438524	8720037: https://www.ncbi.nlm.nih.gov/sra/8720037
SAMN08720038	Q34MP	Q34MP	AZ2	insect gut metagenome	1202446	PRJNA438524	8720038: https://www.ncbi.nlm.nih.gov/sra/8720038
SAMN08720039	Q34REC	Q34REC	AZ2	insect gut metagenome	1202446	PRJNA438524	8720039: https://www.ncbi.nlm.nih.gov/sra/8720039
SAMN08720040	Q35IL	Q35IL	AZ2	insect gut metagenome	1202446	PRJNA438524	8720040: https://www.ncbi.nlm.nih.gov/sra/8720040
SAMN08720041	Q35MID	Q35MID	AZ2	insect gut metagenome	1202446	PRJNA438524	8720041: https://www.ncbi.nlm.nih.gov/sra/8720041
SAMN08720042	Q35MP	Q35MP	AZ2	insect gut metagenome	1202446	PRJNA438524	8720042: https://www.ncbi.nlm.nih.gov/sra/8720042
SAMN08720043	Q35REC	Q35REC	AZ2	insect gut metagenome	1202446	PRJNA438524	8720043: https://www.ncbi.nlm.nih.gov/sra/8720043
SAMN08720044	Q36IL	Q36IL	AZ2	insect gut metagenome	1202446	PRJNA438524	8720044: https://www.ncbi.nlm.nih.gov/sra/8720044
SAMN08720045	Q36MID	Q36MID	AZ2	insect gut metagenome	1202446	PRJNA438524	8720045: https://www.ncbi.nlm.nih.gov/sra/8720045
SAMN08720046	Q36MP	Q36MP	AZ2	insect gut metagenome	1202446	PRJNA438524	8720046: https://www.ncbi.nlm.nih.gov/sra/8720046
SAMN08720047	Q36REC	Q36REC	AZ2	insect gut metagenome	1202446	PRJNA438524	8720047: https://www.ncbi.nlm.nih.gov/sra/8720047
SAMN08720048	Q37IL	Q37IL	AZ2	insect gut metagenome	1202446	PRJNA438524	8720048: https://www.ncbi.nlm.nih.gov/sra/8720048
SAMN08720049	Q37MID	Q37MID	AZ2	insect gut metagenome	1202446	PRJNA438524	8720049: https://www.ncbi.nlm.nih.gov/sra/8720049
SAMN08720050	Q37MP	Q37MP	AZ2	insect gut metagenome	1202446	PRJNA438524	8720050: https://www.ncbi.nlm.nih.gov/sra/8720050
SAMN08720051	Q37REC	Q37REC	AZ2	insect gut metagenome	1202446	PRJNA438524	8720051: https://www.ncbi.nlm.nih.gov/sra/8720051
SAMN08720052	Q38IL	Q38IL	AZ2	insect gut metagenome	1202446	PRJNA438524	8720052: https://www.ncbi.nlm.nih.gov/sra/8720052
SAMN08720053	Q38MID	Q38MID	AZ2	insect gut metagenome	1202446	PRJNA438524	8720053: https://www.ncbi.nlm.nih.gov/sra/8720053
SAMN08720054	Q38MP	Q38MP	AZ2	insect gut metagenome	1202446	PRJNA438524	8720054: https://www.ncbi.nlm.nih.gov/sra/8720054
SAMN08720055	Q38REC	Q38REC	AZ2	insect gut metagenome	1202446	PRJNA438524	8720055: https://www.ncbi.nlm.nih.gov/sra/8720055
SAMN08720056	Q39IL	Q39IL	AZ2	insect gut metagenome	1202446	PRJNA438524	8720056: https://www.ncbi.nlm.nih.gov/sra/8720056
SAMN08720057	Q39MID	Q39MID	AZ2	insect gut metagenome	1202446	PRJNA438524	8720057: https://www.ncbi.nlm.nih.gov/sra/8720057
SAMN08720058	Q39MP	Q39MP	AZ2	insect gut metagenome	1202446	PRJNA438524	8720058: https://www.ncbi.nlm.nih.gov/sra/8720058
SAMN08720059	Q39REC	Q39REC	AZ2	insect gut metagenome	1202446	PRJNA438524	8720059: https://www.ncbi.nlm.nih.gov/sra/8720059
SAMN08720060	Q40IL	Q40IL	AZ2	insect gut metagenome	1202446	PRJNA438524	8720060: https://www.ncbi.nlm.nih.gov/sra/8720060
SAMN08720061	Q40MID	Q40MID	AZ2	insect gut metagenome	1202446	PRJNA438524	8720061: https://www.ncbi.nlm.nih.gov/sra/8720061
SAMN08720062	Q40MP	Q40MP	AZ2	insect gut metagenome	1202446	PRJNA438524	8720062: https://www.ncbi.nlm.nih.gov/sra/8720062
SAMN08720063	Q40REC	Q40REC	AZ2	insect gut metagenome	1202446	PRJNA438524	8720063: https://www.ncbi.nlm.nih.gov/sra/8720063
SAMN08720064	Q41IL	Q41IL	AZ2	insect gut metagenome	1202446	PRJNA438524	8720064: https://www.ncbi.nlm.nih.gov/sra/8720064
SAMN08720065	Q41MID	Q41MID	AZ2	insect gut metagenome	1202446	PRJNA438524	8720065: https://www.ncbi.nlm.nih.gov/sra/8720065
SAMN08720066	Q41MP	Q41MP	AZ2	insect gut metagenome	1202446	PRJNA438524	8720066: https://www.ncbi.nlm.nih.gov/sra/8720066
SAMN08720067	Q41REC	Q41REC	AZ2	insect gut metagenome	1202446	PRJNA438524	8720067: https://www.ncbi.nlm.nih.gov/sra/8720067
SAMN08720068	Q42IL	Q42IL	AZ2	insect gut metagenome	1202446	PRJNA438524	8720068: https://www.ncbi.nlm.nih.gov/sra/8720068
SAMN08720069	Q42MID	Q42MID	AZ2	insect gut metagenome	1202446	PRJNA438524	8720069: https://www.ncbi.nlm.nih.gov/sra/8720069
SAMN08720070	Q42MP	Q42MP	AZ2	insect gut metagenome	1202446	PRJNA438524	8720070: https://www.ncbi.nlm.nih.gov/sra/8720070
SAMN08720071	Q42REC	Q42REC	AZ2	insect gut metagenome	1202446	PRJNA438524	8720071: https://www.ncbi.nlm.nih.gov/sra/8720071
SAMN08720072	Q43IL	Q43IL	AZ2	insect gut metagenome	1202446	PRJNA438524	8720072: https://www.ncbi.nlm.nih.gov/sra/8720072
SAMN08720073	Q43MID	Q43MID	AZ2	insect gut metagenome	1202446	PRJNA438524	8720073: https://www.ncbi.nlm.nih.gov/sra/8720073
SAMN08720074	Q43MP	Q43MP	AZ2	insect gut metagenome	1202446	PRJNA438524	8720074: https://www.ncbi.nlm.nih.gov/sra/8720074
SAMN08720075	Q43REC	Q43REC	AZ2	insect gut metagenome	1202446	PRJNA438524	8720075: https://www.ncbi.nlm.nih.gov/sra/8720075
SAMN08720076	Q44IL	Q44IL	AZ2	insect gut metagenome	1202446	PRJNA438524	8720076: https://www.ncbi.nlm.nih.gov/sra/8720076
SAMN08720077	Q44MID	Q44MID	AZ2	insect gut metagenome	1202446	PRJNA438524	8720077: https://www.ncbi.nlm.nih.gov/sra/8720077
SAMN08720078	Q44MP	Q44MP	AZ2	insect gut metagenome	1202446	PRJNA438524	8720078: https://www.ncbi.nlm.nih.gov/sra/8720078
SAMN08720079	Q44REC	Q44REC	AZ2	insect gut metagenome	1202446	PRJNA438524	8720079: https://www.ncbi.nlm.nih.gov/sra/8720079
SAMN08720080	Q45IL	Q45IL	AZ2	insect gut metagenome	1202446	PRJNA438524	8720080: https://www.ncbi.nlm.nih.gov/sra/8720080
SAMN08720081	Q45MID	Q45MID	AZ2	insect gut metagenome	1202446	PRJNA438524	8720081: https://www.ncbi.nlm.nih.gov/sra/8720081
SAMN08720082	Q45MP	Q45MP	AZ2	insect gut metagenome	1202446	PRJNA438524	8720082: https://www.ncbi.nlm.nih.gov/sra/8720082
SAMN08720083	Q45REC	Q45REC	AZ2	insect gut metagenome	1202446	PRJNA438524	8720083: https://www.ncbi.nlm.nih.gov/sra/8720083
SAMN08720084	Q46IL	Q46IL	AZ2	insect gut metagenome	1202446	PRJNA438524	8720084: https://www.ncbi.nlm.nih.gov/sra/8720084
SAMN08720085	Q46MID	Q46MID	AZ2	insect gut metagenome	1202446	PRJNA438524	8720085: https://www.ncbi.nlm.nih.gov/sra/8720085
SAMN08720086	Q46MP	Q46MP	AZ2	insect gut metagenome	1202446	PRJNA438524	8720086: https://www.ncbi.nlm.nih.gov/sra/8720086
SAMN08720087	Q46REC	Q46REC	AZ2	insect gut metagenome	1202446	PRJNA438524	8720087: https://www.ncbi.nlm.nih.gov/sra/8720087
SAMN08720088	Q47IL	Q47IL	AZ2	insect gut metagenome	1202446	PRJNA438524	8720088: https://www.ncbi.nlm.nih.gov/sra/8720088
SAMN08720089	Q47MID	Q47MID	AZ2	insect gut metagenome	1202446	PRJNA438524	8720089: https://www.ncbi.nlm.nih.gov/sra/8720089
SAMN08720090	Q47MP	Q47MP	AZ2	insect gut metagenome	1202446	PRJNA438524	8720090: https://www.ncbi.nlm.nih.gov/sra/8720090
SAMN08720091	Q47REC	Q47REC	AZ2	insect gut metagenome	1202446	PRJNA438524	8720091: https://www.ncbi.nlm.nih.gov/sra/8720091
SAMN08720092	Q48IL	Q48IL	AZ1	insect gut metagenome	1202446	PRJNA438524	8720092: https://www.ncbi.nlm.nih.gov/sra/8720092
SAMN08720093	Q48MID	Q48MID	AZ1	insect gut metagenome	1202446	PRJNA438524	8720093: https://www.ncbi.nlm.nih.gov/sra/8720093
SAMN08720094	Q48MP	Q48MP	AZ1	insect gut metagenome	1202446	PRJNA438524	8720094: https://www.ncbi.nlm.nih.gov/sra/8720094
SAMN08720095	Q48REC	Q48REC	AZ1	insect gut metagenome	1202446	PRJNA438524	8720095: https://www.ncbi.nlm.nih.gov/sra/8720095
SAMN08720096	Q49IL	Q49IL	AZ1	insect gut metagenome	1202446	PRJNA438524	8720096: https://www.ncbi.nlm.nih.gov/sra/8720096
SAMN08720097	Q49MID	Q49MID	AZ1	insect gut metagenome	1202446	PRJNA438524	8720097: https://www.ncbi.nlm.nih.gov/sra/8720097
SAMN08720098	Q49MP	Q49MP	AZ1	insect gut metagenome	1202446	PRJNA438524	8720098: https://www.ncbi.nlm.nih.gov/sra/8720098
SAMN08720099	Q49REC	Q49REC	AZ1	insect gut metagenome	1202446	PRJNA438524	8720099: https://www.ncbi.nlm.nih.gov/sra/8720099
SAMN08720100	Q50IL	Q50IL	AZ1	insect gut metagenome	1202446	PRJNA438524	8720100: https://www.ncbi.nlm.nih.gov/sra/8720100
SAMN08720101	Q50MID	Q50MID	AZ1	insect gut metagenome	1202446	PRJNA438524	8720101: https://www.ncbi.nlm.nih.gov/sra/8720101
SAMN08720102	Q50MP	Q50MP	AZ1	insect gut metagenome	1202446	PRJNA438524	8720102: https://www.ncbi.nlm.nih.gov/sra/8720102
SAMN08720103	Q50REC	Q50REC	AZ1	insect gut metagenome	1202446	PRJNA438524	8720103: https://www.ncbi.nlm.nih.gov/sra/8720103
SAMN08720104	Q51IL	Q51IL	AZ1	insect gut metagenome	1202446	PRJNA438524	8720104: https://www.ncbi.nlm.nih.gov/sra/8720104
SAMN08720105	Q51MID	Q51MID	AZ1	insect gut metagenome	1202446	PRJNA438524	8720105: https://www.ncbi.nlm.nih.gov/sra/8720105
SAMN08720106	Q51MP	Q51MP	AZ1	insect gut metagenome	1202446	PRJNA438524	8720106: https://www.ncbi.nlm.nih.gov/sra/8720106
SAMN08720107	Q51REC	Q51REC	AZ1	insect gut metagenome	1202446	PRJNA438524	8720107: https://www.ncbi.nlm.nih.gov/sra/8720107
SAMN08720108	Q52IL	Q52IL	AZ1	insect gut metagenome	1202446	PRJNA438524	8720108: https://www.ncbi.nlm.nih.gov/sra/8720108
SAMN08720109	Q52MID	Q52MID	AZ1	insect gut metagenome	1202446	PRJNA438524	8720109: https://www.ncbi.nlm.nih.gov/sra/8720109
SAMN08720110	Q52MP	Q52MP	AZ1	insect gut metagenome	1202446	PRJNA438524	8720110: https://www.ncbi.nlm.nih.gov/sra/8720110
SAMN08720111	Q52REC	Q52REC	AZ1	insect gut metagenome	1202446	PRJNA438524	8720111: https://www.ncbi.nlm.nih.gov/sra/8720111
SAMN08720112	Q53IL	Q53IL	AZ1	insect gut metagenome	1202446	PRJNA438524	8720112: https://www.ncbi.nlm.nih.gov/sra/8720112
SAMN08720113	Q53MID	Q53MID	AZ1	insect gut metagenome	1202446	PRJNA438524	8720113: https://www.ncbi.nlm.nih.gov/sra/8720113
SAMN08720114	Q53MP	Q53MP	AZ1	insect gut metagenome	1202446	PRJNA438524	8720114: https://www.ncbi.nlm.nih.gov/sra/8720114
SAMN08720115	Q53REC	Q53REC	AZ1	insect gut metagenome	1202446	PRJNA438524	8720115: https://www.ncbi.nlm.nih.gov/sra/8720115
SAMN08720116	Q54IL	Q54IL	AZ1	insect gut metagenome	1202446	PRJNA438524	8720116: https://www.ncbi.nlm.nih.gov/sra/8720116
SAMN08720117	Q54MID	Q54MID	AZ1	insect gut metagenome	1202446	PRJNA438524	8720117: https://www.ncbi.nlm.nih.gov/sra/8720117
SAMN08720118	Q54MP	Q54MP	AZ1	insect gut metagenome	1202446	PRJNA438524	8720118: https://www.ncbi.nlm.nih.gov/sra/8720118
SAMN08720119	Q54REC	Q54REC	AZ1	insect gut metagenome	1202446	PRJNA438524	8720119: https://www.ncbi.nlm.nih.gov/sra/8720119
SAMN08720120	Q55IL	Q55IL	AZ1	insect gut metagenome	1202446	PRJNA438524	8720120: https://www.ncbi.nlm.nih.gov/sra/8720120
SAMN08720121	Q55MID	Q55MID	AZ1	insect gut metagenome	1202446	PRJNA438524	8720121: https://www.ncbi.nlm.nih.gov/sra/8720121
SAMN08720122	Q55MP	Q55MP	AZ1	insect gut metagenome	1202446	PRJNA438524	8720122: https://www.ncbi.nlm.nih.gov/sra/8720122
SAMN08720123	Q55REC	Q55REC	AZ1	insect gut metagenome	1202446	PRJNA438524	8720123: https://www.ncbi.nlm.nih.gov/sra/8720123
SAMN08720124	Q56IL	Q56IL	AZ1	insect gut metagenome	1202446	PRJNA438524	8720124: https://www.ncbi.nlm.nih.gov/sra/8720124
SAMN08720125	Q56MID	Q56MID	AZ1	insect gut metagenome	1202446	PRJNA438524	8720125: https://www.ncbi.nlm.nih.gov/sra/8720125
SAMN08720126	Q56MP	Q56MP	AZ1	insect gut metagenome	1202446	PRJNA438524	8720126: https://www.ncbi.nlm.nih.gov/sra/8720126
SAMN08720127	Q56REC	Q56REC	AZ1	insect gut metagenome	1202446	PRJNA438524	8720127: https://www.ncbi.nlm.nih.gov/sra/8720127
SAMN08720128	Q57IL	Q57IL	AZ1	insect gut metagenome	1202446	PRJNA438524	8720128: https://www.ncbi.nlm.nih.gov/sra/8720128
SAMN08720129	Q57MID	Q57MID	AZ1	insect gut metagenome	1202446	PRJNA438524	8720129: https://www.ncbi.nlm.nih.gov/sra/8720129
SAMN08720130	Q57MP	Q57MP	AZ1	insect gut metagenome	1202446	PRJNA438524	8720130: https://www.ncbi.nlm.nih.gov/sra/8720130
SAMN08720131	Q57REC	Q57REC	AZ1	insect gut metagenome	1202446	PRJNA438524	8720131: https://www.ncbi.nlm.nih.gov/sra/8720131
SAMN08720132	Q58IL	Q58IL	AZ1	insect gut metagenome	1202446	PRJNA438524	8720132: https://www.ncbi.nlm.nih.gov/sra/8720132
SAMN08720133	Q58MID	Q58MID	AZ1	insect gut metagenome	1202446	PRJNA438524	8720133: https://www.ncbi.nlm.nih.gov/sra/8720133
SAMN08720134	Q58MP	Q58MP	AZ1	insect gut metagenome	1202446	PRJNA438524	8720134: https://www.ncbi.nlm.nih.gov/sra/8720134
SAMN08720135	Q58REC	Q58REC	AZ1	insect gut metagenome	1202446	PRJNA438524	8720135: https://www.ncbi.nlm.nih.gov/sra/8720135
SAMN08720136	Q59IL	Q59IL	AZ1	insect gut metagenome	1202446	PRJNA438524	8720136: https://www.ncbi.nlm.nih.gov/sra/8720136
SAMN08720137	Q59MID	Q59MID	AZ1	insect gut metagenome	1202446	PRJNA438524	8720137: https://www.ncbi.nlm.nih.gov/sra/8720137
SAMN08720138	Q59MP	Q59MP	AZ1	insect gut metagenome	1202446	PRJNA438524	8720138: https://www.ncbi.nlm.nih.gov/sra/8720138
SAMN08720139	Q59REC	Q59REC	AZ1	insect gut metagenome	1202446	PRJNA438524	8720139: https://www.ncbi.nlm.nih.gov/sra/8720139
SAMN08720140	Q60IL	Q60IL	AZ1	insect gut metagenome	1202446	PRJNA438524	8720140: https://www.ncbi.nlm.nih.gov/sra/8720140
SAMN08720141	Q60MID	Q60MID	AZ1	insect gut metagenome	1202446	PRJNA438524	8720141: https://www.ncbi.nlm.nih.gov/sra/8720141
SAMN08720142	Q60MP	Q60MP	AZ1	insect gut metagenome	1202446	PRJNA438524	8720142: https://www.ncbi.nlm.nih.gov/sra/8720142
SAMN08720143	Q60REC	Q60REC	AZ1	insect gut metagenome	1202446	PRJNA438524	8720143: https://www.ncbi.nlm.nih.gov/sra/8720143
SAMN08720144	Q61IL	Q61IL	AZ1	insect gut metagenome	1202446	PRJNA438524	8720144: https://www.ncbi.nlm.nih.gov/sra/8720144
SAMN08720145	Q61MID	Q61MID	AZ1	insect gut metagenome	1202446	PRJNA438524	8720145: https://www.ncbi.nlm.nih.gov/sra/8720145
SAMN08720146	Q61MP	Q61MP	AZ1	insect gut metagenome	1202446	PRJNA438524	8720146: https://www.ncbi.nlm.nih.gov/sra/8720146
SAMN08720147	Q61REC	Q61REC	AZ1	insect gut metagenome	1202446	PRJNA438524	8720147: https://www.ncbi.nlm.nih.gov/sra/8720147
SAMN08720148	Q62IL	Q62IL	AZ1	insect gut metagenome	1202446	PRJNA438524	8720148: https://www.ncbi.nlm.nih.gov/sra/8720148
SAMN08720149	Q62MID	Q62MID	AZ1	insect gut metagenome	1202446	PRJNA438524	8720149: https://www.ncbi.nlm.nih.gov/sra/8720149
SAMN08720150	Q62MP	Q62MP	AZ1	insect gut metagenome	1202446	PRJNA438524	8720150: https://www.ncbi.nlm.nih.gov/sra/8720150
SAMN08720151	Q62REC	Q62REC	AZ1	insect gut metagenome	1202446	PRJNA438524	8720151: https://www.ncbi.nlm.nih.gov/sra/8720151
SAMN08720152	Q63IL	Q63IL	AZ1	insect gut metagenome	1202446	PRJNA438524	8720152: https://www.ncbi.nlm.nih.gov/sra/8720152
SAMN08720153	Q63MID	Q63MID	AZ1	insect gut metagenome	1202446	PRJNA438524	8720153: https://www.ncbi.nlm.nih.gov/sra/8720153
SAMN08720154	Q63MP	Q63MP	AZ1	insect gut metagenome	1202446	PRJNA438524	8720154: https://www.ncbi.nlm.nih.gov/sra/8720154
SAMN08720155	Q63REC	Q63REC	AZ1	insect gut metagenome	1202446	PRJNA438524	8720155: https://www.ncbi.nlm.nih.gov/sra/8720155

## Sheet: Mothur commands
Table S1. Mothur commands
**********************************************************************************************	************	*****************************
Mothur Commands- Joining paired ends
make.contigs(file=YourFileName.files, processors=XX)
**********************************************************************************************	************	******************************
Unix Commands to remove the first/last X# of bases of joined reads
sed 's/^[A-Z]\{X\}//' YourFileName.fasta > YourFileName.fasta
sed 's/[A-Z]\{X\}$//' YourFileName.fasta > YourFileName.fasta
**********************************************************************************************	************	******************************
Mothur Commands
summary.seqs(fasta=YourFileName.fasta, processors=XX)
screen.seqs(fasta=YourFileName.fasta, summary=YourFileName.summary, group=YourFileName.groups,	maxambig=0,	processors=XX)
unique.seqs(fasta=YourFileName.fasta)
count.seqs(name=YourFileName.names, group=YourFileName.groups, processors=XX)
summary.seqs(fasta=YourFileName.fasta, count=YourFileName.count_table, processors=XX)
pcr.seqs(fasta=silva.bacteria.fasta, start=23444, end=37803, keepdots=F, processors=XX)
align.seqs(fasta=YourFileName.fasta, reference=silva.bacteria.pcr.fasta, processors=XX)
summary.seqs(fasta=YourFileName.align, count=YourFileName.count_table, processors=XX)
screen.seqs(fasta=YourFileName.align, count=YourFileName.count_table, summary=YourFileName.sum	mary, start=	2, end=14359, maxhomop=8, processors=XX)
summary.seqs(fasta=YourFileName.align, count=YourFileName.count_table, processors=XX)
filter.seqs(fasta=YourFileName.align, vertical=T, trump=., processors=XX)
unique.seqs(fasta=YourFileName.fasta, count=YourFileName.count_table)
pre.cluster(fasta=YourFileName.fasta, count=YourFileName.count_table, diffs=4)
chimera.uchime(fasta=YourFileName.fasta, count=YourFileName.count_table, dereplicate=t, proces	sors=XX)
remove.seqs(fasta=YourFileName.fasta, accnos=YourFileName.accnos, count=YourFileName.count_tab	le)
summary.seqs(fasta=YourFileName.fasta, count=YourFileName.count_table, processors=XX)
summary.seqs(fasta=YourFileName.fasta, count=YourFileName.count_table, processors=XX)
classify.seqs(fasta=YourFileName.fasta, count=YourFileName.count_table, reference=YourFileName	.fasta, taxo	nomy=YourFileName.tax, cutoff=80, processors=XX)
remove.lineage(fasta=YourFileName.fasta, count=YourFileName.count_table, taxonomy=YourFileName	.taxonomy, t	axon=Chloroplast-Mitochondria-unknown-Archaea-Eukaryota)
summary.seqs(fasta=YourFileName.fasta, count=YourFileName.count_table, processors=XX)
**********************************************************************************************	************	*****************************************************************************************************
Unix Commands to remove singletons and doubletons
awk '{ if ( $2 != "1" ) { print $0; } }' YourFileName.count_table > YourFileName.count_table
awk '{ if ( $2 != "2" ) { print $0; } }' YourFileName.count_table > YourFileName.count_table
**********************************************************************************************	************	*****************************************************************************************************
Mothur Commands
list.seqs(count=YourFileName.count_table)
get.seqs(accnos=YourFileName.accnos, fasta=YourFileName.fasta)
dist.seqs(fasta=YourFileName.fasta, cutoff=0.15, processors=XX)
cluster(column=YourFileName.dist, count=YourFileName.count_table, method=average, cutoff=0.15)
make.shared(list=YourFileName.list, count=YourFileName.count_table, label=unique-0.01-0.03)
classify.otu(list=YourFileName.list, count=YourFileName.count_table, taxonomy=YourFileName.tax	onomy, label	=unique-0.01-0.03)
reftaxonomy is not required, but if given will keep the rankIDs in the summary file static.
get.oturep(column=YourFileName.dist, count=YourFileName.count_table, fasta=YourFileName.fasta,	list=YourFi	leName.list, label=unique-0.01-0.03)
rarefaction.single(shared=YourFileName.shared, calc=sobs-chao-ace, iters=10000, freq=100)
summary.single(shared=YourFileName.shared, calc=nseqs-coverage-sobs-invsimpson, subsample=XXXX	X)
sparcc(shared=YourFileName.shared, processors=XX)
