# Supplementary material for: The queen’s gut refines with age: longevity phenotypes in a social insect model
Source: Microbiome. 2018 Jun 18;6:108. doi: 10.1186/s40168-018-0489-1 (PMC6006926; doi:10.1186/s40168-018-0489-1)
Supplement: Supplementary file 2 — Table S2. Queen diversity, abundance, qPCR. (XLSX 484 kb) [file 40168_2018_489_MOESM2_ESM.xlsx]

## Sheet: Alpha diversity
Table S2. Alpha diversity by niche based on 97% OTUs
Group	16S gene sequence Read number	Good's coverage		Probability of an interspecific encounter	Simpsons dominance (D)			Shannon entropy (H)			Effective number of OTUs
group	nseqs	coverage	sobs	PIE (1-D)	simpson (D)	simpson_lci	simpson_hci	shannon (H)	shannon_lci	shannon_hci	EXP(H)
Q1MP	2628	0.999619	16	0.349953	0.650047	0.627883	0.672211	0.829077	0.777603	0.880551	2.2912
Q2MP	8869	0.999662	15	0.104221	0.895779	0.887077	0.90448	0.300166	0.278102	0.322229	1.35008
Q3MP	5411	0.999446	17	0.186208	0.813792	0.799861	0.827722	0.5035	0.470304	0.536695	1.6545
Q4MP	727	0.998624	16	0.586834	0.413166	0.373741	0.452592	1.45038	1.34881	1.55196	4.26473
Q5MP	5500	0.999636	14	0.359582	0.640418	0.625497	0.655338	0.752427	0.723069	0.781785	2.12214
Q6MP	9307	0.999893	23	0.336029	0.663971	0.65216	0.675783	0.799763	0.772364	0.827162	2.22501
Q7MP	448	0.991071	16	0.600621	0.399379	0.349707	0.44905	1.48599	1.35756	1.61442	4.41933
Q8MP	6939	0.999424	51	0.775247	0.224753	0.216543	0.232964	2.118	2.08354	2.15246	8.31453
Q9MP	6117	0.999673	31	0.513693	0.486307	0.472331	0.500283	1.22845	1.19236	1.26453	3.41591
Q10MP	950	0.998947	18	0.786093	0.213907	0.19627	0.231545	1.93121	1.86125	2.00118	6.89789
Q11MP	2548	0.999608	21	0.804263	0.195737	0.186572	0.204903	1.96742	1.92638	2.00845	7.15218
Q12MP	27513	0.999891	25	0.40866	0.59134	0.585454	0.597225	0.770986	0.758905	0.783067	2.1619
Q13MP	18633	1	12	0.447773	0.552227	0.546763	0.557692	0.733197	0.721994	0.7444	2.08173
Q14MP	11908	0.999832	26	0.099238	0.900762	0.893436	0.908089	0.287357	0.268074	0.306639	1.3329
Q15MP	3391	0.999705	31	0.806892	0.193108	0.184926	0.201289	2.12993	2.08658	2.17328	8.41429
Q16MP	17216	0.999942	16	0.142368	0.857632	0.850695	0.864569	0.35016	0.334881	0.365439	1.41929
Q17MP	16533	0.999819	19	0.577605	0.422395	0.418885	0.425904	0.998276	0.986164	1.01039	2.7136
Q18MP	25954	0.999884	17	0.216077	0.783923	0.77752	0.790326	0.466489	0.454404	0.478573	1.59439
Q19MP	11653	0.999828	21	0.420125	0.579875	0.571647	0.588103	0.758258	0.740197	0.776318	2.13455
Q20MP	15203	0.999803	29	0.456011	0.543989	0.535739	0.55224	0.929751	0.911398	0.948104	2.53388
Q21MP	18328	0.999727	31	0.667261	0.332739	0.329759	0.33572	1.25138	1.23839	1.26437	3.49517
Q22MP	33121	0.999909	23	0.192227	0.807773	0.802234	0.813313	0.446184	0.434806	0.457562	1.56234
Q23MP	24189	0.999917	12	0.042134	0.957866	0.954354	0.961378	0.122713	0.113889	0.131536	1.13056
Q24MP	24197	0.999959	22	0.516229	0.483771	0.481853	0.48569	0.807285	0.798126	0.816444	2.24181
Q25MP	40748	0.999951	17	0.350414	0.649586	0.644374	0.654799	0.689327	0.679272	0.699383	1.99237
Q26MP	22083	0.999774	21	0.065507	0.934493	0.929993	0.938993	0.189527	0.178064	0.20099	1.20868
Q27MP	38944	0.999923	41	0.301192	0.698808	0.693321	0.704295	0.644854	0.633258	0.656449	1.90571
Q28MP	36947	0.999946	35	0.274991	0.725009	0.719106	0.730913	0.696145	0.682397	0.709893	2.006
Q29MP	28658	0.99986	35	0.261904	0.738096	0.731881	0.744311	0.571162	0.557692	0.584633	1.77032
Q30MP	36964	0.999892	32	0.526219	0.473781	0.472162	0.475401	0.850518	0.842213	0.858823	2.34086
Q31MP	40367	0.999876	43	0.348224	0.651776	0.646153	0.657398	0.78231	0.770007	0.794614	2.18652
Q32MP	27979	0.999857	37	0.534668	0.465332	0.463093	0.467571	0.907003	0.895939	0.918068	2.47689
Q33MP	17166	1	45	0.760657	0.239343	0.235117	0.24357	1.90891	1.88823	1.9296	6.74574
Q34MP	31185	0.999968	59	0.870196	0.129804	0.127144	0.132463	2.78534	2.76888	2.8018	16.2053
Q35MP	23832	0.999958	37	0.287541	0.712459	0.705124	0.719793	0.73333	0.715359	0.7513	2.082
Q36MP	11752	1	23	0.768885	0.231115	0.226766	0.235464	1.87269	1.85042	1.89496	6.50577
Q37MP	40103	0.999975	42	0.726853	0.273147	0.270271	0.276022	1.64744	1.63572	1.65916	5.19366
Q38MP	32292	0.999907	18	0.312239	0.687761	0.682274	0.693248	0.551562	0.542234	0.56089	1.73596
Q39MP	48357	0.999938	61	0.672881	0.327119	0.324176	0.330062	1.53372	1.5213	1.54615	4.63541
Q40MP	37088	0.999973	30	0.524004	0.475996	0.473184	0.478809	0.926993	0.916619	0.937368	2.5269
Q41MP	138	0.992754	7	0.786629	0.213371	0.178222	0.24852	1.6633	1.56011	1.76648	5.27667
Q42MP	34299	0.999913	36	0.19831	0.80169	0.796153	0.807227	0.499765	0.48688	0.512649	1.64833
Q43MP	39681	0.999975	13	0.216031	0.783969	0.778583	0.789355	0.551624	0.539774	0.563475	1.73607
Q44MP	27989	0.999929	29	0.44566	0.55434	0.547815	0.560866	1.01734	1.00119	1.03349	2.76582
Q45MP	32534	0.999846	13	0.504134	0.495866	0.495167	0.496565	0.72215	0.717874	0.726427	2.05885
Q46MP	34267	0.999971	15	0.285236	0.714764	0.708915	0.720614	0.633619	0.621136	0.646102	1.88442
Q47MP	22242	1	33	0.738662	0.261338	0.255771	0.266905	2.04377	2.02429	2.06325	7.71966
Q48MP	39974	0.99995	41	0.345968	0.654032	0.6489	0.659165	0.699072	0.687608	0.710537	2.01188
Q49MP	39807	0.9999	29	0.696687	0.303313	0.301132	0.305495	1.38947	1.38065	1.3983	4.01273
Q50MP	24868	0.999879	28	0.541827	0.458173	0.451884	0.464461	1.14983	1.13544	1.16422	3.15766
Q51MP	7476	0.999866	49	0.832649	0.167351	0.160801	0.173901	2.41846	2.38653	2.45039	11.2286
Q52MP	30753	0.999837	27	0.440017	0.559983	0.555681	0.564286	0.715871	0.70709	0.724652	2.04597
Q53MP	16620	0.999819	34	0.48348	0.51652	0.510479	0.522561	0.901865	0.88491	0.91882	2.46419
Q54MP	11768	0.99966	63	0.567541	0.432459	0.421974	0.442945	1.6586	1.62517	1.69204	5.25197
Q55MP	18822	0.999947	65	0.76828	0.23172	0.225937	0.237502	2.28809	2.26446	2.31171	9.85606
Q56MP	11759	0.999745	37	0.716147	0.283853	0.279442	0.288263	1.60833	1.58547	1.63119	4.99447
Q57MP	17748	0.999887	35	0.093044	0.906956	0.901041	0.912871	0.319379	0.301235	0.337523	1.37627
Q58MP	16990	0.999647	28	0.046451	0.953549	0.949136	0.957963	0.168239	0.153986	0.182493	1.18322
Q59MP	11985	0.99975	42	0.486467	0.513533	0.505031	0.522036	1.02897	1.00513	1.05281	2.79818
Q60MP	8445	0.999763	56	0.795647	0.204353	0.19874	0.209965	2.17128	2.13946	2.2031	8.76949
Q61MP	32474	0.999877	37	0.522102	0.477898	0.476003	0.479793	0.85572	0.846074	0.865365	2.35307
Q62MP	4733	1	37	0.862801	0.137199	0.131758	0.14264	2.53233	2.49505	2.56961	12.5828
Q63MP	9407	0.999787	39	0.760832	0.239168	0.23107	0.247266	2.1835	2.15214	2.21486	8.87732
Q1MID	28909	0.999862	19	0.54972	0.45028	0.447824	0.452736	0.938046	0.928407	0.947686	2.55498
Q2MID	2700	1	20	0.575076	0.424924	0.410189	0.43966	1.23048	1.18147	1.27949	3.42287
Q3MID	5164	0.999419	18	0.472118	0.527882	0.514165	0.5416	0.964788	0.933233	0.996343	2.62423
Q4MID	4318	0.99861	30	0.584613	0.415387	0.399885	0.43089	1.42225	1.37914	1.46537	4.14645
Q5MID	34892	0.999943	9	0.500378	0.499622	0.496507	0.502737	0.809289	0.802037	0.81654	2.24631
Q6MID	25882	0.999845	16	0.141177	0.858823	0.853279	0.864367	0.308745	0.298105	0.319385	1.36172
Q7MID	18952	0.999683	23	0.29065	0.70935	0.701713	0.716986	0.576344	0.562047	0.59064	1.77952
Q8MID	30783	0.999968	20	0.530752	0.469248	0.467269	0.471228	0.844138	0.836396	0.85188	2.32597
Q9MID	24332	0.999753	20	0.546483	0.453517	0.451053	0.455981	0.879952	0.871796	0.888107	2.41078
Q10MID	25663	0.999883	10	0.023506	0.976494	0.973901	0.979086	0.080217	0.072493	0.087941	1.08352
Q11MID	24075	0.999958	20	0.359102	0.640898	0.633456	0.648341	0.819883	0.804162	0.835603	2.27023
Q12MID	25809	0.999961	14	0.204593	0.795407	0.788986	0.801829	0.462016	0.449587	0.474446	1.58727
Q13MID	17033	0.999765	17	0.33843	0.66157	0.653577	0.669563	0.660593	0.64527	0.675916	1.93594
Q14MID	24603	0.999919	18	0.249246	0.750754	0.744183	0.757325	0.502297	0.490093	0.5145	1.65251
Q15MID	29836	0.999933	13	0.188947	0.811053	0.805365	0.81674	0.399223	0.388799	0.409647	1.49067
Q16MID	26007	0.999962	12	0.624141	0.375859	0.373071	0.378647	1.11529	1.10615	1.12443	3.05046
Q17MID	26105	0.999923	20	0.63085	0.36915	0.365732	0.372568	1.16705	1.15699	1.17712	3.21251
Q18MID	23110	0.999827	18	0.516013	0.483987	0.477474	0.4905	1.01007	0.997746	1.02239	2.74579
Q19MID	18091	0.999945	12	0.647409	0.352591	0.348401	0.356782	1.23163	1.2202	1.24306	3.42681
Q20MID	25904	0.999884	21	0.507605	0.492395	0.486988	0.497802	0.925406	0.914389	0.936423	2.52289
Q21MID	27303	0.99978	14	0.275184	0.724816	0.718115	0.731517	0.593597	0.58131	0.605885	1.81049
Q22MID	14073	0.999716	13	0.53284	0.46716	0.459959	0.474361	0.960751	0.947432	0.97407	2.61366
Q23MID	28510	0.99979	18	0.213417	0.786583	0.780523	0.792642	0.457282	0.445888	0.468676	1.57977
Q24MID	27016	0.999889	17	0.698432	0.301568	0.298887	0.30425	1.34341	1.33492	1.35189	3.83207
Q25MID	27252	0.99967	30	0.609493	0.390507	0.385036	0.395977	1.31132	1.29817	1.32447	3.71106
Q26MID	33643	0.999822	17	0.475769	0.524231	0.521285	0.527177	0.722852	0.716432	0.729273	2.0603
Q27MID	53770	0.999963	30	0.706373	0.293627	0.291338	0.295915	1.42545	1.41826	1.43264	4.15971
Q28MID	34138	0.999912	20	0.203934	0.796066	0.79059	0.801543	0.444083	0.433537	0.454628	1.55906
Q29MID	31201	0.999904	23	0.66508	0.33492	0.331251	0.338589	1.28992	1.2809	1.29893	3.63249
Q30MID	34157	0.999824	21	0.424369	0.575631	0.569575	0.581687	0.885453	0.873997	0.896909	2.42408
Q31MID	23978	0.999875	33	0.663116	0.336884	0.333063	0.340705	1.3172	1.30481	1.3296	3.73297
Q32MID	37223	0.999893	18	0.586774	0.413226	0.40848	0.417971	1.17491	1.16554	1.18429	3.23787
Q33MID	30514	0.999967	24	0.562088	0.437912	0.434121	0.441703	1.01473	1.00443	1.02504	2.75863
Q34MID	21418	0.999813	9	0.049574	0.950426	0.946435	0.954416	0.125185	0.116683	0.133687	1.13336
Q35MID	2929	0.998976	31	0.736209	0.263791	0.247818	0.279764	2.04486	1.99172	2.09798	7.72804
Q36MID	29023	0.999931	13	0.388904	0.611096	0.606208	0.615984	0.604243	0.596919	0.611567	1.82987
Q37MID	24679	0.999919	30	0.559257	0.440743	0.433956	0.447531	1.32705	1.30999	1.34411	3.76991
Q38MID	33073	0.999849	35	0.63971	0.36029	0.357268	0.363312	1.28371	1.27223	1.29519	3.61002
Q39MID	32673	0.999878	18	0.233293	0.766707	0.760894	0.77252	0.519697	0.507942	0.531451	1.68152
Q40MID	28701	0.99993	14	0.511798	0.488202	0.484146	0.492258	0.84977	0.841777	0.857764	2.33911
Q41MID	101252	0.99998	25	0.557044	0.442956	0.439957	0.445955	1.11991	1.11374	1.12609	3.06459
Q42MID	40031	0.999925	20	0.592164	0.407836	0.404359	0.411313	1.05119	1.04402	1.05836	2.86104
Q43MID	19738	0.999848	18	0.366545	0.633455	0.62655	0.64036	0.659716	0.646868	0.672565	1.93424
Q44MID	27093	0.999926	14	0.346243	0.653757	0.647993	0.659521	0.588204	0.578662	0.597746	1.80075
Q45MID	32904	1	13	0.660548	0.339452	0.336612	0.342291	1.24836	1.24022	1.2565	3.48461
Q46MID	27327	0.999854	11	0.551805	0.448195	0.444859	0.451531	0.918763	0.910923	0.926603	2.50619
Q47MID	34008	0.999912	32	0.390992	0.609008	0.603449	0.614567	0.776492	0.764645	0.788338	2.17383
Q48MID	35577	0.999916	16	0.50852	0.49148	0.488006	0.494954	0.845715	0.838027	0.853403	2.32964
Q49MID	17109	1	28	0.515449	0.484551	0.476014	0.493088	1.20667	1.18677	1.22658	3.34235
Q50MID	20791	0.99976	29	0.595948	0.404052	0.398697	0.409407	1.24101	1.22522	1.25679	3.4591
Q51MID	6450	0.999845	19	0.766703	0.233297	0.226951	0.239643	1.82688	1.79947	1.85428	6.21445
Q52MID	22435	1	14	0.080806	0.919194	0.914292	0.924096	0.227755	0.21572	0.239791	1.25578
Q53MID	22744	0.999912	14	0.054723	0.945277	0.941207	0.949346	0.152271	0.142323	0.162219	1.16448
Q54MID	22977	0.999739	17	0.172406	0.827594	0.821263	0.833925	0.384966	0.372347	0.397586	1.46956
Q55MID	5956	1	22	0.739578	0.260422	0.255529	0.265314	1.61599	1.58804	1.64393	5.03285
Q56MID	11875	1	25	0.438404	0.561596	0.550628	0.572565	1.13128	1.1039	1.15866	3.09963
Q57MID	22233	0.999865	15	0.036168	0.963832	0.960411	0.967253	0.11783	0.108047	0.127613	1.12505
Q58MID	10412	0.999904	34	0.305233	0.694767	0.683397	0.706137	0.8221	0.792803	0.851397	2.27527
Q59MID	9664	1	27	0.529787	0.470213	0.459289	0.481138	1.2536	1.2254	1.28179	3.50292
Q60MID	18585	0.999731	22	0.455554	0.544446	0.538515	0.550376	0.79076	0.777938	0.803581	2.20507
Q61MID	8146	0.999754	21	0.425278	0.574722	0.562043	0.587401	0.999928	0.970383	1.02947	2.71809
Q62MID	21935	0.999909	15	0.135664	0.864336	0.858233	0.87044	0.341712	0.328366	0.355058	1.40735
Q63MID	16300	0.999877	25	0.458877	0.541123	0.53335	0.548896	0.93912	0.920916	0.957324	2.55773
Q1IL	34389	0.999913	15	0.116587	0.883413	0.878806	0.88802	0.305691	0.295276	0.316107	1.35756
Q2IL	22078	0.999864	27	0.327871	0.672129	0.665077	0.67918	0.666928	0.652143	0.681712	1.94824
Q3IL	11566	0.999741	28	0.615975	0.384025	0.377264	0.390787	1.27956	1.25847	1.30065	3.59505
Q4IL	41712	0.999784	20	0.049521	0.950479	0.947585	0.953372	0.154485	0.146628	0.162342	1.16706
Q5IL	31935	0.999812	19	0.65226	0.34774	0.344071	0.351409	1.23239	1.22443	1.24036	3.42943
Q6IL	34313	0.999854	20	0.162344	0.837656	0.832538	0.842774	0.375287	0.364808	0.385765	1.45541
Q7IL	25408	0.999882	25	0.434258	0.565742	0.55963	0.571853	0.826393	0.813701	0.839086	2.28506
Q8IL	38762	0.999948	18	0.180119	0.819881	0.814881	0.82488	0.410157	0.400145	0.420169	1.50705
Q9IL	24235	0.999794	27	0.278829	0.721171	0.71402	0.728322	0.642115	0.627048	0.657182	1.9005
Q10IL	9102	0.99978	30	0.66521	0.33479	0.327119	0.342461	1.48577	1.46013	1.5114	4.41836
Q11IL	35242	0.999943	17	0.076389	0.923611	0.919806	0.927417	0.209269	0.20021	0.218328	1.23278
Q12IL	23132	0.999914	18	0.536878	0.463122	0.457379	0.468864	1.01061	0.998745	1.02247	2.74727
Q13IL	25624	0.999922	22	0.54885	0.45115	0.448555	0.453745	0.945275	0.934297	0.956253	2.57352
Q14IL	26881	0.999926	15	0.19769	0.80231	0.796244	0.808376	0.426434	0.414714	0.438154	1.53179
Q15IL	34634	0.99974	25	0.471595	0.528405	0.5242	0.53261	0.809096	0.80019	0.818003	2.24588
Q16IL	42067	0.999929	16	0.582864	0.417136	0.414157	0.420114	1.08467	1.0759	1.09344	2.95846
Q17IL	32295	0.999845	16	0.182931	0.817069	0.811504	0.822634	0.424963	0.413951	0.435975	1.52953
Q18IL	38500	0.999948	11	0.175596	0.824404	0.819498	0.82931	0.376734	0.367691	0.385777	1.45752
Q19IL	26190	0.999962	12	0.517304	0.482696	0.476023	0.489369	1.09021	1.07755	1.10286	2.97489
Q20IL	23081	0.99974	21	0.256994	0.743006	0.735886	0.750125	0.548262	0.534963	0.56156	1.73024
Q21IL	22966	0.999869	21	0.500627	0.499373	0.492416	0.50633	1.02531	1.01155	1.03907	2.78796
Q22IL	38281	0.999948	8	0.103187	0.896813	0.89268	0.900946	0.252556	0.244116	0.260996	1.28731
Q23IL	38432	1	14	0.261487	0.738513	0.733039	0.743987	0.533579	0.524066	0.543092	1.70502
Q24IL	28719	0.99993	13	0.398072	0.601928	0.595166	0.60869	0.845765	0.833224	0.858306	2.32976
Q25IL	42783	0.999977	13	0.600078	0.399922	0.397473	0.402372	1.09162	1.08353	1.0997	2.97909
Q26IL	36808	0.999864	18	0.45922	0.54078	0.535753	0.545806	0.826115	0.817536	0.834695	2.28443
Q27IL	33121	1	15	0.693937	0.306063	0.302923	0.309203	1.35132	1.34353	1.3591	3.86251
Q28IL	43046	0.999861	30	0.308878	0.691122	0.685598	0.696647	0.708786	0.697514	0.720058	2.03152
Q29IL	34016	0.999971	13	0.64549	0.35451	0.35153	0.357491	1.17544	1.16843	1.18246	3.23957
Q30IL	38571	0.999948	16	0.35283	0.64717	0.641304	0.653036	0.775815	0.764475	0.787155	2.17236
Q31IL	32406	0.999877	39	0.701647	0.298353	0.295018	0.301687	1.4919	1.48026	1.50353	4.44552
Q32IL	37553	0.999893	21	0.579882	0.420118	0.415228	0.425009	1.1757	1.16595	1.18545	3.24041
Q33IL	32574	0.999969	21	0.593237	0.406763	0.403677	0.409849	1.01678	1.00938	1.02418	2.76429
Q34IL	29923	0.9999	14	0.096587	0.903413	0.898912	0.907915	0.23047	0.221158	0.239782	1.25919
Q35IL	21003	0.999857	49	0.598971	0.401029	0.39407	0.407988	1.48794	1.46741	1.50847	4.42797
Q36IL	38824	0.999871	20	0.044491	0.955509	0.952678	0.958341	0.125035	0.118017	0.132052	1.13319
Q37IL	44754	0.999933	19	0.205912	0.794088	0.789077	0.7991	0.541523	0.530134	0.552912	1.71862
Q38IL	39413	0.999899	19	0.254526	0.745474	0.740349	0.750599	0.490166	0.481077	0.499254	1.63259
Q39IL	34454	0.999913	20	0.496318	0.503682	0.499229	0.508135	0.912	0.901985	0.922016	2.4893
Q40IL	40599	0.999926	21	0.503718	0.496282	0.492209	0.500354	0.878339	0.870611	0.886066	2.4069
Q41IL	47480	0.999937	16	0.55069	0.44931	0.44658	0.452041	0.95452	0.947343	0.961697	2.59742
Q42IL	45585	0.999956	16	0.537161	0.462839	0.458757	0.466921	0.980887	0.973265	0.98851	2.66682
Q43IL	41116	0.999903	20	0.470181	0.529819	0.52689	0.532749	0.735548	0.728717	0.742379	2.08663
Q44IL	36196	0.999945	16	0.360193	0.639807	0.634688	0.644926	0.634505	0.625686	0.643324	1.88609
Q45IL	36855	0.999946	20	0.75713	0.24287	0.241407	0.244333	1.50419	1.4982	1.51019	4.50053
Q46IL	41219	0.999951	14	0.210072	0.789928	0.784811	0.795044	0.476088	0.466138	0.486037	1.60976
Q47IL	35073	0.999943	32	0.528814	0.471186	0.466756	0.475615	1.00553	0.994706	1.01636	2.73336
Q48IL	49353	0.999959	25	0.368356	0.631644	0.626858	0.636429	0.707437	0.698814	0.716059	2.02878
Q49IL	16670	0.99988	25	0.687377	0.312623	0.307881	0.317364	1.53289	1.5148	1.55099	4.63155
Q50IL	17935	0.999888	21	0.607266	0.392734	0.386872	0.398597	1.27257	1.25614	1.289	3.57002
Q51IL	13279	0.999849	30	0.564279	0.435721	0.428722	0.44272	1.20641	1.18414	1.22869	3.34147
Q52IL	22465	1	35	0.571133	0.428867	0.422828	0.434906	1.19686	1.18112	1.2126	3.30971
Q53IL	12444	0.999759	23	0.295679	0.704321	0.695102	0.713541	0.584811	0.56622	0.603402	1.79465
Q54IL	23206	0.999914	20	0.562013	0.437987	0.435188	0.440787	0.966608	0.955946	0.97727	2.62901
Q55IL	19562	0.999847	41	0.72154	0.27846	0.275744	0.281176	1.5529	1.53639	1.5694	4.72514
Q56IL	10217	0.999804	20	0.4089	0.5911	0.579556	0.602643	0.961951	0.936197	0.987704	2.6168
Q57IL	20094	0.9999	32	0.696594	0.303406	0.29885	0.307962	1.52452	1.50884	1.54019	4.59292
Q58IL	17443	0.999828	14	0.156772	0.843228	0.836235	0.850222	0.339554	0.32619	0.352917	1.40432
Q59IL	10090	0.999604	26	0.570778	0.429222	0.421161	0.437282	1.17833	1.1548	1.20187	3.24896
Q60IL	13237	0.999698	26	0.31525	0.68475	0.675276	0.694224	0.693158	0.672291	0.714024	2.00002
Q61IL	17118	0.999942	24	0.420733	0.579267	0.571305	0.587229	0.854816	0.837849	0.871782	2.35094
Q62IL	14837	0.999865	25	0.520663	0.479337	0.471492	0.487182	1.04198	1.02439	1.05958	2.83484
Q63IL	30056	0.999967	10	0.125845	0.874155	0.869063	0.879247	0.321675	0.310731	0.332618	1.37944
Q1REC	30973	0.999871	13	0.156439	0.843561	0.83835	0.848773	0.32444	0.315124	0.333756	1.38326
Q2REC	33301	0.99982	14	0.052803	0.947197	0.94388	0.950514	0.146918	0.138985	0.154851	1.15826
Q3REC	54231	0.999963	12	0.27164	0.72836	0.723675	0.733045	0.562856	0.554683	0.571028	1.75568
Q4REC	47452	0.999895	20	0.185083	0.814917	0.810328	0.819505	0.43318	0.423796	0.442564	1.54215
Q5REC	36362	1	9	0.226663	0.773337	0.767931	0.778744	0.483278	0.473	0.493555	1.62138
Q6REC	52356	0.999962	17	0.204313	0.795687	0.791209	0.800165	0.446177	0.437851	0.454503	1.56233
Q7REC	39097	0.999923	9	0.010697	0.989303	0.987874	0.990733	0.037748	0.033316	0.042179	1.03847
Q8REC	42260	0.999929	10	0.016	0.984	0.982325	0.985676	0.055898	0.050776	0.061019	1.05749
Q9REC	53684	0.999981	13	0.444957	0.555043	0.55155	0.558535	0.74814	0.741423	0.754857	2.11307
Q10REC	30020	0.9999	18	0.167012	0.832988	0.827554	0.838421	0.361122	0.350561	0.371684	1.43494
Q11REC	37392	0.999973	10	0.151295	0.848705	0.843841	0.853569	0.36627	0.356319	0.376222	1.44234
Q12REC	56754	0.999947	19	0.453404	0.546596	0.543578	0.549615	0.7307	0.724691	0.736709	2.07653
Q13REC	42457	0.999859	13	0.034043	0.965957	0.963556	0.968357	0.101602	0.095478	0.107726	1.10694
Q14REC	27987	0.99975	20	0.308649	0.691351	0.685353	0.69735	0.566446	0.555663	0.577229	1.76199
Q15REC	51350	0.999903	17	0.319638	0.680362	0.676023	0.684701	0.553403	0.546529	0.560277	1.73916
Q16REC	34302	0.999971	10	0.402657	0.597343	0.591535	0.603152	0.791977	0.781462	0.802493	2.20776
Q17REC	37563	0.999973	9	0.107553	0.892447	0.888232	0.896663	0.259294	0.250602	0.267985	1.29601
Q18REC	59723	0.999933	17	0.211467	0.788533	0.784441	0.792625	0.433493	0.426012	0.440974	1.54264
Q19REC	29957	0.999933	11	0.327561	0.672439	0.666059	0.678819	0.665854	0.654391	0.677317	1.94615
Q20REC	32380	0.999876	9	0.02067	0.97933	0.977161	0.981499	0.069888	0.063533	0.076244	1.07239
Q21REC	52126	0.999904	18	0.312784	0.687216	0.682401	0.692031	0.661432	0.652162	0.670701	1.93756
Q22REC	31712	0.999905	9	0.042402	0.957598	0.954512	0.960685	0.131122	0.122926	0.139318	1.14011
Q23REC	35098	0.999886	15	0.193282	0.806718	0.801262	0.812175	0.460462	0.449322	0.471603	1.58481
Q24REC	21223	0.999717	13	0.443733	0.556267	0.549179	0.563355	0.828901	0.816927	0.840875	2.2908
Q25REC	42045	1	12	0.422396	0.577604	0.57198	0.583229	0.941327	0.929979	0.952676	2.56338
Q26REC	35591	0.999944	14	0.43777	0.56223	0.556581	0.567878	0.862947	0.852483	0.873411	2.37014
Q27REC	56903	0.999982	17	0.524642	0.475358	0.473018	0.477699	0.893162	0.886094	0.90023	2.44284
Q28REC	41830	0.999928	18	0.2752	0.7248	0.719324	0.730276	0.626075	0.615206	0.636944	1.87026
Q29REC	36901	0.999946	10	0.389546	0.610454	0.604735	0.616173	0.794588	0.783945	0.805231	2.21353
Q30REC	61045	0.999984	17	0.447248	0.552752	0.548628	0.556876	0.858862	0.851084	0.866641	2.36047
Q31REC	33466	0.999851	25	0.581793	0.418207	0.415374	0.421039	1.05089	1.04131	1.06046	2.86019
Q32REC	34517	0.999942	14	0.451056	0.548944	0.543291	0.554596	0.92348	0.912042	0.934918	2.51804
Q33REC	52927	0.999924	16	0.175231	0.824769	0.82048	0.829059	0.42143	0.412431	0.430429	1.52414
Q34REC	37310	0.99992	13	0.408008	0.591992	0.5872	0.596785	0.71105	0.702588	0.719513	2.03613
Q35REC	34224	0.999883	12	0.049583	0.950417	0.947258	0.953577	0.127961	0.120985	0.134937	1.13651
Q36REC	50005	0.99988	18	0.119222	0.880778	0.877001	0.884555	0.271593	0.264184	0.279001	1.31205
Q37REC	39246	0.999949	12	0.162388	0.837612	0.83292	0.842304	0.33992	0.331355	0.348486	1.40484
Q38REC	34567	0.999884	15	0.280219	0.719781	0.714404	0.725159	0.503493	0.494652	0.512334	1.65449
Q39REC	63888	0.999984	11	0.204367	0.795633	0.791531	0.799735	0.467648	0.459758	0.475538	1.59624
Q40REC	41110	0.999927	14	0.259335	0.740665	0.735336	0.745993	0.550195	0.540411	0.559979	1.73359
Q41REC	39589	1	11	0.704886	0.295114	0.293734	0.296493	1.31442	1.30815	1.32069	3.72259
Q42REC	64825	1	14	0.535018	0.464982	0.463231	0.466732	0.878902	0.873283	0.884521	2.40825
Q43REC	42485	0.999976	10	0.060264	0.939736	0.936625	0.942847	0.160475	0.153391	0.167559	1.17407
Q44REC	33863	1	8	0.09546	0.90454	0.90034	0.90874	0.219807	0.211615	0.227999	1.24584
Q45REC	51827	1	14	0.46531	0.53469	0.530823	0.538558	0.849615	0.841547	0.857683	2.33875
Q46REC	41092	1	10	0.409887	0.590113	0.585978	0.594248	0.666399	0.659374	0.673425	1.94721
Q47REC	35582	0.999944	12	0.116829	0.883171	0.878641	0.887701	0.297189	0.287417	0.306961	1.34607
Q48REC	28830	0.999827	19	0.294328	0.705672	0.699136	0.712207	0.624043	0.611884	0.636202	1.86646
Q49REC	25131	0.999841	16	0.187457	0.812543	0.806182	0.818903	0.443624	0.430509	0.456739	1.55834
Q50REC	27639	0.999928	13	0.276642	0.723358	0.716771	0.729945	0.591924	0.579501	0.604346	1.80746
Q51REC	31836	0.999843	12	0.372365	0.627635	0.622848	0.632422	0.565947	0.560015	0.571879	1.76111
Q52REC	21334	0.999719	16	0.582566	0.417434	0.414568	0.4203	0.963982	0.955874	0.972091	2.62212
Q53REC	23347	0.999829	16	0.324354	0.675646	0.668572	0.68272	0.624626	0.612824	0.636428	1.86755
Q54REC	34643	0.999913	13	0.458448	0.541552	0.5362	0.546905	0.818979	0.810881	0.827077	2.26818
Q55REC	25834	0.999923	10	0.221062	0.778938	0.772817	0.785059	0.406708	0.39723	0.416185	1.50187
Q56REC	18925	0.999736	18	0.651644	0.348356	0.344373	0.352339	1.23348	1.22203	1.24494	3.43317
Q57REC	30092	0.999834	21	0.302662	0.697338	0.691016	0.70366	0.603365	0.592553	0.614176	1.82826
Q58REC	22182	0.999865	10	0.119396	0.880604	0.874905	0.886303	0.274965	0.263875	0.286056	1.31648
Q59REC	21458	1	6	0.208742	0.791258	0.784496	0.79802	0.405137	0.394168	0.416105	1.49951
Q60REC	29760	0.999966	14	0.082161	0.917839	0.913584	0.922094	0.211348	0.201931	0.220766	1.23534
Q61REC	24422	1	8	0.113629	0.886371	0.880994	0.891748	0.271676	0.261002	0.282351	1.31216
Q62REC	26378	0.999848	13	0.539242	0.460758	0.45755	0.463966	0.889105	0.880925	0.897285	2.43295
Q63REC	42378	0.999929	11	0.08972	0.91028	0.906573	0.913986	0.227032	0.2191	0.234963	1.25487

## Sheet: 2548 Sub-Sample
Table S2. Alpha diversity by niche subsampled at 2548 amplicon reads
Group	16S gene sequence Read number	Good's coverage		Probability of an interspecific encounter	Simpsons dominance (D)			Shannon entropy (H)			Effective number of OTUs
group	nseqs	coverage	sobs	PIE (1-D)	simpson D	simpson_lci	simpson_hci	shannon H	shannon_lci	shannon_hci	EXP(H)
Q1MP	2628	0.999619	16	0.349953	0.650047	0.627883	0.672211	0.829077	0.777603	0.880551	2.2912
Q2MP	8869	0.999662	15	0.104221	0.895779	0.887077	0.90448	0.300166	0.278102	0.322229	1.35008
Q3MP	5411	0.999446	17	0.186208	0.813792	0.799861	0.827722	0.5035	0.470304	0.536695	1.6545
Q5MP	5500	0.999636	14	0.359582	0.640418	0.625497	0.655338	0.752427	0.723069	0.781785	2.12214
Q6MP	9307	0.999893	23	0.336029	0.663971	0.65216	0.675783	0.799763	0.772364	0.827162	2.22501
Q8MP	6939	0.999424	51	0.775247	0.224753	0.216543	0.232964	2.118	2.08354	2.15246	8.31453
Q9MP	6117	0.999673	31	0.513693	0.486307	0.472331	0.500283	1.22845	1.19236	1.26453	3.41591
Q11MP	2548	0.999608	21	0.804263	0.195737	0.186572	0.204903	1.96742	1.92638	2.00845	7.15218
Q12MP	27513	0.999891	25	0.40866	0.59134	0.585454	0.597225	0.770986	0.758905	0.783067	2.1619
Q13MP	18633	1	12	0.447773	0.552227	0.546763	0.557692	0.733197	0.721994	0.7444	2.08173
Q14MP	11908	0.999832	26	0.099238	0.900762	0.893436	0.908089	0.287357	0.268074	0.306639	1.3329
Q15MP	3391	0.999705	31	0.806892	0.193108	0.184926	0.201289	2.12993	2.08658	2.17328	8.41429
Q16MP	17216	0.999942	16	0.142368	0.857632	0.850695	0.864569	0.35016	0.334881	0.365439	1.41929
Q17MP	16533	0.999819	19	0.577605	0.422395	0.418885	0.425904	0.998276	0.986164	1.01039	2.7136
Q18MP	25954	0.999884	17	0.216077	0.783923	0.77752	0.790326	0.466489	0.454404	0.478573	1.59439
Q19MP	11653	0.999828	21	0.420125	0.579875	0.571647	0.588103	0.758258	0.740197	0.776318	2.13455
Q20MP	15203	0.999803	29	0.456011	0.543989	0.535739	0.55224	0.929751	0.911398	0.948104	2.53388
Q21MP	18328	0.999727	31	0.667261	0.332739	0.329759	0.33572	1.25138	1.23839	1.26437	3.49517
Q22MP	33121	0.999909	23	0.192227	0.807773	0.802234	0.813313	0.446184	0.434806	0.457562	1.56234
Q23MP	24189	0.999917	12	0.042134	0.957866	0.954354	0.961378	0.122713	0.113889	0.131536	1.13056
Q24MP	24197	0.999959	22	0.516229	0.483771	0.481853	0.48569	0.807285	0.798126	0.816444	2.24181
Q25MP	40748	0.999951	17	0.350414	0.649586	0.644374	0.654799	0.689327	0.679272	0.699383	1.99237
Q26MP	22083	0.999774	21	0.065507	0.934493	0.929993	0.938993	0.189527	0.178064	0.20099	1.20868
Q27MP	38944	0.999923	41	0.301192	0.698808	0.693321	0.704295	0.644854	0.633258	0.656449	1.90571
Q28MP	36947	0.999946	35	0.274991	0.725009	0.719106	0.730913	0.696145	0.682397	0.709893	2.006
Q29MP	28658	0.99986	35	0.261904	0.738096	0.731881	0.744311	0.571162	0.557692	0.584633	1.77032
Q30MP	36964	0.999892	32	0.526219	0.473781	0.472162	0.475401	0.850518	0.842213	0.858823	2.34086
Q31MP	40367	0.999876	43	0.348224	0.651776	0.646153	0.657398	0.78231	0.770007	0.794614	2.18652
Q32MP	27979	0.999857	37	0.534668	0.465332	0.463093	0.467571	0.907003	0.895939	0.918068	2.47689
Q33MP	17166	1	45	0.760657	0.239343	0.235117	0.24357	1.90891	1.88823	1.9296	6.74574
Q34MP	31185	0.999968	59	0.870196	0.129804	0.127144	0.132463	2.78534	2.76888	2.8018	16.2053
Q35MP	23832	0.999958	37	0.287541	0.712459	0.705124	0.719793	0.73333	0.715359	0.7513	2.082
Q36MP	11752	1	23	0.768885	0.231115	0.226766	0.235464	1.87269	1.85042	1.89496	6.50577
Q37MP	40103	0.999975	42	0.726853	0.273147	0.270271	0.276022	1.64744	1.63572	1.65916	5.19366
Q38MP	32292	0.999907	18	0.312239	0.687761	0.682274	0.693248	0.551562	0.542234	0.56089	1.73596
Q39MP	48357	0.999938	61	0.672881	0.327119	0.324176	0.330062	1.53372	1.5213	1.54615	4.63541
Q40MP	37088	0.999973	30	0.524004	0.475996	0.473184	0.478809	0.926993	0.916619	0.937368	2.5269
Q42MP	34299	0.999913	36	0.19831	0.80169	0.796153	0.807227	0.499765	0.48688	0.512649	1.64833
Q43MP	39681	0.999975	13	0.216031	0.783969	0.778583	0.789355	0.551624	0.539774	0.563475	1.73607
Q44MP	27989	0.999929	29	0.44566	0.55434	0.547815	0.560866	1.01734	1.00119	1.03349	2.76582
Q45MP	32534	0.999846	13	0.504134	0.495866	0.495167	0.496565	0.72215	0.717874	0.726427	2.05885
Q46MP	34267	0.999971	15	0.285236	0.714764	0.708915	0.720614	0.633619	0.621136	0.646102	1.88442
Q47MP	22242	1	33	0.738662	0.261338	0.255771	0.266905	2.04377	2.02429	2.06325	7.71966
Q48MP	39974	0.99995	41	0.345968	0.654032	0.6489	0.659165	0.699072	0.687608	0.710537	2.01188
Q49MP	39807	0.9999	29	0.696687	0.303313	0.301132	0.305495	1.38947	1.38065	1.3983	4.01273
Q50MP	24868	0.999879	28	0.541827	0.458173	0.451884	0.464461	1.14983	1.13544	1.16422	3.15766
Q51MP	7476	0.999866	49	0.832649	0.167351	0.160801	0.173901	2.41846	2.38653	2.45039	11.2286
Q52MP	30753	0.999837	27	0.440017	0.559983	0.555681	0.564286	0.715871	0.70709	0.724652	2.04597
Q53MP	16620	0.999819	34	0.48348	0.51652	0.510479	0.522561	0.901865	0.88491	0.91882	2.46419
Q54MP	11768	0.99966	63	0.567541	0.432459	0.421974	0.442945	1.6586	1.62517	1.69204	5.25197
Q55MP	18822	0.999947	65	0.76828	0.23172	0.225937	0.237502	2.28809	2.26446	2.31171	9.85606
Q56MP	11759	0.999745	37	0.716147	0.283853	0.279442	0.288263	1.60833	1.58547	1.63119	4.99447
Q57MP	17748	0.999887	35	0.093044	0.906956	0.901041	0.912871	0.319379	0.301235	0.337523	1.37627
Q58MP	16990	0.999647	28	0.046451	0.953549	0.949136	0.957963	0.168239	0.153986	0.182493	1.18322
Q59MP	11985	0.99975	42	0.486467	0.513533	0.505031	0.522036	1.02897	1.00513	1.05281	2.79818
Q60MP	8445	0.999763	56	0.795647	0.204353	0.19874	0.209965	2.17128	2.13946	2.2031	8.76949
Q61MP	32474	0.999877	37	0.522102	0.477898	0.476003	0.479793	0.85572	0.846074	0.865365	2.35307
Q62MP	4733	1	37	0.862801	0.137199	0.131758	0.14264	2.53233	2.49505	2.56961	12.5828
Q63MP	9407	0.999787	39	0.760832	0.239168	0.23107	0.247266	2.1835	2.15214	2.21486	8.87732
Q1MID	28909	0.999862	19	0.54972	0.45028	0.447824	0.452736	0.938046	0.928407	0.947686	2.55498
Q2MID	2700	1	20	0.575076	0.424924	0.410189	0.43966	1.23048	1.18147	1.27949	3.42287
Q3MID	5164	0.999419	18	0.472118	0.527882	0.514165	0.5416	0.964788	0.933233	0.996343	2.62423
Q4MID	4318	0.99861	30	0.584613	0.415387	0.399885	0.43089	1.42225	1.37914	1.46537	4.14645
Q5MID	34892	0.999943	9	0.500378	0.499622	0.496507	0.502737	0.809289	0.802037	0.81654	2.24631
Q6MID	25882	0.999845	16	0.141177	0.858823	0.853279	0.864367	0.308745	0.298105	0.319385	1.36172
Q7MID	18952	0.999683	23	0.29065	0.70935	0.701713	0.716986	0.576344	0.562047	0.59064	1.77952
Q8MID	30783	0.999968	20	0.530752	0.469248	0.467269	0.471228	0.844138	0.836396	0.85188	2.32597
Q9MID	24332	0.999753	20	0.546483	0.453517	0.451053	0.455981	0.879952	0.871796	0.888107	2.41078
Q10MID	25663	0.999883	10	0.023506	0.976494	0.973901	0.979086	0.080217	0.072493	0.087941	1.08352
Q11MID	24075	0.999958	20	0.359102	0.640898	0.633456	0.648341	0.819883	0.804162	0.835603	2.27023
Q12MID	25809	0.999961	14	0.204593	0.795407	0.788986	0.801829	0.462016	0.449587	0.474446	1.58727
Q13MID	17033	0.999765	17	0.33843	0.66157	0.653577	0.669563	0.660593	0.64527	0.675916	1.93594
Q14MID	24603	0.999919	18	0.249246	0.750754	0.744183	0.757325	0.502297	0.490093	0.5145	1.65251
Q15MID	29836	0.999933	13	0.188947	0.811053	0.805365	0.81674	0.399223	0.388799	0.409647	1.49067
Q16MID	26007	0.999962	12	0.624141	0.375859	0.373071	0.378647	1.11529	1.10615	1.12443	3.05046
Q17MID	26105	0.999923	20	0.63085	0.36915	0.365732	0.372568	1.16705	1.15699	1.17712	3.21251
Q18MID	23110	0.999827	18	0.516013	0.483987	0.477474	0.4905	1.01007	0.997746	1.02239	2.74579
Q19MID	18091	0.999945	12	0.647409	0.352591	0.348401	0.356782	1.23163	1.2202	1.24306	3.42681
Q20MID	25904	0.999884	21	0.507605	0.492395	0.486988	0.497802	0.925406	0.914389	0.936423	2.52289
Q21MID	27303	0.99978	14	0.275184	0.724816	0.718115	0.731517	0.593597	0.58131	0.605885	1.81049
Q22MID	14073	0.999716	13	0.53284	0.46716	0.459959	0.474361	0.960751	0.947432	0.97407	2.61366
Q23MID	28510	0.99979	18	0.213417	0.786583	0.780523	0.792642	0.457282	0.445888	0.468676	1.57977
Q24MID	27016	0.999889	17	0.698432	0.301568	0.298887	0.30425	1.34341	1.33492	1.35189	3.83207
Q25MID	27252	0.99967	30	0.609493	0.390507	0.385036	0.395977	1.31132	1.29817	1.32447	3.71106
Q26MID	33643	0.999822	17	0.475769	0.524231	0.521285	0.527177	0.722852	0.716432	0.729273	2.0603
Q27MID	53770	0.999963	30	0.706373	0.293627	0.291338	0.295915	1.42545	1.41826	1.43264	4.15971
Q28MID	34138	0.999912	20	0.203934	0.796066	0.79059	0.801543	0.444083	0.433537	0.454628	1.55906
Q29MID	31201	0.999904	23	0.66508	0.33492	0.331251	0.338589	1.28992	1.2809	1.29893	3.63249
Q30MID	34157	0.999824	21	0.424369	0.575631	0.569575	0.581687	0.885453	0.873997	0.896909	2.42408
Q31MID	23978	0.999875	33	0.663116	0.336884	0.333063	0.340705	1.3172	1.30481	1.3296	3.73297
Q32MID	37223	0.999893	18	0.586774	0.413226	0.40848	0.417971	1.17491	1.16554	1.18429	3.23787
Q33MID	30514	0.999967	24	0.562088	0.437912	0.434121	0.441703	1.01473	1.00443	1.02504	2.75863
Q34MID	21418	0.999813	9	0.049574	0.950426	0.946435	0.954416	0.125185	0.116683	0.133687	1.13336
Q35MID	2929	0.998976	31	0.736209	0.263791	0.247818	0.279764	2.04486	1.99172	2.09798	7.72804
Q36MID	29023	0.999931	13	0.388904	0.611096	0.606208	0.615984	0.604243	0.596919	0.611567	1.82987
Q37MID	24679	0.999919	30	0.559257	0.440743	0.433956	0.447531	1.32705	1.30999	1.34411	3.76991
Q38MID	33073	0.999849	35	0.63971	0.36029	0.357268	0.363312	1.28371	1.27223	1.29519	3.61002
Q39MID	32673	0.999878	18	0.233293	0.766707	0.760894	0.77252	0.519697	0.507942	0.531451	1.68152
Q40MID	28701	0.99993	14	0.511798	0.488202	0.484146	0.492258	0.84977	0.841777	0.857764	2.33911
Q41MID	101252	0.99998	25	0.557044	0.442956	0.439957	0.445955	1.11991	1.11374	1.12609	3.06459
Q42MID	40031	0.999925	20	0.592164	0.407836	0.404359	0.411313	1.05119	1.04402	1.05836	2.86104
Q43MID	19738	0.999848	18	0.366545	0.633455	0.62655	0.64036	0.659716	0.646868	0.672565	1.93424
Q44MID	27093	0.999926	14	0.346243	0.653757	0.647993	0.659521	0.588204	0.578662	0.597746	1.80075
Q45MID	32904	1	13	0.660548	0.339452	0.336612	0.342291	1.24836	1.24022	1.2565	3.48461
Q46MID	27327	0.999854	11	0.551805	0.448195	0.444859	0.451531	0.918763	0.910923	0.926603	2.50619
Q47MID	34008	0.999912	32	0.390992	0.609008	0.603449	0.614567	0.776492	0.764645	0.788338	2.17383
Q48MID	35577	0.999916	16	0.50852	0.49148	0.488006	0.494954	0.845715	0.838027	0.853403	2.32964
Q49MID	17109	1	28	0.515449	0.484551	0.476014	0.493088	1.20667	1.18677	1.22658	3.34235
Q50MID	20791	0.99976	29	0.595948	0.404052	0.398697	0.409407	1.24101	1.22522	1.25679	3.4591
Q51MID	6450	0.999845	19	0.766703	0.233297	0.226951	0.239643	1.82688	1.79947	1.85428	6.21445
Q52MID	22435	1	14	0.080806	0.919194	0.914292	0.924096	0.227755	0.21572	0.239791	1.25578
Q53MID	22744	0.999912	14	0.054723	0.945277	0.941207	0.949346	0.152271	0.142323	0.162219	1.16448
Q54MID	22977	0.999739	17	0.172406	0.827594	0.821263	0.833925	0.384966	0.372347	0.397586	1.46956
Q55MID	5956	1	22	0.739578	0.260422	0.255529	0.265314	1.61599	1.58804	1.64393	5.03285
Q56MID	11875	1	25	0.438404	0.561596	0.550628	0.572565	1.13128	1.1039	1.15866	3.09963
Q57MID	22233	0.999865	15	0.036168	0.963832	0.960411	0.967253	0.11783	0.108047	0.127613	1.12505
Q58MID	10412	0.999904	34	0.305233	0.694767	0.683397	0.706137	0.8221	0.792803	0.851397	2.27527
Q59MID	9664	1	27	0.529787	0.470213	0.459289	0.481138	1.2536	1.2254	1.28179	3.50292
Q60MID	18585	0.999731	22	0.455554	0.544446	0.538515	0.550376	0.79076	0.777938	0.803581	2.20507
Q61MID	8146	0.999754	21	0.425278	0.574722	0.562043	0.587401	0.999928	0.970383	1.02947	2.71809
Q62MID	21935	0.999909	15	0.135664	0.864336	0.858233	0.87044	0.341712	0.328366	0.355058	1.40735
Q63MID	16300	0.999877	25	0.458877	0.541123	0.53335	0.548896	0.93912	0.920916	0.957324	2.55773
Q1IL	34389	0.999913	15	0.116587	0.883413	0.878806	0.88802	0.305691	0.295276	0.316107	1.35756
Q2IL	22078	0.999864	27	0.327871	0.672129	0.665077	0.67918	0.666928	0.652143	0.681712	1.94824
Q3IL	11566	0.999741	28	0.615975	0.384025	0.377264	0.390787	1.27956	1.25847	1.30065	3.59505
Q4IL	41712	0.999784	20	0.049521	0.950479	0.947585	0.953372	0.154485	0.146628	0.162342	1.16706
Q5IL	31935	0.999812	19	0.65226	0.34774	0.344071	0.351409	1.23239	1.22443	1.24036	3.42943
Q6IL	34313	0.999854	20	0.162344	0.837656	0.832538	0.842774	0.375287	0.364808	0.385765	1.45541
Q7IL	25408	0.999882	25	0.434258	0.565742	0.55963	0.571853	0.826393	0.813701	0.839086	2.28506
Q8IL	38762	0.999948	18	0.180119	0.819881	0.814881	0.82488	0.410157	0.400145	0.420169	1.50705
Q9IL	24235	0.999794	27	0.278829	0.721171	0.71402	0.728322	0.642115	0.627048	0.657182	1.9005
Q10IL	9102	0.99978	30	0.66521	0.33479	0.327119	0.342461	1.48577	1.46013	1.5114	4.41836
Q11IL	35242	0.999943	17	0.076389	0.923611	0.919806	0.927417	0.209269	0.20021	0.218328	1.23278
Q12IL	23132	0.999914	18	0.536878	0.463122	0.457379	0.468864	1.01061	0.998745	1.02247	2.74727
Q13IL	25624	0.999922	22	0.54885	0.45115	0.448555	0.453745	0.945275	0.934297	0.956253	2.57352
Q14IL	26881	0.999926	15	0.19769	0.80231	0.796244	0.808376	0.426434	0.414714	0.438154	1.53179
Q155IL	34634	0.99974	25	0.471595	0.528405	0.5242	0.53261	0.809096	0.80019	0.818003	2.24588
Q16IL	42067	0.999929	16	0.582864	0.417136	0.414157	0.420114	1.08467	1.0759	1.09344	2.95846
Q17IL	32295	0.999845	16	0.182931	0.817069	0.811504	0.822634	0.424963	0.413951	0.435975	1.52953
Q18IL	38500	0.999948	11	0.175596	0.824404	0.819498	0.82931	0.376734	0.367691	0.385777	1.45752
Q19IL	26190	0.999962	12	0.517304	0.482696	0.476023	0.489369	1.09021	1.07755	1.10286	2.97489
Q20IL	23081	0.99974	21	0.256994	0.743006	0.735886	0.750125	0.548262	0.534963	0.56156	1.73024
Q21IL	22966	0.999869	21	0.500627	0.499373	0.492416	0.50633	1.02531	1.01155	1.03907	2.78796
Q22IL	38281	0.999948	8	0.103187	0.896813	0.89268	0.900946	0.252556	0.244116	0.260996	1.28731
Q23IL	38432	1	14	0.261487	0.738513	0.733039	0.743987	0.533579	0.524066	0.543092	1.70502
Q24IL	28719	0.99993	13	0.398072	0.601928	0.595166	0.60869	0.845765	0.833224	0.858306	2.32976
Q25IL	42783	0.999977	13	0.600078	0.399922	0.397473	0.402372	1.09162	1.08353	1.0997	2.97909
Q26IL	36808	0.999864	18	0.45922	0.54078	0.535753	0.545806	0.826115	0.817536	0.834695	2.28443
Q27IL	33121	1	15	0.693937	0.306063	0.302923	0.309203	1.35132	1.34353	1.3591	3.86251
Q28IL	43046	0.999861	30	0.308878	0.691122	0.685598	0.696647	0.708786	0.697514	0.720058	2.03152
Q29IL	34016	0.999971	13	0.64549	0.35451	0.35153	0.357491	1.17544	1.16843	1.18246	3.23957
Q30IL	38571	0.999948	16	0.35283	0.64717	0.641304	0.653036	0.775815	0.764475	0.787155	2.17236
Q31IL	32406	0.999877	39	0.701647	0.298353	0.295018	0.301687	1.4919	1.48026	1.50353	4.44552
Q32IL	37553	0.999893	21	0.579882	0.420118	0.415228	0.425009	1.1757	1.16595	1.18545	3.24041
Q33IL	32574	0.999969	21	0.593237	0.406763	0.403677	0.409849	1.01678	1.00938	1.02418	2.76429
Q34IL	29923	0.9999	14	0.096587	0.903413	0.898912	0.907915	0.23047	0.221158	0.239782	1.25919
Q35IL	21003	0.999857	49	0.598971	0.401029	0.39407	0.407988	1.48794	1.46741	1.50847	4.42797
Q36IL	38824	0.999871	20	0.044491	0.955509	0.952678	0.958341	0.125035	0.118017	0.132052	1.13319
Q37IL	44754	0.999933	19	0.205912	0.794088	0.789077	0.7991	0.541523	0.530134	0.552912	1.71862
Q38IL	39413	0.999899	19	0.254526	0.745474	0.740349	0.750599	0.490166	0.481077	0.499254	1.63259
Q39IL	34454	0.999913	20	0.496318	0.503682	0.499229	0.508135	0.912	0.901985	0.922016	2.4893
Q40IL	40599	0.999926	21	0.503718	0.496282	0.492209	0.500354	0.878339	0.870611	0.886066	2.4069
Q41IL	47480	0.999937	16	0.55069	0.44931	0.44658	0.452041	0.95452	0.947343	0.961697	2.59742
Q42IL	45585	0.999956	16	0.537161	0.462839	0.458757	0.466921	0.980887	0.973265	0.98851	2.66682
Q43IL	41116	0.999903	20	0.470181	0.529819	0.52689	0.532749	0.735548	0.728717	0.742379	2.08663
Q44IL	36196	0.999945	16	0.360193	0.639807	0.634688	0.644926	0.634505	0.625686	0.643324	1.88609
Q45IL	36855	0.999946	20	0.75713	0.24287	0.241407	0.244333	1.50419	1.4982	1.51019	4.50053
Q46IL	41219	0.999951	14	0.210072	0.789928	0.784811	0.795044	0.476088	0.466138	0.486037	1.60976
Q47IL	35073	0.999943	32	0.528814	0.471186	0.466756	0.475615	1.00553	0.994706	1.01636	2.73336
Q48IL	49353	0.999959	25	0.368356	0.631644	0.626858	0.636429	0.707437	0.698814	0.716059	2.02878
Q49IL	16670	0.99988	25	0.687377	0.312623	0.307881	0.317364	1.53289	1.5148	1.55099	4.63155
Q50IL	17935	0.999888	21	0.607266	0.392734	0.386872	0.398597	1.27257	1.25614	1.289	3.57002
Q51IL	13279	0.999849	30	0.564279	0.435721	0.428722	0.44272	1.20641	1.18414	1.22869	3.34147
Q52IL	22465	1	35	0.571133	0.428867	0.422828	0.434906	1.19686	1.18112	1.2126	3.30971
Q53IL	12444	0.999759	23	0.295679	0.704321	0.695102	0.713541	0.584811	0.56622	0.603402	1.79465
Q54IL	23206	0.999914	20	0.562013	0.437987	0.435188	0.440787	0.966608	0.955946	0.97727	2.62901
Q55IL	19562	0.999847	41	0.72154	0.27846	0.275744	0.281176	1.5529	1.53639	1.5694	4.72514
Q56IL	10217	0.999804	20	0.4089	0.5911	0.579556	0.602643	0.961951	0.936197	0.987704	2.6168
Q57IL	20094	0.9999	32	0.696594	0.303406	0.29885	0.307962	1.52452	1.50884	1.54019	4.59292
Q58IL	17443	0.999828	14	0.156772	0.843228	0.836235	0.850222	0.339554	0.32619	0.352917	1.40432
Q59IL	10090	0.999604	26	0.570778	0.429222	0.421161	0.437282	1.17833	1.1548	1.20187	3.24896
Q60IL	13237	0.999698	26	0.31525	0.68475	0.675276	0.694224	0.693158	0.672291	0.714024	2.00002
Q61IL	17118	0.999942	24	0.420733	0.579267	0.571305	0.587229	0.854816	0.837849	0.871782	2.35094
Q62IL	14837	0.999865	25	0.520663	0.479337	0.471492	0.487182	1.04198	1.02439	1.05958	2.83484
Q63IL	30056	0.999967	10	0.125845	0.874155	0.869063	0.879247	0.321675	0.310731	0.332618	1.37944
Q1REC	30973	0.999871	13	0.156439	0.843561	0.83835	0.848773	0.32444	0.315124	0.333756	1.38326
Q2REC	33301	0.99982	14	0.052803	0.947197	0.94388	0.950514	0.146918	0.138985	0.154851	1.15826
Q3REC	54231	0.999963	12	0.27164	0.72836	0.723675	0.733045	0.562856	0.554683	0.571028	1.75568
Q4REC	47452	0.999895	20	0.185083	0.814917	0.810328	0.819505	0.43318	0.423796	0.442564	1.54215
Q5REC	36362	1	9	0.226663	0.773337	0.767931	0.778744	0.483278	0.473	0.493555	1.62138
Q6REC	52356	0.999962	17	0.204313	0.795687	0.791209	0.800165	0.446177	0.437851	0.454503	1.56233
Q7REC	39097	0.999923	9	0.010697	0.989303	0.987874	0.990733	0.037748	0.033316	0.042179	1.03847
Q8REC	42260	0.999929	10	0.016	0.984	0.982325	0.985676	0.055898	0.050776	0.061019	1.05749
Q9REC	53684	0.999981	13	0.444957	0.555043	0.55155	0.558535	0.74814	0.741423	0.754857	2.11307
Q10REC	30020	0.9999	18	0.167012	0.832988	0.827554	0.838421	0.361122	0.350561	0.371684	1.43494
Q11REC	37392	0.999973	10	0.151295	0.848705	0.843841	0.853569	0.36627	0.356319	0.376222	1.44234
Q12REC	56754	0.999947	19	0.453404	0.546596	0.543578	0.549615	0.7307	0.724691	0.736709	2.07653
Q13REC	42457	0.999859	13	0.034043	0.965957	0.963556	0.968357	0.101602	0.095478	0.107726	1.10694
Q14REC	27987	0.99975	20	0.308649	0.691351	0.685353	0.69735	0.566446	0.555663	0.577229	1.76199
Q15REC	51350	0.999903	17	0.319638	0.680362	0.676023	0.684701	0.553403	0.546529	0.560277	1.73916
Q16REC	34302	0.999971	10	0.402657	0.597343	0.591535	0.603152	0.791977	0.781462	0.802493	2.20776
Q17REC	37563	0.999973	9	0.107553	0.892447	0.888232	0.896663	0.259294	0.250602	0.267985	1.29601
Q18REC	59723	0.999933	17	0.211467	0.788533	0.784441	0.792625	0.433493	0.426012	0.440974	1.54264
Q19REC	29957	0.999933	11	0.327561	0.672439	0.666059	0.678819	0.665854	0.654391	0.677317	1.94615
Q20REC	32380	0.999876	9	0.02067	0.97933	0.977161	0.981499	0.069888	0.063533	0.076244	1.07239
Q21REC	52126	0.999904	18	0.312784	0.687216	0.682401	0.692031	0.661432	0.652162	0.670701	1.93756
Q22REC	31712	0.999905	9	0.042402	0.957598	0.954512	0.960685	0.131122	0.122926	0.139318	1.14011
Q23REC	35098	0.999886	15	0.193282	0.806718	0.801262	0.812175	0.460462	0.449322	0.471603	1.58481
Q24REC	21223	0.999717	13	0.443733	0.556267	0.549179	0.563355	0.828901	0.816927	0.840875	2.2908
Q25REC	42045	1	12	0.422396	0.577604	0.57198	0.583229	0.941327	0.929979	0.952676	2.56338
Q26REC	35591	0.999944	14	0.43777	0.56223	0.556581	0.567878	0.862947	0.852483	0.873411	2.37014
Q27REC	56903	0.999982	17	0.524642	0.475358	0.473018	0.477699	0.893162	0.886094	0.90023	2.44284
Q28REC	41830	0.999928	18	0.2752	0.7248	0.719324	0.730276	0.626075	0.615206	0.636944	1.87026
Q29REC	36901	0.999946	10	0.389546	0.610454	0.604735	0.616173	0.794588	0.783945	0.805231	2.21353
Q30REC	61045	0.999984	17	0.447248	0.552752	0.548628	0.556876	0.858862	0.851084	0.866641	2.36047
Q31REC	33466	0.999851	25	0.581793	0.418207	0.415374	0.421039	1.05089	1.04131	1.06046	2.86019
Q32REC	34517	0.999942	14	0.451056	0.548944	0.543291	0.554596	0.92348	0.912042	0.934918	2.51804
Q33REC	52927	0.999924	16	0.175231	0.824769	0.82048	0.829059	0.42143	0.412431	0.430429	1.52414
Q34REC	37310	0.99992	13	0.408008	0.591992	0.5872	0.596785	0.71105	0.702588	0.719513	2.03613
Q35REC	34224	0.999883	12	0.049583	0.950417	0.947258	0.953577	0.127961	0.120985	0.134937	1.13651
Q36REC	50005	0.99988	18	0.119222	0.880778	0.877001	0.884555	0.271593	0.264184	0.279001	1.31205
Q37REC	39246	0.999949	12	0.162388	0.837612	0.83292	0.842304	0.33992	0.331355	0.348486	1.40484
Q38REC	34567	0.999884	15	0.280219	0.719781	0.714404	0.725159	0.503493	0.494652	0.512334	1.65449
Q39REC	63888	0.999984	11	0.204367	0.795633	0.791531	0.799735	0.467648	0.459758	0.475538	1.59624
Q40REC	41110	0.999927	14	0.259335	0.740665	0.735336	0.745993	0.550195	0.540411	0.559979	1.73359
Q41REC	39589	1	11	0.704886	0.295114	0.293734	0.296493	1.31442	1.30815	1.32069	3.72259
Q42REC	64825	1	14	0.535018	0.464982	0.463231	0.466732	0.878902	0.873283	0.884521	2.40825
Q43REC	42485	0.999976	10	0.060264	0.939736	0.936625	0.942847	0.160475	0.153391	0.167559	1.17407
Q44REC	33863	1	8	0.09546	0.90454	0.90034	0.90874	0.219807	0.211615	0.227999	1.24584
Q45REC	51827	1	14	0.46531	0.53469	0.530823	0.538558	0.849615	0.841547	0.857683	2.33875
Q46REC	41092	1	10	0.409887	0.590113	0.585978	0.594248	0.666399	0.659374	0.673425	1.94721
Q47REC	35582	0.999944	12	0.116829	0.883171	0.878641	0.887701	0.297189	0.287417	0.306961	1.34607
Q48REC	28830	0.999827	19	0.294328	0.705672	0.699136	0.712207	0.624043	0.611884	0.636202	1.86646
Q49REC	25131	0.999841	16	0.187457	0.812543	0.806182	0.818903	0.443624	0.430509	0.456739	1.55834
Q50REC	27639	0.999928	13	0.276642	0.723358	0.716771	0.729945	0.591924	0.579501	0.604346	1.80746
Q51REC	31836	0.999843	12	0.372365	0.627635	0.622848	0.632422	0.565947	0.560015	0.571879	1.76111
Q52REC	21334	0.999719	16	0.582566	0.417434	0.414568	0.4203	0.963982	0.955874	0.972091	2.62212
Q53REC	23347	0.999829	16	0.324354	0.675646	0.668572	0.68272	0.624626	0.612824	0.636428	1.86755
Q54REC	34643	0.999913	13	0.458448	0.541552	0.5362	0.546905	0.818979	0.810881	0.827077	2.26818
Q55REC	25834	0.999923	10	0.221062	0.778938	0.772817	0.785059	0.406708	0.39723	0.416185	1.50187
Q56REC	18925	0.999736	18	0.651644	0.348356	0.344373	0.352339	1.23348	1.22203	1.24494	3.43317
Q57REC	30092	0.999834	21	0.302662	0.697338	0.691016	0.70366	0.603365	0.592553	0.614176	1.82826
Q58REC	22182	0.999865	10	0.119396	0.880604	0.874905	0.886303	0.274965	0.263875	0.286056	1.31648
Q59REC	21458	1	6	0.208742	0.791258	0.784496	0.79802	0.405137	0.394168	0.416105	1.49951
Q60REC	29760	0.999966	14	0.082161	0.917839	0.913584	0.922094	0.211348	0.201931	0.220766	1.23534
Q61REC	24422	1	8	0.113629	0.886371	0.880994	0.891748	0.271676	0.261002	0.282351	1.31216
Q62REC	26378	0.999848	13	0.539242	0.460758	0.45755	0.463966	0.889105	0.880925	0.897285	2.43295
Q63REC	42378	0.999929	11	0.08972	0.91028	0.906573	0.913986	0.227032	0.2191	0.234963	1.25487

## Sheet: Bacterial Abundance
Table S2. Total 16S gene copies (qPCR) by niche
Transformed to account for running 2ul of a 100ul elution
Queen #	Cohort	Mouth	Midgut	Ileum	Rectum
Q1	CA1	103201	1.82432e+07	3.45877e+07	1.18534e+08
Q2	CA1	662586	1.60523e+06	7.26676e+06	1.09679e+08
Q3	CA1	314997	2.16507e+06	3.18799e+06	2.39897e+08
Q4	CA1	48497.4	1.18052e+06	1.96456e+07	8.65731e+07
Q5	CA1	252701	1.99897e+08	1.51713e+07	1.96329e+08
Q6	CA1	223593	1.3554e+07	1.9521e+07	1.10511e+08
Q7	CA1	29644.5	7.67309e+06	4.86728e+06	6.57632e+07
Q8	CA1	735602	1.15386e+07	1.46074e+07	2.37172e+08
Q9	CA1	301436	8.43254e+06	4.2015e+06	1.14103e+08
Q10	CA1	38640	3.61645e+07	4.35571e+06	9.71147e+07
Q11	CA1	82900	5.81675e+06	9.23636e+07	1.84692e+08
Q12	CA1	2.97973e+06	2.37518e+07	1.45483e+07	9.59014e+07
Q13	CA1	1.01988e+06	6.89543e+06	5.51474e+06	2.66942e+08
Q14	CA1	1.13619e+06	2.18078e+07	2.60002e+07	9.60432e+07
Q15	CA1	137498	5.41597e+07	2.25297e+07	1.59227e+08
Q16	CA1	1.03562e+06	2.40874e+07	2.94924e+07	4.96741e+08
Q17	CA2	1.22843e+06	6.65494e+06	2.24379e+07	1.598e+08
Q18	CA2	1.50667e+06	4.85583e+06	1.82286e+07	6.26333e+07
Q19	CA2	446924	1.0252e+07	1.67914e+07	1.82233e+08
Q20	CA2	2.04291e+06	4.22221e+06	6.82299e+06	1.16758e+08
Q21	CA2	893381	1.79379e+07	2.66659e+06	1.17447e+08
Q22	CA2	2.36285e+06	3.92333e+06	3.39617e+07	5.67279e+07
Q23	CA2	6.70465e+06	2.24795e+07	7.45274e+07	2.15116e+08
Q24	CA2	3.30294e+06	3.13294e+07	7.32911e+07	3.28527e+08
Q25	CA2	4.33072e+06	6.57644e+06	6.77346e+07	1.06446e+08
Q26	CA2	4.49497e+06	2.57509e+07	3.20224e+07	3.58176e+07
Q27	CA2	2.44037e+06	2.4088e+06	3.49534e+07	2.02464e+08
Q28	CA2	447304	1.87516e+07	1.26387e+07	7.42426e+07
Q29	CA2	1.15404e+06	3.31109e+06	2.67167e+07	4.19165e+07
Q30	CA2	1.93247e+06	1.45651e+07	6.31716e+06	1.11021e+07
Q31	CA2	1.28323e+06	1.75696e+06	993217	2.57283e+07
Q32	CA2	261692	4.77724e+06	2.66235e+06	7.30468e+07
Q33	AZ2	186251	497236	575877	4.65881e+07
Q34	AZ2	91461.8	4.87495e+06	7.83681e+06	3.27532e+07
Q35	AZ2	193072	245802	273635	9.40213e+07
Q36	AZ2	113042	5.28039e+06	2.0535e+07	3.29958e+07
Q37	AZ2	79967.5	3.20457e+06	6.03789e+06	1.37289e+08
Q38	AZ2	1.34982e+06	574267	2.91447e+07	4.63874e+07
Q39	AZ2	373951	3.07707e+06	4.92092e+06	6.96787e+07
Q40	AZ2	359258	7.40139e+06	4.5766e+06	4.74755e+07
Q41	AZ2	468573	8.89493e+06	3.40298e+07	1.90021e+08
Q42	AZ2	1.07822e+06	3.05855e+06	4.83461e+06	5.65797e+07
Q43	AZ2	544788	1.48194e+06	3.03241e+06	8.42044e+07
Q44	AZ2	106072	1.20868e+07	1.50666e+07	1.87636e+08
Q45	AZ2	1.28146e+07	4.83867e+07	1.00687e+07	7.9594e+07
Q46	AZ2	1.25505e+07	2.04204e+07	1.55343e+07	2.09729e+08
Q47	AZ2	90844.4	1.1517e+07	2.92345e+06	7.37906e+07
Q48	AZ1	669022	1.86219e+07	4.46827e+06	2.72884e+07
Q49	AZ1	122843	3.39483e+06	7.02726e+06	1.94949e+07
Q50	AZ1	83156.2	6.81656e+06	4.01914e+06	4.45695e+06
Q51	AZ1	37152	931553	1.04192e+06	3.68104e+07
Q52	AZ1	2.86441e+06	1.4221e+07	1.26699e+07	2.68807e+08
Q53	AZ1	716009	1.483e+07	3.09311e+06	9.80829e+07
Q54	AZ1	84744.5	1.05721e+07	1.50457e+07	1.29405e+08
Q55	AZ1	337554	4.9783e+06	1.27173e+07	1.63564e+08
Q56	AZ1	1.65304e+06	2.21294e+06	7.32124e+06	5.27615e+07
Q57	AZ1	610110	2.34153e+07	1.29436e+07	1.14634e+08
Q58	AZ1	1.64583e+06	3.07515e+06	1.64832e+07	1.52163e+08
Q59	AZ1	669292	3.72383e+06	8.95975e+06	2.30781e+08
Q60	AZ1	174752	6.11203e+06	3.57158e+06	8.49712e+07
Q61	AZ1	1.06517e+06	3.48044e+06	9.75145e+06	1.5098e+08
Q62	AZ1	54929.8	2.78277e+07	8.03807e+06	1.11778e+08
Q63	AZ1	67746.6	4.60613e+06	8.93522e+07	1.1559e+08

## Sheet: qPCR standards
													qPCR
