# Supplementary material for: The queen’s gut refines with age: longevity phenotypes in a social insect model
Source: Microbiome. 2018 Jun 18;6:108. doi: 10.1186/s40168-018-0489-1 (PMC6006926; doi:10.1186/s40168-018-0489-1)
Supplement: Supplementary file 3 — Table S3 Queen relative and normalized abundance. (XLSX 462 kb) [file 40168_2018_489_MOESM3_ESM.xlsx]

## Sheet: Sheet1
Table S3. Queen tissues, relative abundance corrected for group (or species) specific copy number and community size as determined by qPCR
Data normalized from amplicon reads to predicted cell counts
		OTU	Otu0001	Otu0004	Otu0007	Otu0003	Otu0002	Otu0005	Otu0006	Otu0008	Otu0009
		Taxonomy	Bacteria(100)	Bacteria(100)	Bacteria(100)	Bacteria(100)	Bacteria(100)	Bacteria(100)	Bacteria(100)	Bacteria(100)	Bacteria(100)
			Firmicutes(100)	Firmicutes(100)	Actinobacteria(100)	Firmicutes(100)	Proteobacteria(100)	Proteobacteria(100)	Proteobacteria(100)	Proteobacteria(100)	Proteobacteria(100)
			Bacilli(100)	Bacilli(100)	Actinobacteria(100)	Bacilli(100)	Alphaproteobacteria(100)	Alphaproteobacteria(100)	Betaproteobacteria(100)	Gammaproteobacteria(100)	Betaproteobacteria(100)
			Lactobacillales(100)	Lactobacillales(100)	Bifidobacteriales(100)	Lactobacillales(100)	Rhodospirillales(100)	Rhodospirillales(100)	Neisseriales(100)	Gammaproteobacteria_order_incertae_sedis(100)	Burkholderiales(100)
			Lactobacillaceae(100)	Lactobacillaceae(100)	Bifidobacteriaceae(100)	Lactobacillaceae(100)	Acetobacteraceae(100)	Acetobacteraceae(100)	Neisseriaceae(100)	Gammaproteobacteria_family_incertae_sedis(100)	Comamonadaceae(100)
			Lactobacillus(100)	Lactobacillus(100)	Bifidobacterium(100)	Lactobacillaceae_unclassified(100)	Saccharibacter(51)	Alpha2.1(100)	Neisseriaceae_unclassified(93)	Gamma-1(72)	Delftia(100)
			Firm5(100)	Firm4(100)	BeeBifido(100)	Lactobacillaceae_unclassified(100)	Alpha2.2(51)	Alpha2.1_unclassified(100)	Neisseriaceae_unclassified(93)	Gamma-1_unclassified(72)	Delftia_unclassified(100)
			Firm5_unclassified(100)	Firm4_unclassified(100)	BeeBifido_unclassified(100)	Lactobacillaceae_unclassified(100)	Alpha2.2_unclassified(51)	Alpha2.1_unclassified(100)	Neisseriaceae_unclassified(93)	Gamma-1_unclassified(72)	Delftia_unclassified(100)			Relative abundances 1-9
Total Seqs	Niche	Cohort	Firm5_unclassified_unclassified(100)	Firm4_unclassified_unclassified(100)	BeeBifido_unclassified_unclassified(100)	Lactobacillaceae_unclassified_unclassified(100)	Alpha2.2_unclassified_unclassified(51)	Alpha2.1_unclassified_unclassified(100)	Neisseriaceae_unclassified_unclassified(93)	Gamma-1_unclassified_unclassified(72)	Delftia_unclassified_unclassified(100)	Sum1-9	Sum 10-500	Firm5_unclassified_unclassified(100)	Firm4_unclassified_unclassified(100)	BeeBifido_unclassified_unclassified(100)	Lactobacillaceae_unclassified_unclassified(100)	Alpha2.2_unclassified_unclassified(51)	Alpha2.1_unclassified_unclassified(100)	Neisseriaceae_unclassified_unclassified(93)	Gamma-1_unclassified_unclassified(72)	Delftia_unclassified_unclassified(100)	10-500
2621	Q1MOUTH	CA1	314	54	0	8	2094	0	0	0	50	2520	101	0.124603	0.0214286	0	0.0031746	0.830952	0	0	0	0.0198413	0.0385349
8862	Q2MOUTH	CA1	248	48	7	37	8390	1	0	0	40	8771	91	0.028275	0.00547258	0.000798085	0.00421845	0.956561	0.000114012	0	0	0.00456048	0.0102686
5404	Q3MOUTH	CA1	155	168	0	76	4875	1	0	0	37	5312	92	0.0291792	0.0316265	0	0.0143072	0.917733	0.000188253	0	0	0.00696536	0.0170244
723	Q4MOUTH	CA1	56	22	0	12	454	0	0	6	83	633	90	0.0884676	0.0347551	0	0.0189573	0.71722	0	0	0.00947867	0.131122	0.124481
5500	Q5MOUTH	CA1	292	74	5	724	4331	0	3	0	44	5473	27	0.0533528	0.0135209	0.000913576	0.132286	0.791339	0	0.000548145	0	0.00803947	0.00490909
9291	Q6MOUTH	CA1	1001	343	8	55	7508	0	0	8	85	9008	283	0.111123	0.0380773	0.000888099	0.00610568	0.833481	0	0	0.000888099	0.00943606	0.0304596
448	Q7MOUTH	CA1	275	45	1	14	39	0	1	1	27	403	45	0.682382	0.111663	0.00248139	0.0347395	0.0967742	0	0.00248139	0.00248139	0.0669975	0.100446
6812	Q8MOUTH	CA1	1114	537	18	2936	213	2	209	643	8	5680	1132	0.196127	0.0945423	0.00316901	0.516901	0.0375	0.000352113	0.0367958	0.113204	0.00140845	0.166177
6103	Q9MOUTH	CA1	4149	191	49	851	176	8	22	5	85	5536	567	0.749458	0.0345014	0.00885116	0.153721	0.0317919	0.00144509	0.00397399	0.000903179	0.015354	0.0929051
950	Q10MOUTH	CA1	353	222	0	36	63	1	0	0	62	737	213	0.478969	0.301221	0	0.0488467	0.0854817	0.00135685	0	0	0.0841248	0.224211
2545	Q11MOUTH	CA1	876	224	0	335	501	1	0	0	84	2021	524	0.433449	0.110836	0	0.16576	0.247897	0.000494805	0	0	0.0415636	0.205894
27503	Q12MOUTH	CA1	825	94	18	5832	20319	3	0	5	43	27139	364	0.0303991	0.00346365	0.000663252	0.214894	0.748701	0.000110542	0	0.000184237	0.00158444	0.0132349
18625	Q13MOUTH	CA1	56	233	0	12677	5565	0	0	0	43	18574	51	0.00301497	0.0125444	0	0.682513	0.299612	0	0	0	0.00231506	0.00273826
11899	Q14MOUTH	CA1	383	58	5	21	11295	2	1	7	13	11785	114	0.0324989	0.00492151	0.000424268	0.00178193	0.958422	0.000169707	8.48536e-05	0.000593975	0.0011031	0.00958064
3355	Q15MOUTH	CA1	979	376	17	215	1011	77	2	110	84	2871	484	0.340996	0.130965	0.00592128	0.0748868	0.352142	0.0268199	0.000696621	0.0383142	0.0292581	0.144262
17212	Q16MOUTH	CA1	959	55	16	101	15914	0	33	2	41	17121	91	0.0560131	0.00321243	0.000934525	0.00589919	0.929502	0	0.00192746	0.000116816	0.00239472	0.00528701
16533	Q17MOUTH	CA2	1142	197	4	7158	7930	0	1	7	10	16449	84	0.0694267	0.0119764	0.000243176	0.435163	0.482096	0	6.0794e-05	0.000425558	0.00060794	0.00508075
25947	Q18MOUTH	CA2	813	54	22	22867	2121	1	2	0	24	25904	43	0.0313851	0.00208462	0.00084929	0.882759	0.0818792	3.86041e-05	7.72082e-05	0	0.000926498	0.00165722
11636	Q19MOUTH	CA2	121	57	1	2895	8387	0	19	0	54	11534	102	0.0104907	0.00494191	8.67002e-05	0.250997	0.727154	0	0.0016473	0	0.00468181	0.0087659
15195	Q20MOUTH	CA2	2951	842	290	165	10780	3	4	4	26	15065	130	0.195885	0.0558911	0.0192499	0.0109525	0.715566	0.000199137	0.000265516	0.000265516	0.00172585	0.00855545
18311	Q21MOUTH	CA2	4571	198	11	5154	8017	1	16	23	13	18004	307	0.253888	0.0109976	0.000610975	0.28627	0.44529	5.55432e-05	0.000888691	0.00127749	0.000722062	0.0167659
33104	Q22MOUTH	CA2	2273	455	25	575	29672	0	3	1	2	33006	98	0.0688663	0.0137854	0.000757438	0.0174211	0.898988	0	9.08926e-05	3.02975e-05	6.0595e-05	0.00296037
24187	Q23MOUTH	CA2	344	5	3	145	23671	0	0	1	2	24171	16	0.0142319	0.000206859	0.000124116	0.00599892	0.979314	0	0	4.13719e-05	8.27438e-05	0.000661512
24196	Q24MOUTH	CA2	247	50	5	12769	10961	0	0	3	17	24052	144	0.0102694	0.00207883	0.000207883	0.530891	0.455721	0	0	0.00012473	0.000706802	0.0059514
40726	Q25MOUTH	CA2	1337	183	151	6648	32133	0	10	8	0	40470	256	0.0330368	0.00452187	0.00373116	0.16427	0.793996	0	0.000247097	0.000197677	0	0.00628591
22081	Q26MOUTH	CA2	190	37	6	443	21342	0	12	0	3	22033	48	0.00862343	0.0016793	0.000272319	0.0201062	0.968638	0	0.000544638	0	0.000136159	0.00217381
38917	Q27MOUTH	CA2	1311	133	50	4842	32166	9	35	20	12	38578	339	0.0339831	0.00344756	0.00129608	0.125512	0.833791	0.000233294	0.000907253	0.00051843	0.000311058	0.00871085
36928	Q28MOUTH	CA2	2160	1315	165	1139	31335	6	20	49	45	36234	694	0.0596125	0.0362919	0.00455373	0.0314346	0.864795	0.00016559	0.000551968	0.00135232	0.00124193	0.0187933
28638	Q29MOUTH	CA2	261	132	16	3398	24383	11	35	8	18	28262	376	0.00923502	0.00467058	0.000566131	0.120232	0.862749	0.000389215	0.00123841	0.000283066	0.000636898	0.0131294
36945	Q30MOUTH	CA2	260	83	19	18586	17368	2	18	14	7	36357	588	0.00715131	0.00228292	0.000522595	0.511208	0.477707	5.501e-05	0.00049509	0.00038507	0.000192535	0.0159156
40335	Q31MOUTH	CA2	4538	2198	462	375	32191	11	43	3	9	39830	505	0.113934	0.0551845	0.0115993	0.00941501	0.80821	0.000276174	0.00107959	7.53201e-05	0.00022596	0.0125201
27964	Q32MOUTH	CA2	439	218	55	12548	14373	7	45	19	41	27745	219	0.0158227	0.00785727	0.00198234	0.452262	0.518039	0.000252298	0.00162191	0.000684808	0.00147774	0.0078315
39804	Q49MOUTH	AZ1	15138	1524	474	7247	13986	7	783	448	8	39615	189	0.382128	0.0384703	0.0119652	0.182936	0.353048	0.000176701	0.0197652	0.0113088	0.000201944	0.00474827
24858	Q50MOUTH	AZ1	16032	4519	833	227	56	16	971	2053	9	24716	142	0.648649	0.182837	0.0337029	0.00918433	0.00226574	0.000647354	0.0392863	0.0830636	0.000364137	0.00571245
7451	Q51MOUTH	AZ1	2679	591	500	21	808	2	33	22	503	5159	2292	0.519287	0.114557	0.096918	0.00407056	0.156619	0.000387672	0.00639659	0.00426439	0.0974995	0.30761
30753	Q52MOUTH	AZ1	344	74	7	9053	21155	0	0	1	14	30648	105	0.0112242	0.00241451	0.0002284	0.295386	0.690257	0	0	3.26286e-05	0.0004568	0.0034143
16606	Q53MOUTH	AZ1	289	193	18	10886	4904	29	13	18	42	16392	214	0.0176306	0.011774	0.0010981	0.664104	0.29917	0.00176916	0.00079307	0.0010981	0.00256223	0.0128869
11714	Q54MOUTH	AZ1	479	175	4	100	7617	57	0	0	235	8667	3047	0.0552671	0.0201915	0.000461521	0.011538	0.878851	0.00657667	0	0	0.0271143	0.260116
18715	Q55MOUTH	AZ1	8533	1676	97	546	914	1797	534	744	367	15208	3507	0.561086	0.110205	0.00637822	0.0359022	0.0600999	0.118161	0.0351131	0.0489216	0.024132	0.18739
11728	Q56MOUTH	AZ1	1946	124	5	64	4237	4161	0	32	223	10792	936	0.180319	0.01149	0.000463306	0.00593032	0.392606	0.385563	0	0.00296516	0.0206635	0.079809
17713	Q57MOUTH	AZ1	131	14	5	8	16900	120	6	14	134	17332	381	0.00755827	0.000807754	0.000288484	0.000461574	0.975075	0.00692361	0.00034618	0.000807754	0.00773136	0.0215096
16984	Q58MOUTH	AZ1	134	1	1	16590	33	27	0	2	14	16802	182	0.00797524	5.95167e-05	5.95167e-05	0.987382	0.00196405	0.00160695	0	0.000119033	0.000833234	0.010716
11962	Q59MOUTH	AZ1	8085	55	5	2868	342	204	10	10	70	11649	313	0.694051	0.00472144	0.000429221	0.246201	0.0293587	0.0175122	0.000858443	0.000858443	0.0060091	0.0261662
8403	Q60MOUTH	AZ1	2821	258	43	66	2315	369	18	77	193	6160	2243	0.457955	0.0418831	0.00698052	0.0107143	0.375812	0.0599026	0.00292208	0.0125	0.0313312	0.266928
32452	Q61MOUTH	AZ1	275	17	2	14464	17166	35	21	9	74	32063	389	0.00857686	0.000530206	6.23772e-05	0.451112	0.535383	0.0010916	0.000654961	0.000280697	0.00230796	0.0119869
4725	Q62MOUTH	AZ1	1161	127	15	177	141	29	114	0	760	2524	2201	0.459984	0.050317	0.00594295	0.0701268	0.0558637	0.0114897	0.0451664	0	0.301109	0.46582
9403	Q63MOUTH	AZ1	4294	863	51	90	397	129	27	75	728	6654	2749	0.645326	0.129696	0.00766456	0.0135257	0.0596634	0.0193868	0.00405771	0.0112714	0.109408	0.292354
17142	Q33MOUTH	AZ2	6556	4670	820	1811	1168	73	0	3	510	15611	1531	0.41996	0.299148	0.0525271	0.116008	0.074819	0.00467619	0	0.000192172	0.0326693	0.0893128
31140	Q34MOUTH	AZ2	9471	3721	601	328	537	169	703	200	1567	17297	13843	0.547552	0.215124	0.0347459	0.0189628	0.0310458	0.00977048	0.0406429	0.0115627	0.0905937	0.444541
23799	Q35MOUTH	AZ2	20003	1991	185	219	649	3	9	43	142	23244	555	0.860566	0.0856565	0.00795904	0.00942179	0.0279212	0.000129066	0.000387197	0.00184994	0.0061091	0.0233203
11742	Q36MOUTH	AZ2	3704	3744	0	6	131	0	10	8	1914	9517	2225	0.389198	0.393401	0	0.000630451	0.0137648	0	0.00105075	0.000840601	0.201114	0.189491
40064	Q37MOUTH	AZ2	17159	2146	125	1825	6997	54	1053	9309	339	39007	1057	0.439895	0.0550158	0.00320455	0.0467865	0.179378	0.00138437	0.0269952	0.238649	0.00869075	0.0263828
32281	Q38MOUTH	AZ2	161	46	0	5755	26154	12	18	87	23	32256	25	0.00499132	0.00142609	0	0.178416	0.810826	0.000372024	0.000558036	0.00269717	0.000713046	0.000774449
48309	Q39MOUTH	AZ2	13873	374	1201	72	23100	2	61	145	30	38858	9451	0.357018	0.00962479	0.0309074	0.0018529	0.594472	5.14695e-05	0.00156982	0.00373154	0.000772042	0.195636
37072	Q40MOUTH	AZ2	555	183	17	14038	21383	44	23	8	72	36323	749	0.0152796	0.00503813	0.000468023	0.386477	0.58869	0.00121135	0.000633208	0.000220246	0.00198222	0.0202039
138	Q41MOUTH	AZ2	49	25	0	16	23	1	18	6	0	138	0	0.355072	0.181159	0	0.115942	0.166667	0.00724638	0.130435	0.0434783	0	0
34280	Q42MOUTH	AZ2	2253	537	44	149	30621	202	220	69	36	34131	149	0.0660104	0.0157335	0.00128915	0.00436553	0.897161	0.00591837	0.00644575	0.00202162	0.00105476	0.00434656
39666	Q43MOUTH	AZ2	1302	786	33	1311	35068	0	17	4	29	38550	1116	0.0337743	0.0203891	0.000856031	0.0340078	0.909676	0	0.000440986	0.000103761	0.00075227	0.0281349
27980	Q44MOUTH	AZ2	20301	4414	111	143	1492	28	118	73	572	27252	728	0.744936	0.16197	0.0040731	0.00524732	0.0547483	0.00102745	0.00432996	0.0026787	0.0209893	0.0260186
32534	Q45MOUTH	AZ2	96	8	1	16047	16351	0	10	8	1	32522	12	0.00295185	0.000245987	3.07484e-05	0.49342	0.502767	0	0.000307484	0.000245987	3.07484e-05	0.000368845
34238	Q46MOUTH	AZ2	414	311	53	4041	28681	0	33	16	0	33549	689	0.0123402	0.00927002	0.00157978	0.120451	0.854899	0	0.000983636	0.000476914	0	0.0201238
22227	Q47MOUTH	AZ2	10685	1976	0	3	2681	0	10	4	1243	16602	5625	0.643597	0.119022	0	0.000180701	0.161487	0	0.000602337	0.000240935	0.0748705	0.253071
39943	Q48MOUTH	AZ2	31547	7048	26	64	220	307	84	194	75	39565	378	0.797346	0.178137	0.000657146	0.00161759	0.00556047	0.00775938	0.00212309	0.00490332	0.00189561	0.00946349
28908	Q1MIDGUT	CA1	12845	358	648	430	14512	36	41	7	6	28883	25	0.444725	0.0123948	0.0224353	0.0148877	0.502441	0.00124641	0.00141952	0.000242357	0.000207735	0.000864813
2689	Q2MIDGUT	CA1	1558	93	5	36	811	31	16	0	33	2583	106	0.603175	0.0360046	0.00193573	0.0139373	0.313976	0.0120015	0.00619435	0	0.0127758	0.0394199
5158	Q3MIDGUT	CA1	3579	157	9	167	1100	83	5	7	19	5126	32	0.698205	0.0306282	0.00175575	0.032579	0.214592	0.016192	0.000975419	0.00136559	0.00370659	0.00620396
4312	Q4MIDGUT	CA1	444	115	7	609	2672	1	24	69	46	3987	325	0.111362	0.0288437	0.00175571	0.152746	0.670178	0.000250815	0.00601956	0.0173062	0.0115375	0.0753711
34892	Q5MIDGUT	CA1	647	478	13	21257	12481	0	0	0	0	34876	16	0.0185514	0.0137057	0.000372749	0.609502	0.357868	0	0	0	0	0.000458558
25882	Q6MIDGUT	CA1	1742	45	1	104	23922	23	10	13	5	25865	17	0.0673497	0.0017398	3.86623e-05	0.00402088	0.924879	0.000889233	0.000386623	0.00050261	0.000193311	0.000656827
18949	Q7MIDGUT	CA1	2590	62	6	449	15744	11	23	12	22	18919	30	0.136899	0.00327713	0.000317141	0.0237328	0.832179	0.000581426	0.00121571	0.000634283	0.00116285	0.0015832
30783	Q8MIDGUT	CA1	15826	32	0	880	13908	43	20	0	5	30714	69	0.51527	0.00104187	0	0.0286514	0.452823	0.00140001	0.000651169	0	0.000162792	0.0022415
24331	Q9MIDGUT	CA1	12168	43	4	1157	10914	3	3	3	13	24308	23	0.500576	0.00176896	0.000164555	0.0475975	0.448988	0.000123416	0.000123416	0.000123416	0.000534803	0.000945296
25663	Q10MIDGUT	CA1	76	146	0	55	25359	1	9	12	3	25661	2	0.00296169	0.00568957	0	0.00214333	0.988231	3.89696e-05	0.000350727	0.000467636	0.000116909	7.79332e-05
24075	Q11MIDGUT	CA1	19075	1199	868	252	2310	150	50	38	29	23971	104	0.795753	0.0500188	0.0362104	0.0105127	0.0963664	0.00625756	0.00208585	0.00158525	0.0012098	0.00431983
25809	Q12MIDGUT	CA1	1278	1354	5	164	22942	19	11	13	10	25796	13	0.0495426	0.0524888	0.000193829	0.00635757	0.889363	0.000736548	0.000426423	0.000503954	0.000387657	0.0005037
17032	Q13MIDGUT	CA1	2803	190	11	344	13562	43	17	20	27	17017	15	0.164718	0.0111653	0.000646412	0.0202151	0.796968	0.00252688	0.000999001	0.0011753	0.00158665	0.000880695
24600	Q14MIDGUT	CA1	2944	32	2	199	21111	246	14	11	2	24561	39	0.119865	0.00130288	8.14299e-05	0.00810228	0.859533	0.0100159	0.000570009	0.000447865	8.14299e-05	0.00158537
29836	Q15MIDGUT	CA1	2487	13	5	494	26750	31	8	31	8	29827	9	0.0833808	0.000435847	0.000167633	0.0165622	0.896838	0.00103933	0.000268213	0.00103933	0.000268213	0.000301649
26004	Q16MIDGUT	CA1	3295	274	144	10869	11185	0	203	17	7	25994	10	0.12676	0.0105409	0.00553974	0.418135	0.430292	0	0.00780949	0.000653997	0.000269293	0.000384556
26105	Q17MIDGUT	CA2	12854	232	570	3848	8436	42	11	34	9	26036	69	0.493701	0.00891074	0.0218928	0.147795	0.324013	0.00161315	0.000422492	0.00130588	0.000345675	0.00264317
23109	Q18MIDGUT	CA2	15332	36	1649	4161	1841	32	7	23	13	23094	15	0.663895	0.00155885	0.0714038	0.180177	0.0797177	0.00138564	0.000303109	0.00099593	0.000562917	0.000649098
18091	Q19MIDGUT	CA2	8447	1748	799	765	6307	12	1	3	0	18082	9	0.46715	0.0966707	0.0441876	0.0423073	0.3488	0.000663643	5.53036e-05	0.000165911	0	0.000497485
25904	Q20MIDGUT	CA2	16894	104	21	2438	6249	45	1	10	37	25799	105	0.654832	0.00403116	0.000813985	0.0944998	0.242219	0.00174425	3.87612e-05	0.000387612	0.00143416	0.00405343
27302	Q21MIDGUT	CA2	1909	522	40	1713	23097	10	0	1	1	27293	9	0.0699447	0.0191258	0.00146558	0.0627633	0.846261	0.000366394	0	3.66394e-05	3.66394e-05	0.000329646
14073	Q22MIDGUT	CA2	8898	54	103	3151	1847	5	3	0	1	14062	11	0.632769	0.00384014	0.0073247	0.224079	0.131347	0.000355568	0.000213341	0	7.11136e-05	0.000781639
28510	Q23MIDGUT	CA2	705	68	21	2465	25155	0	0	2	1	28417	93	0.0248091	0.00239293	0.000738994	0.0867439	0.88521	0	0	7.03804e-05	3.51902e-05	0.00326201
27016	Q24MIDGUT	CA2	11133	1361	932	5674	7827	7	0	0	3	26937	79	0.413298	0.0505253	0.0345993	0.21064	0.290567	0.000259866	0	0	0.000111371	0.00292419
27248	Q25MIDGUT	CA2	15874	1077	970	1492	5385	95	2170	81	5	27149	99	0.584699	0.03967	0.0357288	0.054956	0.19835	0.00349921	0.0799293	0.00298354	0.000184169	0.00363329
33643	Q26MIDGUT	CA2	279	27	11	12167	21101	1	16	8	8	33618	25	0.00829913	0.000803141	0.000327206	0.361919	0.62767	2.9746e-05	0.000475936	0.000237968	0.000237968	0.000743097
53738	Q27MIDGUT	CA2	14178	8973	2269	23273	4542	88	86	20	89	53518	220	0.26492	0.167663	0.042397	0.434863	0.0848686	0.00164431	0.00160694	0.000373706	0.00166299	0.00409394
34135	Q28MIDGUT	CA2	741	112	29	2828	30318	57	13	4	7	34109	26	0.0217245	0.00328359	0.000850215	0.0829107	0.888856	0.00167111	0.000381131	0.000117271	0.000205224	0.000761682
31201	Q29MIDGUT	CA2	15533	55	20	6783	5384	143	3125	75	12	31130	71	0.498972	0.00176678	0.000642467	0.217893	0.172952	0.00459364	0.100385	0.00240925	0.00038548	0.00227557
34149	Q30MIDGUT	CA2	4213	1710	434	2319	25404	10	13	9	8	34120	29	0.123476	0.0501172	0.0127198	0.067966	0.744549	0.000293083	0.000381008	0.000263775	0.000234467	0.00084922
23958	Q31MIDGUT	CA2	6651	178	42	11516	3880	1320	18	21	4	23630	328	0.281464	0.0075328	0.0017774	0.487347	0.164198	0.0558612	0.000761744	0.000888701	0.000169276	0.0136906
37223	Q32MIDGUT	CA2	6108	1007	2728	4868	22430	23	4	0	5	37173	50	0.164313	0.0270896	0.0733866	0.130955	0.603395	0.000618729	0.000107605	0	0.000134506	0.00134326
17109	Q49MIDGUT	AZ1	11641	1781	667	97	556	127	1385	678	29	16961	148	0.686339	0.105006	0.0393255	0.005719	0.0327811	0.00748777	0.0816579	0.0399741	0.0017098	0.00865042
20791	Q50MIDGUT	AZ1	11722	1211	380	471	5914	99	651	113	69	20630	161	0.568202	0.0587009	0.0184198	0.0228308	0.28667	0.00479884	0.031556	0.00547746	0.00334464	0.00774374
6446	Q51MIDGUT	AZ1	39	1	0	0	17	0	3	0	2209	2269	4177	0.0171882	0.000440723	0	0	0.00749229	0	0.00132217	0	0.973557	0.647999
22435	Q52MIDGUT	AZ1	468	0	13	11	21502	315	0	0	55	22364	71	0.0209265	0	0.000581291	0.000491862	0.961456	0.0140851	0	0	0.00245931	0.0031647
22744	Q53MIDGUT	AZ1	510	13	8	10	22107	6	1	0	45	22700	44	0.022467	0.000572687	0.000352423	0.000440529	0.973877	0.000264317	4.40529e-05	0	0.00198238	0.00193458
22977	Q54MIDGUT	AZ1	1726	5	1	57	20830	222	0	0	61	22902	75	0.0753646	0.000218322	4.36643e-05	0.00248887	0.909528	0.00969348	0	0	0.00266352	0.00326413
5947	Q55MIDGUT	AZ1	2007	10	9	92	1663	1536	0	0	156	5473	474	0.366709	0.00182715	0.00164444	0.0168098	0.303855	0.28065	0	0	0.0285036	0.0797041
11875	Q56MIDGUT	AZ1	703	161	22	153	8813	799	0	0	379	11030	845	0.0637353	0.0145966	0.00199456	0.0138713	0.799003	0.0724388	0	0	0.0343608	0.0711579
22232	Q57MIDGUT	AZ1	172	0	0	5	21826	154	0	0	30	22187	45	0.00775229	0	0	0.000225357	0.983729	0.006941	0	0	0.00135214	0.00202411
10397	Q58MIDGUT	AZ1	8637	12	7	47	778	268	88	125	91	10053	344	0.859147	0.00119367	0.00069631	0.00467522	0.0773898	0.0266587	0.00875361	0.0124341	0.00905202	0.0330865
9657	Q59MIDGUT	AZ1	6425	41	0	75	1160	1067	0	0	272	9040	617	0.71073	0.0045354	0	0.00829646	0.128319	0.118031	0	0	0.0300885	0.0638915
18585	Q60MIDGUT	AZ1	5211	8	2	418	12677	150	2	0	43	18511	74	0.281508	0.000432175	0.000108044	0.0225812	0.684836	0.00810329	0.000108044	0	0.00232294	0.00398171
8145	Q61MIDGUT	AZ1	1030	14	4	251	6073	259	0	8	123	7762	383	0.132698	0.00180366	0.000515331	0.032337	0.782401	0.0333677	0	0.00103066	0.0158464	0.0470227
21932	Q62MIDGUT	AZ1	737	655	0	26	20369	36	0	5	39	21867	65	0.0337038	0.0299538	0	0.00118901	0.931495	0.00164632	0	0.000228655	0.00178351	0.00296371
16297	Q63MIDGUT	AZ1	3409	730	0	30	11469	94	20	0	186	15938	359	0.213891	0.0458025	0	0.00188229	0.719601	0.00589785	0.00125486	0	0.0116702	0.0220286
30514	Q33MIDGUT	AZ2	2757	84	28	9786	17446	72	11	0	94	30278	236	0.0910562	0.00277429	0.000924764	0.323205	0.576194	0.00237796	0.0003633	0	0.00310456	0.00773415
21417	Q34MIDGUT	AZ2	516	17	0	0	20874	1	0	0	5	21413	4	0.0240975	0.00079391	0	0	0.974828	4.67006e-05	0	0	0.000233503	0.000186768
2929	Q35MIDGUT	AZ2	1434	168	20	239	123	1	12	4	94	2095	834	0.684487	0.0801909	0.00954654	0.114081	0.0587112	0.000477327	0.00572792	0.00190931	0.0448687	0.284739
29023	Q36MIDGUT	AZ2	7485	8	4	42	21418	26	17	5	0	29005	18	0.258059	0.000275815	0.000137907	0.00144803	0.738424	0.000896397	0.000586106	0.000172384	0	0.000620198
24661	Q37MIDGUT	AZ2	15883	206	56	364	2716	2111	409	1932	70	23747	914	0.668842	0.00867478	0.00235819	0.0153283	0.114372	0.0888954	0.0172232	0.0813576	0.00294774	0.0370626
33061	Q38MIDGUT	AZ2	14834	414	1603	132	12875	40	97	170	21	30186	2875	0.49142	0.013715	0.0531041	0.00437289	0.426522	0.00132512	0.00321341	0.00563175	0.000695687	0.0869605
32667	Q39MIDGUT	AZ2	3020	485	16	226	28442	360	18	37	22	32626	41	0.0925642	0.0148654	0.000490406	0.00692699	0.871759	0.0110341	0.000551707	0.00113406	0.000674309	0.00125509
28701	Q40MIDGUT	AZ2	1699	16	9	17748	9181	13	9	6	2	28683	18	0.0592337	0.000557822	0.000313775	0.618764	0.320085	0.00045323	0.000313775	0.000209183	6.97277e-05	0.000627156
101234	Q41MIDGUT	AZ2	8242	10453	324	17365	63734	11	451	13	20	100613	621	0.0819178	0.103893	0.00322026	0.172592	0.633457	0.00010933	0.00448252	0.000129208	0.000198781	0.0061343
40031	Q42MIDGUT	AZ2	8505	22561	10	151	8495	226	11	8	17	39984	47	0.21271	0.564251	0.0002501	0.00377651	0.21246	0.00565226	0.00027511	0.00020008	0.00042517	0.00117409
19733	Q43MIDGUT	AZ2	4049	237	8	176	15176	9	26	3	13	19697	36	0.205564	0.0120323	0.000406153	0.00893537	0.770473	0.000456922	0.00132	0.000152307	0.000659999	0.00182436
27086	Q44MIDGUT	AZ2	5587	38	2	66	21181	178	11	5	10	27078	8	0.20633	0.00140335	7.38607e-05	0.0024374	0.782222	0.0065736	0.000406234	0.000184652	0.000369303	0.000295356
32904	Q45MIDGUT	AZ2	3657	2349	567	14445	11818	5	10	0	0	32851	53	0.111321	0.0715047	0.0172597	0.439713	0.359746	0.000152202	0.000304405	0	0	0.00161075
27322	Q46MIDGUT	AZ2	1965	29	103	10046	15163	1	12	0	0	27319	3	0.071928	0.00106153	0.00377027	0.367729	0.555035	3.66046e-05	0.000439255	0	0	0.000109802
34000	Q47MIDGUT	AZ2	6389	1058	103	311	25735	63	79	88	18	33844	156	0.188778	0.0312611	0.00304338	0.00918922	0.760401	0.00186148	0.00233424	0.00260017	0.000531852	0.00458824
35572	Q48MIDGUT	AZ2	1652	21883	70	7	11853	34	17	0	0	35516	56	0.0465142	0.616145	0.00197094	0.000197094	0.333737	0.000957315	0.000478658	0	0	0.00157427
34388	Q1ILEUM	CA1	32297	81	1103	186	608	84	4	5	0	34368	20	0.93974	0.00235684	0.0320938	0.00541201	0.0176909	0.00244413	0.000116387	0.000145484	0	0.000581598
22078	Q2ILEUM	CA1	17753	214	22	178	3514	104	136	51	11	21983	95	0.807579	0.0097348	0.00100077	0.00809717	0.159851	0.00473093	0.0061866	0.00231997	0.000500387	0.00430293
11553	Q3ILEUM	CA1	6241	587	33	843	3366	149	91	99	30	11439	114	0.54559	0.0513157	0.00288487	0.0736953	0.294256	0.0130256	0.00795524	0.0086546	0.00262261	0.00986757
41712	Q4ILEUM	CA1	40662	28	4	233	473	227	8	10	5	41650	62	0.976279	0.000672269	9.60384e-05	0.00559424	0.0113565	0.00545018	0.000192077	0.000240096	0.000120048	0.00148638
31932	Q5ILEUM	CA1	16210	3046	102	7736	4771	10	15	11	4	31905	27	0.508071	0.0954709	0.00319699	0.24247	0.149538	0.00031343	0.000470146	0.000344774	0.000125372	0.000845547
34313	Q6ILEUM	CA1	31320	110	2	133	2262	395	23	9	7	34261	52	0.914159	0.00321065	5.83754e-05	0.00388196	0.0660226	0.0115291	0.000671317	0.000262689	0.000204314	0.00151546
25406	Q7ILEUM	CA1	18284	213	14	1215	5422	23	66	67	16	25320	86	0.722117	0.00841232	0.000552923	0.0479858	0.214139	0.000908373	0.00260664	0.00264613	0.000631912	0.00338503
38761	Q8ILEUM	CA1	34991	80	11	958	2564	33	18	15	5	38675	86	0.904745	0.00206852	0.000284421	0.0247705	0.0662961	0.000853264	0.000465417	0.000387847	0.000129282	0.00221873
24225	Q9ILEUM	CA1	20451	343	37	2019	1054	7	131	90	16	24148	77	0.846902	0.0142041	0.00153222	0.0836094	0.0436475	0.000289879	0.00542488	0.00372702	0.000662581	0.00317853
9097	Q10ILEUM	CA1	4638	159	22	1334	2076	167	211	162	25	8794	303	0.527405	0.0180805	0.00250171	0.151694	0.23607	0.0189902	0.0239936	0.0184217	0.00284285	0.0333077
35241	Q11ILEUM	CA1	33856	318	887	23	93	29	6	2	2	35216	25	0.961381	0.00902999	0.0251874	0.000653112	0.00264085	0.000823489	0.000170377	5.67924e-05	5.67924e-05	0.000709401
23128	Q12ILEUM	CA1	14597	5310	36	525	2504	87	14	25	2	23100	28	0.631905	0.22987	0.00155844	0.0227273	0.108398	0.00376623	0.000606061	0.00108225	8.65801e-05	0.00121065
25613	Q13ILEUM	CA1	12901	134	13	757	11365	156	105	70	36	25537	76	0.505189	0.00524729	0.000509065	0.0296433	0.445041	0.00610878	0.00411168	0.00274112	0.00140972	0.00296724
26881	Q14ILEUM	CA1	2369	30	5	171	23959	258	49	9	6	26856	25	0.0882112	0.00111707	0.000186178	0.00636729	0.892128	0.00960679	0.00182455	0.000335121	0.000223414	0.000930025
34633	Q15ILEUM	CA1	23060	27	1	1221	10028	166	27	23	6	34559	74	0.667265	0.000781273	2.8936e-05	0.0353309	0.29017	0.00480338	0.000781273	0.000665529	0.000173616	0.00213669
42065	Q16ILEUM	CA1	14974	508	287	2123	1513	0	22513	87	4	42009	56	0.356447	0.0120926	0.00683187	0.0505368	0.0360161	0	0.535909	0.00207098	9.52177e-05	0.00133127
32295	Q17ILEUM	CA2	29121	5	344	1076	1695	17	12	7	1	32278	17	0.902193	0.000154904	0.0106574	0.0333354	0.0525125	0.000526675	0.00037177	0.000216866	3.09809e-05	0.000526397
38500	Q18ILEUM	CA2	34825	13	351	2998	295	4	5	4	3	38498	2	0.904592	0.00033768	0.00911736	0.0778742	0.00766274	0.000103902	0.000129877	0.000103902	7.79261e-05	5.19481e-05
26190	Q19ILEUM	CA2	17672	2967	1825	1931	1714	50	3	0	3	26165	25	0.675406	0.113396	0.0697497	0.0738009	0.0655074	0.00191095	0.000114657	0	0.000114657	0.000954563
23081	Q20ILEUM	CA2	19769	66	4	1393	1752	16	5	6	8	23019	62	0.858812	0.0028672	0.000173769	0.0605152	0.076111	0.000695078	0.000217212	0.000260654	0.000347539	0.00268619
22961	Q21ILEUM	CA2	15690	2826	77	1627	2565	21	16	34	17	22873	88	0.685962	0.123552	0.00336641	0.0711319	0.112141	0.000918113	0.000699515	0.00148647	0.000743234	0.00383259
38281	Q22ILEUM	CA2	36223	1	54	1253	739	0	6	0	0	38276	5	0.946363	2.6126e-05	0.00141081	0.0327359	0.0193071	0	0.000156756	0	0	0.000130613
38432	Q23ILEUM	CA2	32774	7	0	1892	3617	96	5	6	0	38397	35	0.853556	0.000182306	0	0.0492747	0.0942001	0.0025002	0.000130219	0.000156262	0	0.000910699
28719	Q24ILEUM	CA2	21964	1539	2624	2155	393	25	0	0	1	28701	18	0.76527	0.0536218	0.0914254	0.0750845	0.0136929	0.00087105	0	0	3.4842e-05	0.000626763
42770	Q25ILEUM	CA2	17246	294	458	718	3390	37	20550	4	0	42697	73	0.403916	0.00688573	0.0107267	0.0168162	0.0793967	0.000866571	0.481298	9.36834e-05	0	0.0017068
36807	Q26ILEUM	CA2	25806	28	26	3425	7416	0	25	5	0	36731	76	0.702567	0.000762299	0.000707849	0.0932455	0.2019	0	0.000680624	0.000136125	0	0.00206482
33114	Q27ILEUM	CA2	6454	4215	490	15266	6562	10	24	11	0	33032	82	0.195386	0.127604	0.0148341	0.462158	0.198656	0.000302737	0.000726568	0.00033301	0	0.00247629
43044	Q28ILEUM	CA2	35555	2529	125	1470	2774	455	12	7	6	42933	111	0.828151	0.0589057	0.00291151	0.0342394	0.0646123	0.0105979	0.000279505	0.000163045	0.000139753	0.00257876
34010	Q29ILEUM	CA2	10534	18	2	5172	1830	28	16406	0	3	33993	17	0.309887	0.000529521	5.88356e-05	0.152149	0.0538346	0.000823699	0.482629	0	8.82535e-05	0.000499853
38571	Q30ILEUM	CA2	30718	2108	904	1200	3539	37	25	3	0	38534	37	0.797166	0.0547049	0.0234598	0.0311413	0.091841	0.000960191	0.000648778	7.78533e-05	0	0.00095927
32360	Q31ILEUM	CA2	14792	622	380	7378	5567	2917	31	14	53	31754	606	0.465831	0.0195881	0.011967	0.232349	0.175316	0.0918624	0.000976255	0.000440889	0.00166908	0.0187268
37550	Q32ILEUM	CA2	23012	784	4123	5165	4317	60	17	11	0	37489	61	0.613833	0.0209128	0.109979	0.137774	0.115154	0.00160047	0.000453466	0.000293419	0	0.0016245
16663	Q49ILEUM	AZ1	7370	1060	292	927	5479	195	526	334	67	16250	413	0.453538	0.0652308	0.0179692	0.0570462	0.337169	0.012	0.0323692	0.0205538	0.00412308	0.0247855
17931	Q50ILEUM	AZ1	10017	1109	318	742	4888	392	211	158	22	17857	74	0.560956	0.0621045	0.0178081	0.0415523	0.27373	0.0219522	0.0118161	0.00884807	0.00123201	0.00412693
13263	Q51ILEUM	AZ1	7891	316	488	61	3762	1	0	0	110	12629	634	0.624832	0.0250218	0.0386412	0.00483015	0.297886	7.91828e-05	0	0	0.00871011	0.0478022
22452	Q52ILEUM	AZ1	3234	15	15	693	13740	4084	0	0	86	21867	585	0.147894	0.000685965	0.000685965	0.0316916	0.628344	0.186765	0	0	0.00393287	0.0260556
12442	Q53ILEUM	AZ1	1894	26	32	18	10270	6	0	0	62	12308	134	0.153884	0.00211245	0.00259994	0.00146246	0.834417	0.000487488	0	0	0.00503737	0.01077
23196	Q54ILEUM	AZ1	10696	13	0	631	10977	760	0	0	16	23093	103	0.463171	0.000562941	0	0.0273243	0.475339	0.0329104	0	0	0.000692851	0.00444042
19545	Q55ILEUM	AZ1	5388	101	5	603	7091	5173	0	7	90	18458	1087	0.291906	0.00547188	0.000270885	0.0326688	0.384169	0.280258	0	0.000379239	0.00487593	0.0556152
10211	Q56ILEUM	AZ1	619	261	0	302	7758	980	0	0	55	9975	236	0.0620551	0.0261654	0	0.0302757	0.777744	0.0982456	0	0	0.00551378	0.0231123
20081	Q57ILEUM	AZ1	4842	677	77	1397	9394	2882	188	231	80	19768	313	0.244941	0.0342473	0.00389518	0.0706698	0.475212	0.145791	0.00951032	0.0116856	0.00404694	0.0155869
17443	Q58ILEUM	AZ1	15965	8	0	56	1293	70	0	4	15	17411	32	0.916949	0.00045948	0	0.00321636	0.0742634	0.00402045	0	0.00022974	0.000861524	0.00183455
10078	Q59ILEUM	AZ1	2689	62	34	47	5977	843	36	30	53	9771	307	0.275202	0.00634531	0.00347968	0.00481015	0.611708	0.0862757	0.00368437	0.00307031	0.00542421	0.0304624
13237	Q60ILEUM	AZ1	10811	4	4	13	1727	328	0	0	77	12964	273	0.833925	0.000308547	0.000308547	0.00100278	0.133215	0.0253008	0	0	0.00593952	0.020624
17112	Q61ILEUM	AZ1	3135	24	1	718	12620	350	0	0	88	16936	176	0.185109	0.0014171	5.90458e-05	0.0423949	0.745158	0.020666	0	0	0.00519603	0.0102852
14830	Q62ILEUM	AZ1	2782	1780	0	174	9724	160	0	0	49	14669	161	0.189652	0.121344	0	0.0118617	0.662895	0.0109074	0	0	0.00334038	0.0108564
30056	Q63ILEUM	AZ1	28079	617	0	22	630	689	0	0	2	30039	17	0.934751	0.02054	0	0.000732381	0.0209727	0.0229368	0	0	6.65801e-05	0.000565611
32571	Q33ILEUM	AZ2	10836	25	7	4376	17177	38	3	0	23	32485	86	0.333569	0.000769586	0.000215484	0.134708	0.528767	0.00116977	9.23503e-05	0	0.000708019	0.00264039
29921	Q34ILEUM	AZ2	28411	95	7	7	1307	0	14	0	2	29843	78	0.952016	0.00318333	0.000234561	0.000234561	0.0437959	0	0.000469122	0	6.70174e-05	0.00260686
20861	Q35ILEUM	AZ2	12759	190	6	2524	2481	0	360	31	57	18408	2453	0.693123	0.0103216	0.000325945	0.137114	0.134778	0	0.0195567	0.00168405	0.00309648	0.117588
38818	Q36ILEUM	AZ2	37943	15	4	11	755	42	11	3	3	38787	31	0.97824	0.000386728	0.000103127	0.0002836	0.0194653	0.00108284	0.0002836	7.73455e-05	7.73455e-05	0.000798599
44751	Q37ILEUM	AZ2	39821	249	24	753	1447	981	484	934	6	44699	52	0.89087	0.00557059	0.000536925	0.016846	0.0323721	0.0219468	0.010828	0.0208953	0.000134231	0.00116199
39413	Q38ILEUM	AZ2	33636	9	393	5	5145	1	26	15	0	39230	183	0.857405	0.000229416	0.0100178	0.000127453	0.13115	2.54907e-05	0.000662758	0.00038236	0	0.00464314
34447	Q39ILEUM	AZ2	9533	1234	11	645	22470	456	19	22	4	34394	53	0.27717	0.0358784	0.000319823	0.0187533	0.653312	0.0132581	0.000552422	0.000639646	0.000116299	0.0015386
40599	Q40ILEUM	AZ2	26281	30	16	3299	10791	92	27	20	4	40560	39	0.647954	0.000739645	0.000394477	0.0813363	0.26605	0.00226824	0.00066568	0.000493097	9.86193e-05	0.000960615
47476	Q41ILEUM	AZ2	16909	2954	68	434	263	3	26796	6	2	47435	41	0.356467	0.0622747	0.00143354	0.00914936	0.00554443	6.32444e-05	0.564899	0.000126489	4.2163e-05	0.000863594
45585	Q42ILEUM	AZ2	8746	28828	32	310	7355	246	13	5	0	45535	50	0.192072	0.633095	0.000702756	0.00680795	0.161524	0.00540244	0.000285495	0.000109806	0	0.00109685
41116	Q43ILEUM	AZ2	26322	157	9	159	14240	123	30	16	4	41060	56	0.641062	0.00382367	0.000219191	0.00387238	0.34681	0.00299562	0.000730638	0.000389674	9.74184e-05	0.001362
36184	Q44ILEUM	AZ2	28014	38	0	31	7274	747	14	13	7	36138	46	0.775195	0.00105152	0	0.000857823	0.201284	0.0206708	0.000387404	0.000359732	0.000193702	0.00127128
36838	Q45ILEUM	AZ2	11344	7201	1594	10477	6088	8	16	10	0	36738	100	0.308781	0.19601	0.0433883	0.285182	0.165714	0.000217758	0.000435516	0.000272198	0	0.00271459
41219	Q46ILEUM	AZ2	36504	23	726	1101	2796	7	18	6	0	41181	38	0.886428	0.00055851	0.0176295	0.0267356	0.0678954	0.000169981	0.000437095	0.000145698	0	0.000921905
35051	Q47ILEUM	AZ2	22046	2739	35	270	9266	402	41	16	27	34842	209	0.632742	0.078612	0.00100453	0.00774927	0.265943	0.0115378	0.00117674	0.000459216	0.000774927	0.00596274
49341	Q48ILEUM	AZ2	2973	38354	64	14	7657	143	22	9	11	49247	94	0.0603692	0.778809	0.00129957	0.000284281	0.155482	0.00290373	0.000446728	0.000182752	0.000223364	0.00190511
30973	Q1RECTUM	CA1	28345	21	2408	6	48	124	0	0	0	30952	21	0.915773	0.00067847	0.0777979	0.000193849	0.00155079	0.0040062	0	0	0	0.00067801
33301	Q2RECTUM	CA1	32403	10	0	28	209	635	2	6	2	33295	6	0.973209	0.000300345	0	0.000840967	0.00627722	0.0190719	6.00691e-05	0.000180207	6.00691e-05	0.000180175
54230	Q3RECTUM	CA1	45942	4478	2	13	3351	417	2	2	0	54207	23	0.847529	0.0826093	3.68956e-05	0.000239821	0.0618186	0.00769273	3.68956e-05	3.68956e-05	0	0.000424119
47452	Q4RECTUM	CA1	42717	106	6	727	798	3005	20	27	5	47411	41	0.900993	0.00223577	0.000126553	0.015334	0.0168315	0.0633819	0.000421843	0.000569488	0.000105461	0.000864031
36362	Q5RECTUM	CA1	31770	3591	175	265	150	399	4	0	0	36354	8	0.873907	0.0987787	0.00481378	0.00728943	0.00412609	0.0109754	0.000110029	0	0	0.00022001
52356	Q6RECTUM	CA1	46527	21	10	109	3330	2290	18	13	5	52323	33	0.889227	0.000401353	0.000191121	0.00208321	0.0636431	0.0437666	0.000344017	0.000248457	9.55603e-05	0.0006303
39097	Q7RECTUM	CA1	38887	3	0	5	40	157	1	2	0	39095	2	0.99468	7.67362e-05	0	0.000127894	0.00102315	0.00401586	2.55787e-05	5.11574e-05	0	5.11548e-05
42255	Q8RECTUM	CA1	41920	1	2	49	79	198	0	0	0	42249	6	0.992213	2.36692e-05	4.73384e-05	0.00115979	0.00186987	0.0046865	0	0	0	0.000141995
53684	Q9RECTUM	CA1	37082	14936	1156	29	54	376	8	1	0	53642	42	0.691287	0.278439	0.0215503	0.000540621	0.00100667	0.00700943	0.000149137	1.86421e-05	0	0.000782356
30020	Q10RECTUM	CA1	27295	16	1	42	96	2377	1	7	8	29843	177	0.91462	0.000536139	3.35087e-05	0.00140737	0.00321683	0.0796502	3.35087e-05	0.000234561	0.00026807	0.00589607
37390	Q11RECTUM	CA1	34396	872	1607	3	42	451	0	0	1	37372	18	0.920368	0.023333	0.0430001	8.0274e-05	0.00112384	0.0120679	0	0	2.6758e-05	0.000481412
56750	Q12RECTUM	CA1	17459	38147	15	51	314	714	17	5	1	56723	27	0.307794	0.672514	0.000264443	0.000899106	0.00553567	0.0125875	0.000299702	8.81477e-05	1.76295e-05	0.000475771
42456	Q13RECTUM	CA1	41725	3	2	5	380	334	0	0	1	42450	6	0.982921	7.06714e-05	4.71143e-05	0.000117786	0.00895171	0.00786808	0	0	2.35571e-05	0.000141323
27983	Q14RECTUM	CA1	22781	48	2	95	164	4744	75	33	5	27947	36	0.81515	0.00171754	7.1564e-05	0.00339929	0.00586825	0.16975	0.00268365	0.00118081	0.00017891	0.0012865
51347	Q15RECTUM	CA1	41303	9	1	98	9369	533	6	1	0	51320	27	0.804813	0.00017537	1.94856e-05	0.00190959	0.18256	0.0103858	0.000116913	1.94856e-05	0	0.000525834
34299	Q16RECTUM	CA1	25872	5172	2551	60	138	0	473	14	0	34280	19	0.754726	0.150875	0.0744166	0.00175029	0.00402567	0	0.0137981	0.000408401	0	0.000553952
37563	Q17RECTUM	CA2	35446	3	1643	59	316	83	0	0	0	37550	13	0.943968	7.98935e-05	0.043755	0.00157124	0.00841545	0.00221039	0	0	0	0.000346085
59713	Q18RECTUM	CA2	52685	17	6048	378	292	255	16	4	3	59698	15	0.882525	0.000284767	0.10131	0.00633187	0.00489129	0.0042715	0.000268016	6.70039e-05	5.02529e-05	0.000251202
29957	Q19RECTUM	CA2	24253	1933	3387	107	47	203	0	0	0	29930	27	0.810324	0.064584	0.113164	0.00357501	0.00157033	0.00678249	0	0	0	0.000901292
32380	Q20RECTUM	CA2	32043	2	0	112	148	71	1	1	1	32379	1	0.989623	6.17684e-05	0	0.00345903	0.00457086	0.00219278	3.08842e-05	3.08842e-05	3.08842e-05	3.08833e-05
52126	Q21RECTUM	CA2	42705	6357	638	212	698	1482	0	7	1	52100	26	0.819674	0.122015	0.0122457	0.0040691	0.0133973	0.0284453	0	0.000134357	1.91939e-05	0.000498791
31712	Q22RECTUM	CA2	31030	3	247	57	277	95	1	0	0	31710	2	0.978556	9.46074e-05	0.00778934	0.00179754	0.00873541	0.0029959	3.15358e-05	0	0	6.30676e-05
35098	Q23RECTUM	CA2	31448	1805	1142	42	450	188	0	2	0	35077	21	0.896542	0.0514582	0.0325569	0.00119737	0.0128289	0.00535964	0	5.70174e-05	0	0.000598325
21223	Q24RECTUM	CA2	15299	2798	2943	68	26	79	1	1	0	21215	8	0.721141	0.131888	0.138723	0.00320528	0.00122555	0.00372378	4.71365e-05	4.71365e-05	0	0.00037695
42040	Q25RECTUM	CA2	31477	2038	1714	140	1489	603	4539	7	0	42007	33	0.749327	0.0485157	0.0408027	0.00333278	0.0354465	0.0143548	0.108053	0.000166639	0	0.000784967
35581	Q26RECTUM	CA2	25934	4420	4460	108	368	233	17	7	0	35547	34	0.729569	0.124342	0.125468	0.00303823	0.0103525	0.0065547	0.00047824	0.000196922	0	0.000955566
56878	Q27RECTUM	CA2	33037	21064	2000	154	98	39	15	4	0	56411	467	0.585648	0.373402	0.0354541	0.00272996	0.00173725	0.000691355	0.000265906	7.09082e-05	0	0.00821056
41826	Q28RECTUM	CA2	35425	2672	130	58	2091	1328	7	7	0	41718	108	0.849154	0.0640491	0.00311616	0.00139029	0.0501222	0.0318328	0.000167793	0.000167793	0	0.00258213
36901	Q29RECTUM	CA2	28254	71	1	787	1974	493	5311	4	0	36895	6	0.765795	0.00192438	2.71039e-05	0.0213308	0.0535032	0.0133622	0.143949	0.000108416	0	0.000162597
61042	Q30RECTUM	CA2	43717	11046	5121	122	480	438	23	10	3	60960	82	0.717142	0.181201	0.0840059	0.00200131	0.00787402	0.00718504	0.000377297	0.000164042	4.92126e-05	0.00134334
33452	Q31RECTUM	CA2	16869	85	37	1585	1208	13410	7	3	0	33204	248	0.508041	0.00255993	0.00111432	0.0477352	0.0363812	0.403867	0.000210818	9.03506e-05	0	0.00741361
34517	Q32RECTUM	CA2	24734	1409	6208	992	823	286	5	0	0	34457	60	0.717822	0.0408915	0.180167	0.0287895	0.0238848	0.0083002	0.000145108	0	0	0.00173827
25131	Q49RECTUM	AZ1	22596	96	21	63	964	1286	56	28	6	25116	15	0.899666	0.00382226	0.00083612	0.00250836	0.0383819	0.0512024	0.00222965	0.00111483	0.000238892	0.000596872
27639	Q50RECTUM	AZ1	23327	37	1327	64	255	2571	24	19	0	27624	15	0.844447	0.00133942	0.0480379	0.00231683	0.0092311	0.0930712	0.00086881	0.000687808	0	0.000542711
31833	Q51RECTUM	AZ1	23973	1	0	4	7838	0	0	0	4	31820	13	0.753394	3.14268e-05	0	0.000125707	0.246323	0	0	0	0.000125707	0.000408381
21333	Q52RECTUM	AZ1	9791	7	8	3	1962	9502	0	0	2	21275	58	0.460212	0.000329025	0.000376028	0.000141011	0.0922209	0.446627	0	0	9.40071e-05	0.00271879
23346	Q53RECTUM	AZ1	18906	1	19	7	1383	2990	0	4	2	23312	34	0.810999	4.28964e-05	0.000815031	0.000300275	0.0593257	0.12826	0	0.000171585	8.57927e-05	0.00145635
34637	Q54RECTUM	AZ1	24467	0	0	10	5057	5074	0	0	3	34611	26	0.706914	0	0	0.000288925	0.14611	0.146601	0	0	8.66776e-05	0.000750642
25834	Q55RECTUM	AZ1	22591	3	0	6	140	3081	0	0	4	25825	9	0.874773	0.000116167	0	0.000232333	0.0054211	0.119303	0	0	0.000154889	0.000348378
18919	Q56RECTUM	AZ1	8780	1876	0	7	1566	6457	0	1	27	18714	205	0.469167	0.100246	0	0.000374052	0.0836807	0.345036	0	5.34359e-05	0.00144277	0.0108357
30092	Q57RECTUM	AZ1	24864	6	0	34	2340	2788	2	0	8	30042	50	0.827641	0.00019972	0	0.00113175	0.077891	0.0928034	6.65735e-05	0	0.000266294	0.00166157
22182	Q58RECTUM	AZ1	20785	1	0	20	259	1101	0	0	5	22171	11	0.937486	4.5104e-05	0	0.000902079	0.0116819	0.0496595	0	0	0.00022552	0.000495898
21458	Q59RECTUM	AZ1	18957	0	0	3	274	2212	0	0	3	21449	9	0.883817	0	0	0.000139867	0.0127745	0.103128	0	0	0.000139867	0.000419424
29757	Q60RECTUM	AZ1	28495	245	1	8	57	930	4	3	3	29746	11	0.957944	0.0082364	3.3618e-05	0.000268944	0.00191622	0.0312647	0.000134472	0.000100854	0.000100854	0.000369661
24422	Q61RECTUM	AZ1	22970	4	0	11	604	824	0	0	0	24413	9	0.940892	0.000163847	0	0.00045058	0.0247409	0.0337525	0	0	0	0.00036852
26377	Q62RECTUM	AZ1	14722	10103	0	4	201	1327	0	0	6	26363	14	0.558434	0.383226	0	0.000151728	0.00762432	0.0503357	0	0	0.000227592	0.000530765
42377	Q63RECTUM	AZ1	40407	92	0	16	1326	527	0	1	2	42371	6	0.953648	0.0021713	0	0.000377617	0.031295	0.0124378	0	2.3601e-05	4.72021e-05	0.000141586
52925	Q33RECTUM	AZ2	47961	90	76	294	1558	2759	97	32	0	52867	58	0.907201	0.00170239	0.00143757	0.00556113	0.0294702	0.0521876	0.00183479	0.000605293	0	0.00109589
37310	Q34RECTUM	AZ2	27363	8614	1057	1	187	0	9	3	1	37235	75	0.734873	0.231341	0.0283873	2.68565e-05	0.00502216	0	0.000241708	8.05694e-05	2.68565e-05	0.00201018
34224	Q35RECTUM	AZ2	33355	27	1	5	807	4	13	3	0	34215	9	0.974865	0.000789128	2.92269e-05	0.000146135	0.0235861	0.000116908	0.00037995	8.76808e-05	0	0.000262973
49998	Q36RECTUM	AZ2	46852	14	8	4	381	2671	13	6	1	49950	48	0.937978	0.00028028	0.00016016	8.00801e-05	0.00762763	0.0534735	0.00026026	0.00012012	2.002e-05	0.000960038
39246	Q37RECTUM	AZ2	35782	21	7	3	26	3122	46	182	0	39189	57	0.913062	0.000535865	0.000178622	7.65521e-05	0.000663451	0.0796652	0.0011738	0.00464416	0	0.00145238
34562	Q38RECTUM	AZ2	28828	3	5382	3	140	141	16	10	0	34523	39	0.835038	8.68986e-05	0.155896	8.68986e-05	0.00405527	0.00408423	0.000463459	0.000289662	0	0.00112841
63887	Q39RECTUM	AZ2	56821	2350	9	6	1169	3466	15	11	0	63847	40	0.889956	0.0368067	0.000140962	9.39747e-05	0.0183094	0.054286	0.000234937	0.000172287	0	0.000626105
41102	Q40RECTUM	AZ2	35140	35	4	341	1856	3657	11	6	1	41051	51	0.856008	0.000852598	9.74398e-05	0.00830674	0.0452121	0.0890843	0.000267959	0.00014616	2.43599e-05	0.00124082
39578	Q41RECTUM	AZ2	12450	11188	364	40	54	2090	13337	0	0	39523	55	0.315006	0.283076	0.00920983	0.00101207	0.00136629	0.0528806	0.337449	0	0	0.00138966
64824	Q42RECTUM	AZ2	26775	35102	301	45	353	2179	19	3	3	64780	44	0.413322	0.541865	0.0046465	0.000694659	0.00544921	0.0336369	0.0002933	4.63106e-05	4.63106e-05	0.000678761
42482	Q43RECTUM	AZ2	41172	14	0	7	258	1001	11	4	0	42467	15	0.969506	0.000329668	0	0.000164834	0.00607531	0.0235712	0.000259025	9.41908e-05	0	0.000353091
33863	Q44RECTUM	AZ2	32170	8	0	3	126	1522	11	0	0	33840	23	0.95065	0.000236407	0	8.86525e-05	0.0037234	0.0449764	0.000325059	0	0	0.000679207
51827	Q45RECTUM	AZ2	35458	13215	1970	245	355	497	11	8	2	51761	66	0.685033	0.255308	0.0380595	0.00473329	0.00685845	0.00960182	0.000212515	0.000154557	3.86391e-05	0.00127347
41072	Q46RECTUM	AZ2	29671	14	10762	7	63	508	20	2	0	41047	25	0.722854	0.000341072	0.262187	0.000170536	0.00153483	0.0123761	0.000487246	4.87246e-05	0	0.000608687
35582	Q47RECTUM	AZ2	33412	915	5	11	249	952	21	2	0	35567	15	0.93941	0.0257261	0.00014058	0.000309275	0.00700087	0.0267664	0.000590435	5.62319e-05	0	0.000421561
28830	Q48RECTUM	AZ2	2315	24016	119	5	2084	236	4	0	17	28796	34	0.0803931	0.834005	0.00413252	0.000173635	0.0723712	0.00819558	0.000138908	0	0.00059036	0.00117933
			3676865	486274	106834	544086	1945093	146303	128437	21586	17078

## Sheet: Sheet2
		Relative abundances 1-9											Abundance normalized to qPCR results
Niche	Cohort	Firm5_unclassified_unclassified(100)	Firm4_unclassified_unclassified(100)	BeeBifido_unclassified_unclassified(100)	Lactobacillaceae_unclassified_unclassified(100)	Alpha2.2_unclassified_unclassified(51)	Alpha2.1_unclassified_unclassified(100)	Neisseriaceae_unclassified_unclassified(93)	Gamma-1_unclassified_unclassified(72)	Delftia_unclassified_unclassified(100)	10-500	QPCR	Firm5_unclassified_unclassified(100)	Firm4_unclassified_unclassified(100)	BeeBifido_unclassified_unclassified(100)	Lactobacillaceae_unclassified_unclassified(100)	Alpha2.2_unclassified_unclassified(51)	Alpha2.1_unclassified_unclassified(100)	Neisseriaceae_unclassified_unclassified(93)	Gamma-1_unclassified_unclassified(72)	Delftia_unclassified_unclassified(100)	10-500
Q1MOUTH	CA1	0.119802	0.0206028	0	0.00305227	0.798932	0	0	0	0.0190767	0.0385349	103201	12363.7	2126.23	0	314.998	82450.6	0	0	0	1968.73	3976.84
Q2MOUTH	CA1	0.0279847	0.00541638	0.000789889	0.00417513	0.946739	0.000112841	0	0	0.00451365	0.0102686	662586	18542.2	3588.82	523.37	2766.38	627296	74.7671	0	0	2990.68	6803.8
Q3MOUTH	CA1	0.0286825	0.0310881	0	0.0140637	0.90211	0.000185048	0	0	0.00684678	0.0170244	314997	9034.9	9792.66	0	4430.01	284162	58.2897	0	0	2156.72	5362.65
Q4MOUTH	CA1	0.077455	0.0304288	0	0.0165975	0.627939	0	0	0.00829876	0.114799	0.124481	48497.4	3756.37	1475.72	0	804.936	30453.4	0	0	402.468	5567.48	6037.02
Q5MOUTH	CA1	0.0530909	0.0134545	0.000909091	0.131636	0.787455	0	0.000545455	0	0.008	0.00490909	252701	13416.1	3399.98	229.728	33264.7	198991	0	137.837	0	2021.61	1240.53
Q6MOUTH	CA1	0.107739	0.0369174	0.000861048	0.00591971	0.808094	0	0	0.000861048	0.00914864	0.0304596	223593	24089.6	8254.49	192.525	1323.61	180684	0	0	192.525	2045.57	6810.56
Q7MOUTH	CA1	0.613839	0.100446	0.00223214	0.03125	0.0870536	0	0.00223214	0.00223214	0.0602679	0.100446	29644.5	18197	2977.69	66.1708	926.391	2580.66	0	66.1708	66.1708	1786.61	2977.69
Q8MOUTH	CA1	0.163535	0.0788315	0.0026424	0.431004	0.0312683	0.0002936	0.0306812	0.0943922	0.0011744	0.166177	735602	120297	57988.6	1943.75	317048	23001.1	215.972	22569.1	69435.1	863.89	122240
Q9MOUTH	CA1	0.67983	0.0312961	0.00802884	0.13944	0.0288383	0.00131083	0.00360478	0.000819269	0.0139276	0.0929051	301436	204925	9433.78	2420.18	42032.2	8692.91	395.132	1086.61	246.958	4198.28	28005
Q10MOUTH	CA1	0.371579	0.233684	0	0.0378947	0.0663158	0.00105263	0	0	0.0652632	0.224211	38640	14357.8	9029.55	0	1464.25	2562.44	40.6737	0	0	2521.77	8663.49
Q11MOUTH	CA1	0.344204	0.0880157	0	0.131631	0.196857	0.000392927	0	0	0.0330059	0.205894	82900	28534.5	7296.5	0	10912.2	16319.4	32.5737	0	0	2736.19	17068.6
Q12MOUTH	CA1	0.0299967	0.00341781	0.000654474	0.21205	0.738792	0.000109079	0	0.000181798	0.00156347	0.0132349	2.97973e+06	89382	10184.1	1950.15	631850	2.2014e+06	325.026	0	541.709	4658.7	39436.4
Q13MOUTH	CA1	0.00300671	0.0125101	0	0.680644	0.298792	0	0	0	0.00230872	0.00273826	1.01988e+06	3066.48	12758.7	0	694174	304731	0	0	0	2354.62	2792.68
Q14MOUTH	CA1	0.0321876	0.00487436	0.000420203	0.00176485	0.949239	0.000168081	8.40407e-05	0.000588285	0.00109253	0.00958064	1.13619e+06	36571.1	5538.19	477.43	2005.21	1.07851e+06	190.972	95.486	668.402	1241.32	10885.4
Q15MOUTH	CA1	0.291803	0.112072	0.00506706	0.0640835	0.301341	0.0229508	0.000596125	0.0327869	0.0250373	0.144262	137498	40122.3	15409.6	696.709	8811.33	41433.7	3155.68	81.9658	4508.12	3442.56	19835.7
Q16MOUTH	CA1	0.0557169	0.00319545	0.000929584	0.005868	0.924587	0	0.00191727	0.000116198	0.00238206	0.00528701	1.03562e+06	57701.5	3309.26	962.694	6077.01	957520	0	1985.56	120.337	2466.9	5475.32
Q17MOUTH	CA2	0.069074	0.0119156	0.00024194	0.432952	0.479647	0	6.04851e-05	0.000423396	0.000604851	0.00508075	1.22843e+06	84852.9	14637.5	297.208	531854	589215	0	74.302	520.114	743.02	6241.37
Q18MOUTH	CA2	0.0313331	0.00208117	0.000847882	0.881296	0.0817436	3.85401e-05	7.70802e-05	0	0.000924962	0.00165722	1.50667e+06	47208.5	3135.62	1277.48	1.32782e+06	123160	58.0671	116.134	0	1393.61	2496.88
Q19MOUTH	CA2	0.0103988	0.00489859	8.59402e-05	0.248797	0.72078	0	0.00163286	0	0.00464077	0.0087659	446924	4647.45	2189.3	38.4087	111193	322134	0	729.766	0	2074.07	3917.69
Q20MOUTH	CA2	0.194209	0.055413	0.0190852	0.0108588	0.709444	0.000197433	0.000263244	0.000263244	0.00171109	0.00855545	2.04291e+06	396751	113204	38989.4	22183.6	1.44933e+06	403.339	537.785	537.785	3495.6	17478
Q21MOUTH	CA2	0.249631	0.0108132	0.000600732	0.28147	0.437824	5.4612e-05	0.000873792	0.00125608	0.000709956	0.0167659	893381	223016	9660.28	536.682	251460	391144	48.7893	780.629	1122.15	634.261	14978.3
Q22MOUTH	CA2	0.0686624	0.0137446	0.000755196	0.0173695	0.896327	0	9.06235e-05	3.02078e-05	6.04157e-05	0.00296037	2.36285e+06	162239	32476.4	1784.42	41041.6	2.11789e+06	0	214.13	71.3767	142.753	6994.91
Q23MOUTH	CA2	0.0142225	0.000206723	0.000124034	0.00599496	0.978666	0	0	4.13445e-05	8.2689e-05	0.000661512	6.70465e+06	95357	1386	831.602	40194.1	6.56162e+06	0	0	277.201	554.401	4435.21
Q24MOUTH	CA2	0.0102083	0.00206646	0.000206646	0.527732	0.453009	0	0	0.000123987	0.000702595	0.0059514	3.30294e+06	33717.4	6825.38	682.538	1.74307e+06	1.49626e+06	0	0	409.523	2320.63	19657.1
Q25MOUTH	CA2	0.0328292	0.00449344	0.00370771	0.163237	0.789005	0	0.000245543	0.000196435	0	0.00628591	4.33072e+06	142174	19459.8	16057	706934	3.41695e+06	0	1063.38	850.703	0	27222.5
Q26MOUTH	CA2	0.00860468	0.00167565	0.000271727	0.0200625	0.966532	0	0.000543454	0	0.000135863	0.00217381	4.49497e+06	38677.8	7531.99	1221.4	90180.4	4.34454e+06	0	2442.81	0	610.702	9771.24
Q27MOUTH	CA2	0.0336871	0.00341753	0.00128479	0.124419	0.826528	0.000231261	0.00089935	0.000513914	0.000308349	0.00871085	2.44037e+06	82208.9	8340.03	3135.35	303627	2.01703e+06	564.363	2194.74	1254.14	752.484	21257.7
Q28MOUTH	CA2	0.0584922	0.0356098	0.00446815	0.0308438	0.848543	0.000162478	0.000541594	0.00132691	0.00121859	0.0187933	447304	26163.8	15928.4	1998.62	13796.6	379557	72.6772	242.257	593.531	545.079	8406.33
Q29MOUTH	CA2	0.00911376	0.00460926	0.000558698	0.118654	0.851421	0.000384105	0.00122215	0.000279349	0.000628536	0.0131294	1.15404e+06	10517.6	5319.26	644.759	136931	982572	443.272	1410.41	322.379	725.354	15151.8
Q30MOUTH	CA2	0.00703749	0.00224658	0.000514278	0.503072	0.470104	5.41345e-05	0.000487211	0.000378942	0.000189471	0.0159156	1.93247e+06	13599.7	4341.46	993.828	972173	908463	104.613	941.521	732.294	366.147	30756.4
Q31MOUTH	CA2	0.112508	0.0544936	0.0114541	0.00929714	0.798091	0.000272716	0.00106607	7.43771e-05	0.000223131	0.0125201	1.28323e+06	144373	69927.8	14698.2	11930.4	1.02413e+06	349.957	1368.01	95.4429	286.329	16066.2
Q32MOUTH	CA2	0.0156988	0.00779574	0.00196681	0.44872	0.513982	0.000250322	0.00160921	0.000679445	0.00146617	0.0078315	261692	4108.23	2040.08	514.699	117426	134505	65.5072	421.117	177.805	383.685	2049.44
Q49MOUTH	AZ1	0.380314	0.0382876	0.0119084	0.182067	0.351372	0.000175862	0.0196714	0.0112552	0.000200985	0.00474827	122843	46718.9	4703.37	1462.86	22365.7	43163.6	21.6034	2416.49	1382.62	24.6896	583.291
Q50MOUTH	AZ1	0.644943	0.181793	0.0335103	0.00913187	0.0022528	0.000643656	0.0390619	0.0825891	0.000362056	0.00571245	83156.2	53631	15117.2	2786.59	759.372	187.334	53.524	3248.24	6867.8	30.1072	475.025
Q51MOUTH	AZ1	0.359549	0.0793182	0.0671051	0.00281841	0.108442	0.00026842	0.00442894	0.00295262	0.0675077	0.30761	37152	13358	2946.83	2493.09	104.71	4028.83	9.97236	164.544	109.696	2508.05	11428.3
Q52MOUTH	AZ1	0.0111859	0.00240627	0.00022762	0.294378	0.6879	0	0	3.25172e-05	0.00045524	0.0034143	2.86441e+06	32041	6892.55	651.998	843220	1.97043e+06	0	0	93.1426	1304	9779.97
Q53MOUTH	AZ1	0.0174033	0.0116223	0.00108395	0.655546	0.295315	0.00174636	0.00078285	0.00108395	0.00252921	0.0128869	716009	12461	8321.67	776.115	469377	211448	1250.41	560.527	776.115	1810.93	9227.14
Q54MOUTH	AZ1	0.0408912	0.0149394	0.000341472	0.00853679	0.650248	0.00486597	0	0	0.0200615	0.260116	84744.5	3465.31	1266.03	28.9378	723.446	55104.9	412.364	0	0	1700.1	22043.4
Q55MOUTH	AZ1	0.455944	0.0895538	0.00518301	0.0291745	0.0488378	0.0960192	0.0285333	0.0397542	0.0196099	0.18739	337554	153906	30229.3	1749.55	9847.96	16485.4	32411.7	9631.53	13419.2	6619.42	63254.2
Q56MOUTH	AZ1	0.165928	0.010573	0.00042633	0.00545703	0.361272	0.354792	0	0.00272851	0.0190143	0.079809	1.65304e+06	274285	17477.6	704.741	9020.68	597198	586485	0	4510.34	31431.4	131928
Q57MOUTH	AZ1	0.0073957	0.00079038	0.000282279	0.000451646	0.954102	0.00677469	0.000338734	0.00079038	0.00756507	0.0215096	610110	4512.19	482.219	172.221	275.554	582107	4133.31	206.665	482.219	4615.53	13123.2
Q58MOUTH	AZ1	0.00788978	5.88789e-05	5.88789e-05	0.976802	0.00194301	0.00158973	0	0.000117758	0.000824305	0.010716	1.64583e+06	12985.3	96.905	96.905	1.60765e+06	3197.86	2616.43	0	193.81	1356.67	17636.7
Q59MOUTH	AZ1	0.67589	0.00459789	0.00041799	0.239759	0.0285905	0.017054	0.000835981	0.000835981	0.00585186	0.0261662	669292	452368	3077.33	279.757	160469	19135.4	11414.1	559.515	559.515	3916.6	17512.8
Q60MOUTH	AZ1	0.335713	0.0307033	0.00511722	0.00785434	0.275497	0.0439129	0.00214209	0.00916339	0.022968	0.266928	174752	58666.7	5365.48	894.246	1372.56	48143.7	7673.88	374.336	1601.32	4013.71	46646.4
Q61MOUTH	AZ1	0.00847405	0.000523851	6.16295e-05	0.445704	0.528966	0.00107852	0.00064711	0.000277333	0.00228029	0.0119869	1.06517e+06	9026.34	557.992	65.6461	474753	563441	1148.81	689.284	295.408	2428.91	12768.2
Q62MOUTH	AZ1	0.245714	0.0268783	0.0031746	0.0374603	0.0298413	0.00613757	0.024127	0	0.160847	0.46582	54929.8	13497	1476.42	174.38	2057.69	1639.18	337.135	1325.29	0	8835.27	25587.4
Q63MOUTH	AZ1	0.456663	0.0917792	0.0054238	0.00957141	0.0422206	0.013719	0.00287142	0.00797618	0.0774221	0.292354	67746.6	30937.4	6217.73	367.444	648.431	2860.3	929.417	194.529	540.359	5245.08	19806
Q33MOUTH	AZ2	0.382452	0.27243	0.0478357	0.105647	0.0681367	0.00425855	0	0.000175009	0.0297515	0.0893128	186251	71232.2	50740.5	8909.46	19676.9	12690.5	793.159	0	32.5956	5541.25	16634.6
Q34MOUTH	AZ2	0.304143	0.119493	0.0192999	0.0105331	0.0172447	0.0054271	0.0225755	0.00642261	0.0503211	0.444541	91461.8	27817.4	10929	1765.21	963.375	1577.23	496.373	2064.79	587.424	4602.46	40658.5
Q35MOUTH	AZ2	0.840497	0.083659	0.00777344	0.00920207	0.0272701	0.000126056	0.000378167	0.0018068	0.00596664	0.0233203	193072	162276	16152.2	1500.83	1776.66	5265.08	24.3378	73.0134	348.842	1151.99	4502.49
Q36MOUTH	AZ2	0.315449	0.318855	0	0.000510986	0.0111565	0	0.000851644	0.000681315	0.163005	0.189491	113042	35659	36044.1	0	57.763	1261.16	0	96.2716	77.0173	18426.4	21420.4
Q37MOUTH	AZ2	0.42829	0.0535643	0.00312001	0.0455521	0.174646	0.00134784	0.0262829	0.232353	0.00846146	0.0263828	79967.5	34249.3	4283.4	249.499	3642.69	13966	107.784	2101.78	18580.7	676.642	2109.77
Q38MOUTH	AZ2	0.00498745	0.00142499	0	0.178278	0.810198	0.000371736	0.000557604	0.00269508	0.000712493	0.000774449	1.34982e+06	6732.16	1923.47	0	240643	1.09362e+06	501.776	752.664	3637.88	961.737	1045.37
Q39MOUTH	AZ2	0.287172	0.00774183	0.0248608	0.00149041	0.478172	4.14002e-05	0.0012627	0.00300151	0.000621002	0.195636	373951	107388	2895.07	9296.72	557.339	178813	15.4816	472.19	1122.42	232.225	73158.5
Q40MOUTH	AZ2	0.0149709	0.00493634	0.000458567	0.378669	0.576797	0.00118688	0.000620414	0.000215796	0.00194217	0.0202039	359258	5378.4	1773.42	164.744	136040	207219	426.396	222.889	77.5265	697.739	7258.42
Q41MOUTH	AZ2	0.355072	0.181159	0	0.115942	0.166667	0.00724638	0.130435	0.0434783	0	0	468573	166377	84886.5	0	54327.3	78095.5	3395.46	61118.2	20372.7	0	0
Q42MOUTH	AZ2	0.0657235	0.0156651	0.00128355	0.00434656	0.893261	0.00589265	0.00641774	0.00201284	0.00105018	0.00434656	1.07822e+06	70864.4	16890.4	1383.95	4686.55	963133	6353.58	6919.74	2170.28	1132.32	4686.55
Q43MOUTH	AZ2	0.0328241	0.0198155	0.000831947	0.033051	0.884082	0	0.000428579	0.000100842	0.000731105	0.0281349	544788	17882.2	10795.2	453.235	18005.8	481638	0	233.485	54.9376	398.297	15327.6
Q44MOUTH	AZ2	0.725554	0.157756	0.00396712	0.00511079	0.0533238	0.00100071	0.0042173	0.00260901	0.0204432	0.0260186	106072	76960.9	16733.4	420.8	542.112	5656.16	106.148	447.337	276.742	2168.45	2759.84
Q45MOUTH	AZ2	0.00295076	0.000245897	3.07371e-05	0.493238	0.502582	0	0.000307371	0.000245897	3.07371e-05	0.000368845	1.28146e+07	37812.8	3151.07	393.884	6.32065e+06	6.44039e+06	0	3938.84	3151.07	393.884	4726.61
Q46MOUTH	AZ2	0.0120918	0.00908347	0.00154799	0.118027	0.837695	0	0.000963841	0.000467317	0	0.0201238	1.25505e+07	151758	114002	19428	1.48129e+06	1.05135e+07	0	12096.7	5865.05	0	252564
Q47MOUTH	AZ2	0.480722	0.0889009	0	0.000134971	0.120619	0	0.000449903	0.000179961	0.055923	0.253071	90844.4	43670.9	8076.15	0	12.2614	10957.6	0	40.8712	16.3485	5080.29	22990
Q48MOUTH	AZ2	0.7898	0.176451	0.000650928	0.00160228	0.00550785	0.00768595	0.002103	0.00485692	0.00187768	0.00946349	669022	528394	118050	435.485	1071.96	3684.87	5142.07	1406.95	3249.39	1256.21	6331.28
Q1MIDGUT	CA1	0.444341	0.0123841	0.0224159	0.0148748	0.502006	0.00124533	0.00141829	0.000242148	0.000207555	0.000864813	1.82432e+07	8.10618e+06	225925	408938	271363	9.15818e+06	22718.8	25874.1	4417.54	3786.46	15776.9
Q2MIDGUT	CA1	0.579398	0.0345853	0.00185943	0.0133879	0.301599	0.0115284	0.00595017	0	0.0122722	0.0394199	1.60523e+06	930067	55517.5	2984.81	21490.6	484137	18505.8	9551.4	0	19699.8	63278
Q3MIDGUT	CA1	0.693874	0.0304382	0.00174486	0.0323769	0.213261	0.0160915	0.000969368	0.00135712	0.0036836	0.00620396	2.16507e+06	1.50228e+06	65900.6	3777.74	70098.1	461724	34839.2	2098.75	2938.24	7975.23	13432
Q4MIDGUT	CA1	0.102968	0.0266698	0.00162338	0.141234	0.619666	0.000231911	0.00556586	0.0160019	0.0106679	0.0753711	1.18052e+06	121556	31484.2	1916.43	166729	731529	273.776	6570.62	18890.5	12593.7	88977.1
Q5MIDGUT	CA1	0.0185429	0.0136994	0.000372578	0.609223	0.357704	0	0	0	0	0.000458558	1.99897e+08	3.70667e+06	2.73847e+06	74477.1	1.21782e+08	7.15038e+07	0	0	0	0	91664.1
Q6MIDGUT	CA1	0.0673055	0.00173866	3.86369e-05	0.00401824	0.924272	0.000888648	0.000386369	0.00050228	0.000193184	0.000656827	1.3554e+07	912261	23565.9	523.686	54463.4	1.25276e+07	12044.8	5236.86	6807.92	2618.43	8902.66
Q7MIDGUT	CA1	0.136683	0.00327194	0.000316639	0.0236952	0.830862	0.000580506	0.00121378	0.000633279	0.00116101	0.0015832	7.67309e+06	1.04878e+06	25105.9	2429.6	181815	6.37528e+06	4454.27	9313.48	4859.21	8908.55	12148
Q8MIDGUT	CA1	0.514115	0.00103953	0	0.0285872	0.451808	0.00139687	0.000649709	0	0.000162427	0.0022415	1.15386e+07	5.93215e+06	11994.7	0	329855	5.21322e+06	16117.9	7496.72	0	1874.18	25863.7
Q9MIDGUT	CA1	0.500103	0.00176729	0.000164399	0.0475525	0.448564	0.000123299	0.000123299	0.000123299	0.000534298	0.000945296	8.43254e+06	4.21714e+06	14902.8	1386.3	400988	3.78253e+06	1039.73	1039.73	1039.73	4505.49	7971.25
Q10MIDGUT	CA1	0.00296146	0.00568912	0	0.00214316	0.988154	3.89666e-05	0.000350699	0.000467599	0.0001169	7.79332e-05	3.61645e+07	107100	205744	0	77506.5	3.57361e+07	1409.21	12682.9	16910.5	4227.63	2818.42
Q11MIDGUT	CA1	0.792316	0.0498027	0.036054	0.0104673	0.0959502	0.00623053	0.00207684	0.0015784	0.00120457	0.00431983	5.81675e+06	4.60871e+06	289690	209717	60885.7	558118	36241.5	12080.5	9181.17	7006.68	25127.4
Q12MIDGUT	CA1	0.0495176	0.0524623	0.000193731	0.00635437	0.888915	0.000736177	0.000426208	0.0005037	0.000387462	0.0005037	2.37518e+07	1.17613e+06	1.24607e+06	4601.46	150928	2.11133e+07	17485.5	10123.2	11963.8	9202.92	11963.8
Q13MIDGUT	CA1	0.164573	0.0111555	0.000645843	0.0201973	0.796266	0.00252466	0.000998121	0.00117426	0.00158525	0.000880695	6.89543e+06	1.1348e+06	76921.8	4453.37	139269	5.4906e+06	17408.6	6882.48	8097.03	10931	6072.77
Q14MIDGUT	CA1	0.119675	0.00130081	8.13008e-05	0.00808943	0.858171	0.01	0.000569106	0.000447154	8.13008e-05	0.00158537	2.18078e+07	2.60984e+06	28367.8	1772.99	176413	1.87148e+07	218078	12410.9	9751.45	1772.99	34573.3
Q15MIDGUT	CA1	0.0833557	0.000435715	0.000167583	0.0165572	0.896568	0.00103901	0.000268132	0.00103901	0.000268132	0.000301649	5.41597e+07	4.51452e+06	23598.2	9076.23	896732	4.85579e+07	56272.7	14522	56272.7	14522	16337.2
Q16MIDGUT	CA1	0.126711	0.0105368	0.00553761	0.417974	0.430126	0	0.00780649	0.000653746	0.000269189	0.000384556	2.40874e+07	3.05215e+06	253805	133387	1.00679e+07	1.03606e+07	0	188038	15747	6484.08	9262.97
Q17MIDGUT	CA2	0.492396	0.00888719	0.0218349	0.147405	0.323156	0.00160889	0.000421375	0.00130243	0.000344762	0.00264317	6.65494e+06	3.27687e+06	59143.7	145310	980969	2.15059e+06	10707	2804.23	8667.61	2294.37	17590.1
Q18MIDGUT	CA2	0.663464	0.00155783	0.0713575	0.18006	0.0796659	0.00138474	0.000302912	0.000995283	0.000562551	0.000649098	4.85583e+06	3.22167e+06	7564.57	346499	874339	386844	6724.07	1470.89	4832.92	2731.65	3151.91
Q19MIDGUT	CA2	0.466917	0.0966226	0.0441656	0.0422862	0.348626	0.000663313	5.52761e-05	0.000165828	0	0.000497485	1.0252e+07	4.78685e+06	990578	452787	433519	3.57413e+06	6800.3	566.692	1700.08	0	5100.23
Q20MIDGUT	CA2	0.652177	0.00401482	0.000810686	0.0941167	0.241237	0.00173718	3.86041e-05	0.000386041	0.00142835	0.00405343	4.22221e+06	2.75363e+06	16951.4	3422.88	397380	1.01855e+06	7334.75	162.994	1629.94	6030.79	17114.4
Q21MIDGUT	CA2	0.0699216	0.0191195	0.00146509	0.0627427	0.845982	0.000366274	0	3.66274e-05	3.66274e-05	0.000329646	1.79379e+07	1.25425e+06	342963	26280.7	1.12547e+06	1.51751e+07	6570.17	0	657.017	657.017	5913.16
Q22MIDGUT	CA2	0.632275	0.00383713	0.00731898	0.223904	0.131244	0.00035529	0.000213174	0	7.10581e-05	0.000781639	3.92333e+06	2.48062e+06	15054.3	28714.8	878449	514914	1393.92	836.352	0	278.784	3066.62
Q23MIDGUT	CA2	0.0247282	0.00238513	0.000736584	0.0864609	0.882322	0	0	7.01508e-05	3.50754e-05	0.00326201	2.24795e+07	555877	53616.5	16558	1.9436e+06	1.98342e+07	0	0	1576.96	788.478	73328.4
Q24MIDGUT	CA2	0.412089	0.0503776	0.0344981	0.210024	0.289717	0.000259106	0	0	0.000111045	0.00292419	3.13294e+07	1.29105e+07	1.5783e+06	1.0808e+06	6.57992e+06	9.07667e+06	8117.63	0	0	3478.99	91613.3
Q25MIDGUT	CA2	0.582575	0.0395258	0.0355989	0.0547563	0.197629	0.00348649	0.0796389	0.0029727	0.0001835	0.00363329	6.57644e+06	3.83127e+06	259939	234114	360102	1.2997e+06	22928.7	523740	19549.8	1206.78	23894.2
Q26MIDGUT	CA2	0.00829296	0.000802544	0.000326963	0.36165	0.627203	2.97239e-05	0.000475582	0.000237791	0.000237791	0.000743097	2.57509e+07	213551	20666.3	8419.59	9.31283e+06	1.61511e+07	765.417	12246.7	6123.34	6123.34	19135.4
Q27MIDGUT	CA2	0.263836	0.166977	0.0422234	0.433083	0.0845212	0.00163757	0.00160036	0.000372176	0.00165618	0.00409394	2.4088e+06	635527	402213	101708	1.04321e+06	203594	3944.59	3854.94	896.497	3989.41	9861.47
Q28MIDGUT	CA2	0.0217079	0.00328109	0.000849568	0.0828475	0.888179	0.00166984	0.000380841	0.000117182	0.000205068	0.000761682	1.87516e+07	407058	61525.7	15930.8	1.55352e+06	1.66548e+07	31312.2	7141.37	2197.35	3845.36	14282.7
Q29MIDGUT	CA2	0.497837	0.00176276	0.000641005	0.217397	0.172559	0.00458319	0.100157	0.00240377	0.000384603	0.00227557	3.31109e+06	1.64838e+06	5836.67	2122.42	719820	571356	15175.3	331629	7959.09	1273.45	7534.6
Q30MIDGUT	CA2	0.123371	0.0500747	0.012709	0.0679083	0.743916	0.000292834	0.000380685	0.000263551	0.000234267	0.00084922	1.45651e+07	1.79692e+06	729344	185108	989093	1.08352e+07	4265.17	5544.72	3838.65	3412.14	12369
Q31MIDGUT	CA2	0.277611	0.00742967	0.00175307	0.480675	0.16195	0.0550964	0.000751315	0.000876534	0.000166959	0.0136906	1.75696e+06	487752	13053.6	3080.07	844527	284540	96802.3	1320.03	1540.04	293.34	24053.9
Q32MIDGUT	CA2	0.164092	0.0270532	0.073288	0.130779	0.602584	0.000617898	0.00010746	0	0.000134326	0.00134326	4.77724e+06	783908	129240	350115	624765	2.87869e+06	2951.85	513.365	0	641.706	6417.06
Q49MIDGUT	AZ1	0.680402	0.104097	0.0389853	0.00566953	0.0324975	0.00742299	0.0809515	0.0396283	0.00169501	0.00865042	3.39483e+06	2.30985e+06	353392	132348	19247.1	110323	25199.8	274816	134531	5754.28	29366.7
Q50MIDGUT	AZ1	0.563802	0.0582464	0.0182771	0.022654	0.28445	0.00476168	0.0313116	0.00543504	0.00331874	0.00774374	6.81656e+06	3.84319e+06	397040	124587	154423	1.93897e+06	32458.3	213438	37048.3	22622.4	52785.6
Q51MIDGUT	AZ1	0.00605026	0.000155135	0	0	0.00263729	0	0.000465405	0	0.342693	0.647999	931553	5636.14	144.516	0	0	2456.78	0	433.549	0	319237	603645
Q52MIDGUT	AZ1	0.0208603	0	0.000579452	0.000490305	0.958413	0.0140406	0	0	0.00245153	0.0031647	1.4221e+07	296653	0	8240.37	6972.62	1.36296e+07	199671	0	0	34863.1	45005.1
Q53MIDGUT	AZ1	0.0224235	0.000571579	0.000351741	0.000439676	0.971993	0.000263806	4.39676e-05	0	0.00197854	0.00193458	1.483e+07	332540	8476.51	5216.31	6520.39	1.44146e+07	3912.23	652.039	0	29341.8	28689.7
Q54MIDGUT	AZ1	0.0751186	0.000217609	4.35218e-05	0.00248074	0.906559	0.00966184	0	0	0.00265483	0.00326413	1.05721e+07	794164	2300.59	460.118	26226.7	9.58426e+06	102146	0	0	28067.2	34508.9
Q55MIDGUT	AZ1	0.337481	0.00168152	0.00151337	0.01547	0.279637	0.258281	0	0	0.0262317	0.0797041	4.9783e+06	1.68008e+06	8371.12	7534.01	77014.3	1.39212e+06	1.2858e+06	0	0	130589	396791
Q56MIDGUT	AZ1	0.0592	0.0135579	0.00185263	0.0128842	0.742147	0.0672842	0	0	0.0319158	0.0711579	2.21294e+06	131006	30002.8	4099.76	28512	1.64233e+06	148896	0	0	70627.7	157468
Q57MIDGUT	AZ1	0.0077366	0	0	0.000224901	0.981738	0.00692695	0	0	0.00134941	0.00202411	2.34153e+07	181155	0	0	5266.14	2.29877e+07	162197	0	0	31596.8	47395.2
Q58MIDGUT	AZ1	0.83072	0.00115418	0.000673271	0.00452053	0.0748293	0.0257767	0.00846398	0.0120227	0.00875252	0.0330865	3.07515e+06	2.55459e+06	3549.28	2070.41	13901.3	230112	79267.2	26028	36971.7	26915.4	101746
Q59MIDGUT	AZ1	0.66532	0.00424562	0	0.00776639	0.12012	0.11049	0	0	0.0281661	0.0638915	3.72383e+06	2.47754e+06	15810	0	28920.7	447307	411445	0	0	104886	237921
Q60MIDGUT	AZ1	0.280387	0.000430455	0.000107614	0.0224913	0.682109	0.00807103	0.000107614	0	0.00231369	0.00398171	6.11203e+06	1.71374e+06	2630.95	657.738	137467	4.16907e+06	49330.3	657.738	0	14141.4	24336.3
Q61MIDGUT	AZ1	0.126458	0.00171885	0.000491099	0.0308165	0.745611	0.0317986	0	0.000982198	0.0151013	0.0470227	3.48044e+06	440129	5982.34	1709.24	107255	2.59505e+06	110673	0	3418.48	52559.1	163660
Q62MIDGUT	AZ1	0.0336039	0.029865	0	0.00118548	0.928734	0.00164144	0	0.000227977	0.00177822	0.00296371	2.78277e+07	935118	831075	0	32989.2	2.58445e+07	45677.4	0	6344.08	49483.8	82473.1
Q63MIDGUT	AZ1	0.20918	0.0447935	0	0.00184083	0.703749	0.00576793	0.00122722	0	0.0114131	0.0220286	4.60613e+06	963509	206325	0	8479.11	3.24156e+06	26567.9	5652.74	0	52570.5	101467
Q33MIDGUT	AZ2	0.090352	0.00275283	0.000917612	0.320705	0.571738	0.00235957	0.00036049	0	0.00308055	0.00773415	497236	44926.2	1368.81	456.269	159466	284288	1173.26	179.249	0	1531.76	3845.7
Q34MIDGUT	AZ2	0.024093	0.000793762	0	0	0.974646	4.66919e-05	0	0	0.000233459	0.000186768	4.87495e+06	117452	3869.55	0	0	4.75136e+06	227.621	0	0	1138.1	910.483
Q35MIDGUT	AZ2	0.489587	0.0573575	0.00682827	0.0815978	0.0419939	0.000341413	0.00409696	0.00136565	0.0320929	0.284739	245802	120341	14098.6	1678.4	20056.9	10322.2	83.9201	1007.04	335.68	7888.49	69989.4
Q36MIDGUT	AZ2	0.257899	0.000275643	0.000137822	0.00144713	0.737966	0.000895841	0.000585742	0.000172277	0	0.000620198	5.28039e+06	1.36181e+06	1455.5	727.752	7641.4	3.89675e+06	4730.39	3092.95	909.69	0	3274.89
Q37MIDGUT	AZ2	0.644053	0.00835327	0.00227079	0.0147601	0.110133	0.0856007	0.0165849	0.0783423	0.00283849	0.0370626	3.20457e+06	2.06391e+06	26768.6	7276.91	47299.9	352930	274314	53147.4	251053	9096.14	118770
Q38MIDGUT	AZ2	0.448686	0.0125223	0.0484861	0.00399262	0.389432	0.00120988	0.00293397	0.00514201	0.000635189	0.0869605	574267	257665	7191.15	27844	2292.83	223638	694.797	1684.88	2952.89	364.768	49938.5
Q39MIDGUT	AZ2	0.092448	0.0148468	0.000489791	0.0069183	0.870665	0.0110203	0.000551015	0.00113264	0.000673463	0.00125509	3.07707e+06	284469	45684.6	1507.12	21288.1	2.6791e+06	33910.2	1695.51	3485.22	2072.29	3862
Q40MIDGUT	AZ2	0.0591965	0.000557472	0.000313578	0.618376	0.319884	0.000452946	0.000313578	0.000209052	6.9684e-05	0.000627156	7.40139e+06	438137	4126.07	2320.91	4.57684e+06	2.36759e+06	3352.43	2320.91	1547.27	515.758	4641.82
Q41MIDGUT	AZ2	0.0814153	0.103256	0.00320051	0.171533	0.629571	0.000108659	0.00445502	0.000128415	0.000197562	0.0061343	8.89493e+06	724183	918453	28468.3	1.52578e+06	5.59999e+06	966.515	39627.1	1142.25	1757.3	54564.2
Q42MIDGUT	AZ2	0.21246	0.563588	0.000249806	0.00377208	0.212211	0.00564562	0.000274787	0.000199845	0.000424671	0.00117409	3.05855e+06	649821	1.72376e+06	764.046	11537.1	649057	17267.4	840.45	611.236	1298.88	3591.01
Q43MIDGUT	AZ2	0.205189	0.0120103	0.000405412	0.00891907	0.769067	0.000456089	0.00131759	0.00015203	0.000658795	0.00182436	1.48194e+06	304078	17798.6	600.797	13217.5	1.13971e+06	675.896	1952.59	225.299	976.295	2703.59
Q44MIDGUT	AZ2	0.206269	0.00140294	7.38389e-05	0.00243668	0.781991	0.00657166	0.000406114	0.000184597	0.000369194	0.000295356	1.20868e+07	2.49313e+06	16957.1	892.477	29451.7	9.45177e+06	79430.4	4908.62	2231.19	4462.38	3569.91
Q45MIDGUT	AZ2	0.111142	0.0713895	0.0172319	0.439004	0.359166	0.000151957	0.000303914	0	0	0.00161075	4.83867e+07	5.37777e+06	3.4543e+06	833797	2.1242e+07	1.73789e+07	7352.71	14705.4	0	0	77938.7
Q46MIDGUT	AZ2	0.0719201	0.00106142	0.00376986	0.367689	0.554974	3.66005e-05	0.000439207	0	0	0.000109802	2.04204e+07	1.46864e+06	21674.6	76982.1	7.50837e+06	1.13328e+07	747.399	8968.79	0	0	2242.2
Q47MIDGUT	AZ2	0.187912	0.0311176	0.00302941	0.00914706	0.756912	0.00185294	0.00232353	0.00258824	0.000529412	0.00458824	1.1517e+07	2.16418e+06	358382	34889.7	105347	8.71735e+06	21340.3	26760.1	29808.7	6097.24	52842.7
Q48MIDGUT	AZ2	0.046441	0.615175	0.00196784	0.000196784	0.333212	0.000955808	0.000477904	0	0	0.00157427	1.86219e+07	864819	1.14557e+07	36644.9	3664.49	6.20502e+06	17798.9	8899.47	0	0	29315.9
Q1ILEUM	CA1	0.939194	0.00235547	0.0320751	0.00540886	0.0176806	0.00244271	0.00011632	0.0001454	0	0.000581598	3.45877e+07	3.24846e+07	81470.4	1.10941e+06	187080	611531	84487.8	4023.23	5029.04	0	20116.2
Q2ILEUM	CA1	0.804104	0.00969291	0.000996467	0.00806232	0.159163	0.00471057	0.00615998	0.00230999	0.000498234	0.00430293	7.26676e+06	5.84323e+06	70436.1	7241.09	58587	1.1566e+06	34230.6	44763.1	16786.2	3620.55	31268.3
Q3ILEUM	CA1	0.540206	0.0508093	0.0028564	0.0729681	0.291353	0.0128971	0.00787674	0.0085692	0.00259673	0.00986757	3.18799e+06	1.72217e+06	161980	9106.18	232622	928831	41115.8	25111	27318.6	8278.35	31457.7
Q4ILEUM	CA1	0.974827	0.00067127	9.58957e-05	0.00558592	0.0113397	0.00544208	0.000191791	0.000239739	0.00011987	0.00148638	1.96456e+07	1.91511e+07	13187.5	1883.93	109739	222775	106913	3767.86	4709.82	2354.91	29200.9
Q5ILEUM	CA1	0.507641	0.0953902	0.00319429	0.242265	0.149411	0.000313165	0.000469748	0.000344482	0.000125266	0.000845547	1.51713e+07	7.70156e+06	1.44719e+06	48461.4	3.67547e+06	2.26676e+06	4751.12	7126.68	5226.23	1900.45	12828
Q6ILEUM	CA1	0.912774	0.00320578	5.82869e-05	0.00387608	0.0659225	0.0115117	0.0006703	0.000262291	0.000204004	0.00151546	1.9521e+07	1.78183e+07	62580.2	1137.82	75665.2	1.28688e+06	224720	13085	5120.2	3982.38	29583.4
Q7ILEUM	CA1	0.719673	0.00838385	0.000551051	0.0478233	0.213414	0.000905298	0.00259781	0.00263717	0.000629772	0.00338503	4.86728e+06	3.50285e+06	40806.5	2682.12	232770	1.03875e+06	4406.34	12644.3	12835.9	3065.28	16475.9
Q8ILEUM	CA1	0.902737	0.00206393	0.00028379	0.0247156	0.066149	0.000851371	0.000464384	0.000386987	0.000128996	0.00221873	1.46074e+07	1.31867e+07	30148.7	4145.44	361030	966265	12436.3	6783.45	5652.88	1884.29	32409.8
Q9ILEUM	CA1	0.844211	0.0141589	0.00152735	0.0833437	0.0435088	0.000288958	0.00540764	0.00371517	0.000660475	0.00317853	4.2015e+06	3.54695e+06	59488.7	6417.15	350168	182802	1214.06	22720.2	15609.3	2774.98	13354.6
Q10ILEUM	CA1	0.509838	0.0174783	0.00241838	0.146642	0.228207	0.0183577	0.0231945	0.0178081	0.00274816	0.0333077	4.35571e+06	2.22071e+06	76130.4	10533.8	638729	994004	79960.9	101028	77566.8	11970.2	145079
Q11ILEUM	CA1	0.960699	0.00902358	0.0251695	0.000652649	0.00263897	0.000822905	0.000170256	5.67521e-05	5.67521e-05	0.000709401	9.23636e+07	8.87336e+07	833450	2.32475e+06	60281	243745	76006.5	15725.5	5241.83	5241.83	65522.8
Q12ILEUM	CA1	0.63114	0.229592	0.00155655	0.0226998	0.108267	0.00376167	0.000605327	0.00108094	8.64753e-05	0.00121065	1.45483e+07	9.18199e+06	3.34016e+06	22645.2	330242	1.5751e+06	54725.8	8806.45	15725.8	1258.06	17612.9
Q13ILEUM	CA1	0.50369	0.00523172	0.000507555	0.0295553	0.44372	0.00609066	0.00409948	0.00273299	0.00140554	0.00296724	5.51474e+06	2.77772e+06	28851.6	2799.03	162990	2.447e+06	33588.4	22607.6	15071.7	7751.17	16363.6
Q14ILEUM	CA1	0.0881292	0.00111603	0.000186005	0.00636137	0.891299	0.00959786	0.00182285	0.000334809	0.000223206	0.000930025	2.60002e+07	2.29138e+06	29017	4836.17	165397	2.31739e+07	249546	47394.4	8705.1	5803.4	24180.8
Q15ILEUM	CA1	0.665839	0.000779603	2.88742e-05	0.0352554	0.28955	0.00479312	0.000779603	0.000664106	0.000173245	0.00213669	2.25297e+07	1.50012e+07	17564.2	650.527	794294	6.52349e+06	107988	17564.2	14962.1	3903.16	48139
Q16ILEUM	CA1	0.355973	0.0120765	0.00682277	0.0504695	0.0359681	0	0.535196	0.00206823	9.50909e-05	0.00133127	2.94924e+07	1.04985e+07	356166	201220	1.48847e+06	1.06079e+06	0	1.57842e+07	60996.9	2804.46	39262.4
Q17ILEUM	CA2	0.901719	0.000154823	0.0106518	0.0333179	0.0524849	0.000526397	0.000371575	0.000216752	3.09645e-05	0.000526397	2.24379e+07	2.02327e+07	3473.9	239004	747583	1.17765e+06	11811.3	8337.36	4863.46	694.78	11811.3
Q18ILEUM	CA2	0.904545	0.000337662	0.00911688	0.0778701	0.00766234	0.000103896	0.00012987	0.000103896	7.79221e-05	5.19481e-05	1.82286e+07	1.64886e+07	6155.11	166188	1.41946e+06	139674	1893.88	2367.35	1893.88	1420.41	946.94
Q19ILEUM	CA2	0.674761	0.113288	0.0696831	0.0737304	0.0654448	0.00190913	0.000114548	0	0.000114548	0.000954563	1.67914e+07	1.13302e+07	1.90226e+06	1.17008e+06	1.23804e+06	1.09891e+06	32057	1923.42	0	1923.42	16028.5
Q20ILEUM	CA2	0.856505	0.00285949	0.000173303	0.0603527	0.0759066	0.000693211	0.000216628	0.000259954	0.000346605	0.00268619	6.82299e+06	5.84393e+06	19510.3	1182.44	411786	517910	4729.77	1478.05	1773.66	2364.89	18327.9
Q21ILEUM	CA2	0.683333	0.123078	0.00335351	0.0708593	0.111711	0.000914594	0.000696834	0.00148077	0.000740386	0.00383259	2.66659e+06	1.82217e+06	328200	8942.45	188953	297888	2438.85	1858.17	3948.62	1974.31	10219.9
Q22ILEUM	CA2	0.94624	2.61226e-05	0.00141062	0.0327316	0.0193046	0	0.000156736	0	0	0.000130613	3.39617e+07	3.2136e+07	887.17	47907.2	1.11162e+06	655619	0	5323.02	0	0	4435.85
Q23ILEUM	CA2	0.852779	0.00018214	0	0.0492298	0.0941143	0.00249792	0.0001301	0.00015612	0	0.000910699	7.45274e+07	6.35554e+07	13574.4	0	3.66897e+06	7.01409e+06	186163	9696.01	11635.2	0	67872.1
Q24ILEUM	CA2	0.76479	0.0535882	0.0913681	0.0750374	0.0136843	0.000870504	0	0	3.48202e-05	0.000626763	7.32911e+07	5.60523e+07	3.92754e+06	6.69647e+06	5.49957e+06	1.00294e+06	63800.2	0	0	2552.01	45936.1
Q25ILEUM	CA2	0.403227	0.00687398	0.0107084	0.0167875	0.0792612	0.000865092	0.480477	9.35235e-05	0	0.0017068	6.77346e+07	2.73124e+07	465606	725332	1.13709e+06	5.36873e+06	58596.7	3.25449e+07	6334.78	0	115610
Q26ILEUM	CA2	0.701117	0.000760725	0.000706387	0.093053	0.201483	0	0.000679219	0.000135844	0	0.00206482	3.20224e+07	2.24514e+07	24360.2	22620.2	2.97978e+06	6.45197e+06	0	21750.2	4350.04	0	66120.6
Q27ILEUM	CA2	0.194902	0.127288	0.0147974	0.461013	0.198164	0.000301987	0.000724769	0.000332186	0	0.00247629	3.49534e+07	6.8125e+06	4.44913e+06	517218	1.6114e+07	6.9265e+06	10555.5	25333.1	11611	0	86554.8
Q28ILEUM	CA2	0.826015	0.0587538	0.00290401	0.0341511	0.0644457	0.0105706	0.000278784	0.000162624	0.000139392	0.00257876	1.26387e+07	1.04397e+07	742570	36702.7	431624	814507	133598	3523.46	2055.35	1761.73	32592
Q29ILEUM	CA2	0.309732	0.000529256	5.88062e-05	0.152073	0.0538077	0.000823287	0.482388	0	8.82094e-05	0.000499853	2.67167e+07	8.27504e+06	14140	1571.11	4.06289e+06	1.43757e+06	21995.5	1.28878e+07	0	2356.67	13354.4
Q30ILEUM	CA2	0.796401	0.0546525	0.0234373	0.0311115	0.0917529	0.00095927	0.000648155	7.77786e-05	0	0.00095927	6.31716e+06	5.031e+06	345248	148057	196536	579618	6059.86	4094.5	491.34	0	6059.86
Q31ILEUM	CA2	0.457108	0.0192213	0.0117429	0.227998	0.172033	0.0901422	0.000957973	0.000432633	0.00163782	0.0187268	993217	454007	19090.9	11663.2	226451	170866	89530.7	951.475	429.698	1626.71	18599.8
Q32ILEUM	CA2	0.612836	0.0208788	0.1098	0.13755	0.114967	0.00159787	0.00045273	0.000292943	0	0.0016245	2.66235e+06	1.63159e+06	55586.8	292327	366207	306082	4254.1	1205.33	779.917	0	4325
Q49ILEUM	AZ1	0.442297	0.063614	0.0175239	0.0556322	0.328812	0.0117026	0.0315669	0.0200444	0.00402088	0.0247855	7.02726e+06	3.10814e+06	447032	123145	390942	2.31065e+06	82237	221829	140857	28255.8	174174
Q50ILEUM	AZ1	0.558641	0.0618482	0.0177346	0.0413808	0.272601	0.0218616	0.0117673	0.00881156	0.00122693	0.00412693	4.01914e+06	2.24526e+06	248577	71278	166315	1.09562e+06	87864.7	47294.5	35414.9	4931.18	16586.7
Q51ILEUM	AZ1	0.594963	0.0238257	0.0367941	0.00459926	0.283646	7.53977e-05	0	0	0.00829375	0.0478022	1.04192e+06	619904	24824.4	38336.5	4792.06	295537	78.5584	0	0	8641.42	49806
Q52ILEUM	AZ1	0.144041	0.000668092	0.000668092	0.0308658	0.611972	0.181899	0	0	0.00383039	0.0260556	1.26699e+07	1.82498e+06	8464.66	8464.66	391067	7.75363e+06	2.30465e+06	0	0	48530.7	330122
Q53ILEUM	AZ1	0.152226	0.0020897	0.00257193	0.00144671	0.82543	0.000482238	0	0	0.00498312	0.01077	3.09311e+06	470853	6463.66	7955.28	4474.84	2.55315e+06	1491.61	0	0	15413.3	33312.7
Q54ILEUM	AZ1	0.461114	0.000560441	0	0.027203	0.473228	0.0327643	0	0	0.000689774	0.00444042	1.50457e+07	6.9378e+06	8432.25	0	409289	7.12006e+06	492962	0	0	10378.2	66809.4
Q55ILEUM	AZ1	0.275672	0.00516756	0.00025582	0.0308519	0.362804	0.264671	0	0.000358148	0.00460476	0.0556152	1.27173e+07	3.50579e+06	65717.4	3253.34	392352	4.61388e+06	3.3659e+06	0	4554.67	58560	707275
Q56ILEUM	AZ1	0.0606209	0.0255607	0	0.0295759	0.759769	0.0959749	0	0	0.00538635	0.0231123	7.32124e+06	443820	187136	0	216533	5.56245e+06	702655	0	0	39434.7	169211
Q57ILEUM	AZ1	0.241123	0.0337135	0.00383447	0.0695682	0.467805	0.143519	0.00936208	0.0115034	0.00398387	0.0155869	1.29436e+07	3.12101e+06	436374	49631.9	900465	6.0551e+06	1.85765e+06	121179	148896	51565.7	201751
Q58ILEUM	AZ1	0.915267	0.000458637	0	0.00321046	0.0741272	0.00401307	0	0.000229318	0.000859944	0.00183455	1.64832e+07	1.50865e+07	7559.81	0	52918.7	1.22185e+06	66148.4	0	3779.91	14174.6	30239.2
Q59ILEUM	AZ1	0.266819	0.00615201	0.00337369	0.00466362	0.593074	0.0836475	0.00357214	0.00297678	0.00525898	0.0304624	8.95975e+06	2.39063e+06	55120.5	30227.4	41784.9	5.31379e+06	749461	32005.4	26671.2	47119.1	272935
Q60ILEUM	AZ1	0.816726	0.000302183	0.000302183	0.000982096	0.130468	0.024779	0	0	0.00581703	0.020624	3.57158e+06	2.917e+06	1079.27	1079.27	3507.64	465976	88500.3	0	0	20776	73660.3
Q61ILEUM	AZ1	0.183205	0.00140252	5.84385e-05	0.0419589	0.737494	0.0204535	0	0	0.00514259	0.0102852	9.75145e+06	1.78651e+06	13676.6	569.86	409160	7.19164e+06	199451	0	0	50147.7	100295
Q62ILEUM	AZ1	0.187593	0.120027	0	0.011733	0.655698	0.0107889	0	0	0.00330411	0.0108564	8.03807e+06	1.50788e+06	964785	0	94310.5	5.27054e+06	86722.3	0	0	26558.7	87264.3
Q63ILEUM	AZ1	0.934223	0.0205283	0	0.000731967	0.0209609	0.0229239	0	0	6.65425e-05	0.000565611	8.93522e+07	8.34748e+07	1.83425e+06	0	65402.8	1.8729e+06	2.0483e+06	0	0	5945.71	50538.6
Q33ILEUM	AZ2	0.332689	0.000767554	0.000214915	0.134353	0.527371	0.00116668	9.21065e-05	0	0.00070615	0.00264039	575877	191588	442.017	123.765	77370.6	303701	671.865	53.042	0	406.655	1520.54
Q34ILEUM	AZ2	0.949534	0.00317503	0.000233949	0.000233949	0.0436817	0	0.000467899	0	6.68427e-05	0.00260686	7.83681e+06	7.44132e+06	24882.1	1833.42	1833.42	342325	0	3666.84	0	523.834	20429.5
Q35ILEUM	AZ2	0.61162	0.0091079	0.000287618	0.120991	0.11893	0	0.0172571	0.00148603	0.00273237	0.117588	273635	167361	2492.25	78.7025	33107.5	32543.5	0	4722.15	406.63	747.674	32176.2
Q36ILEUM	AZ2	0.977459	0.000386419	0.000103045	0.000283374	0.0194497	0.00108197	0.000283374	7.72837e-05	7.72837e-05	0.000798599	2.0535e+07	2.00721e+07	7935.11	2116.03	5819.08	399401	22218.3	5819.08	1587.02	1587.02	16399.2
Q37ILEUM	AZ2	0.889835	0.00556412	0.000536301	0.0168264	0.0323345	0.0219213	0.0108154	0.020871	0.000134075	0.00116199	6.03789e+06	5.37272e+06	33595.5	3238.12	101596	195232	132358	65302.2	126017	809.531	7015.93
Q38ILEUM	AZ2	0.853424	0.000228351	0.00997133	0.000126862	0.130541	2.53723e-05	0.000659681	0.000380585	0	0.00464314	2.91447e+07	2.48728e+07	6655.23	290612	3697.35	3.80457e+06	739.47	19226.2	11092.1	0	135323
Q39ILEUM	AZ2	0.276744	0.0358231	0.000319331	0.0187244	0.652306	0.0132377	0.000551572	0.000638662	0.00011612	0.0015386	4.92092e+06	1.36183e+06	176283	1571.4	92141.3	3.20995e+06	65141.8	2714.24	3142.8	571.419	7571.3
Q40ILEUM	AZ2	0.647331	0.000738934	0.000394098	0.0812582	0.265795	0.00226607	0.000665041	0.000492623	9.85246e-05	0.000960615	4.5766e+06	2.96258e+06	3381.81	1803.63	371886	1.21644e+06	10370.9	3043.63	2254.54	450.908	4396.35
Q41ILEUM	AZ2	0.356159	0.0622209	0.0014323	0.00914146	0.00553964	6.31898e-05	0.564411	0.00012638	4.21265e-05	0.000863594	3.40298e+07	1.212e+07	2.11737e+06	48741	311082	188513	2150.34	1.92068e+07	4300.68	1433.56	29388
Q42ILEUM	AZ2	0.191861	0.632401	0.000701985	0.00680048	0.161347	0.00539651	0.000285182	0.000109685	0	0.00109685	4.83461e+06	927574	3.05741e+06	3393.82	32877.7	780049	26090	1378.74	530.285	0	5302.85
Q43ILEUM	AZ2	0.640189	0.00381846	0.000218893	0.00386711	0.346337	0.00299154	0.000729643	0.000389143	9.72857e-05	0.001362	3.03241e+06	1.94131e+06	11579.1	663.773	11726.7	1.05024e+06	9071.56	2212.58	1180.04	295.01	4130.14
Q44ILEUM	AZ2	0.77421	0.00105019	0	0.000856732	0.201028	0.0206445	0.000386911	0.000359275	0.000193456	0.00127128	1.50666e+07	1.16647e+07	15822.7	0	12908	3.0288e+06	311041	5829.42	5413.04	2914.71	19153.8
Q45ILEUM	AZ2	0.307943	0.195477	0.0432705	0.284407	0.165264	0.000217167	0.000434334	0.000271459	0	0.00271459	1.00687e+07	3.1006e+06	1.96821e+06	435680	2.86363e+06	1.664e+06	2186.6	4373.2	2733.25	0	27332.5
Q46ILEUM	AZ2	0.885611	0.000557995	0.0176132	0.026711	0.0678328	0.000169825	0.000436692	0.000145564	0	0.000921905	1.55343e+07	1.37573e+07	8668.05	273609	414936	1.05373e+06	2638.1	6783.69	2261.23	0	14321.1
Q47ILEUM	AZ2	0.628969	0.0781433	0.000998545	0.00770306	0.264358	0.011469	0.00116972	0.000456478	0.000770306	0.00596274	2.92345e+06	1.83876e+06	228448	2919.19	22519.5	772836	33529	3419.63	1334.49	2251.95	17431.8
Q48ILEUM	AZ2	0.0602541	0.777325	0.0012971	0.00028374	0.155185	0.0028982	0.000445877	0.000182404	0.000222938	0.00190511	4.46827e+06	269232	3.4733e+06	5795.78	1267.83	693410	12949.9	1992.3	815.031	996.149	8512.55
Q1RECTUM	CA1	0.915152	0.00067801	0.0777451	0.000193717	0.00154974	0.00400349	0	0	0	0.00067801	1.18534e+08	1.08477e+08	80367.5	9.21548e+06	22962.2	183697	474551	0	0	0	80367.5
Q2RECTUM	CA1	0.973034	0.000300291	0	0.000840816	0.00627609	0.0190685	6.00583e-05	0.000180175	6.00583e-05	0.000180175	1.09679e+08	1.06722e+08	32935.7	0	92220	688356	2.09142e+06	6587.14	19761.4	6587.14	19761.4
Q3RECTUM	CA1	0.847169	0.0825742	3.688e-05	0.00023972	0.0617924	0.00768947	3.688e-05	3.688e-05	0	0.000424119	2.39897e+08	2.03234e+08	1.98093e+07	8847.4	57508.1	1.48238e+07	1.84468e+06	8847.4	8847.4	0	101745
Q4RECTUM	CA1	0.900215	0.00223384	0.000126444	0.0153207	0.016817	0.0633272	0.000421479	0.000568996	0.00010537	0.000864031	8.65731e+07	7.79344e+07	193390	10946.6	1.32636e+06	1.4559e+06	5.48243e+06	36488.7	49259.8	9122.18	74801.9
Q5RECTUM	CA1	0.873714	0.0987569	0.00481272	0.00728783	0.00412519	0.010973	0.000110005	0	0	0.00022001	1.96329e+08	1.71535e+08	1.93889e+07	944876	1.43081e+06	809894	2.15432e+06	21597.2	0	0	43194.3
Q6RECTUM	CA1	0.888666	0.0004011	0.000191	0.0020819	0.063603	0.043739	0.0003438	0.0002483	9.55e-05	0.0006303	1.10511e+08	9.82075e+07	44326	21107.6	230073	7.02884e+06	4.83365e+06	37993.8	27439.9	10553.8	69655.2
Q7RECTUM	CA1	0.994629	7.67322e-05	0	0.000127887	0.0010231	0.00401565	2.55774e-05	5.11548e-05	0	5.11548e-05	6.57632e+07	6.541e+07	5046.16	0	8410.26	67282.1	264082	1682.05	3364.11	0	3364.11
Q8RECTUM	CA1	0.992072	2.36658e-05	4.73317e-05	0.00115963	0.0018696	0.00468584	0	0	0	0.000141995	2.37172e+08	2.35292e+08	5612.87	11225.7	275031	443417	1.11135e+06	0	0	0	33677.2
Q9RECTUM	CA1	0.690746	0.278221	0.0215334	0.000540198	0.00100589	0.00700395	0.00014902	1.86275e-05	0	0.000782356	1.14103e+08	7.88164e+07	3.17459e+07	2.45703e+06	61638.4	114775	799173	17003.7	2125.46	0	89269.4
Q10RECTUM	CA1	0.909227	0.000532978	3.33111e-05	0.00139907	0.00319787	0.0791805	3.33111e-05	0.000233178	0.000266489	0.00589607	9.71147e+07	8.82994e+07	51760	3235	135870	310560	7.6896e+06	3235	22645	25880	572595
Q11RECTUM	CA1	0.919925	0.0233217	0.0429794	8.02354e-05	0.00112329	0.012062	0	0	2.67451e-05	0.000481412	1.84692e+08	1.69903e+08	4.30735e+06	7.93796e+06	14818.8	207464	2.22777e+06	0	0	4939.62	88913.1
Q12RECTUM	CA1	0.307648	0.672194	0.000264317	0.000898678	0.00553304	0.0125815	0.000299559	8.81057e-05	1.76211e-05	0.000475771	9.59014e+07	2.95038e+07	6.44643e+07	25348.4	86184.5	530626	1.20658e+06	28728.2	8449.46	1689.89	45627.1
Q13RECTUM	CA1	0.982782	7.06614e-05	4.71076e-05	0.000117769	0.00895044	0.00786697	0	0	2.35538e-05	0.000141323	2.66942e+08	2.62346e+08	18862.5	12575	31437.5	2.38925e+06	2.10003e+06	0	0	6287.51	37725
Q14RECTUM	CA1	0.814101	0.00171533	7.1472e-05	0.00339492	0.0058607	0.169532	0.0026802	0.00117929	0.00017868	0.0012865	9.60432e+07	7.81889e+07	164745	6864.39	326059	562880	1.62823e+07	257415	113262	17161	123559
Q15RECTUM	CA1	0.80439	0.000175278	1.94753e-05	0.00190858	0.182464	0.0103804	0.000116852	1.94753e-05	0	0.000525834	1.59227e+08	1.2808e+08	27908.9	3100.99	303897	2.90532e+07	1.65283e+06	18605.9	3100.99	0	83726.8
Q16RECTUM	CA1	0.754308	0.150792	0.0743753	0.00174932	0.00402344	0	0.0137905	0.000408175	0	0.000553952	4.96741e+08	3.74695e+08	7.49043e+07	3.69453e+07	868960	1.99861e+06	0	6.8503e+06	202757	0	275171
Q17RECTUM	CA2	0.943641	7.98658e-05	0.0437399	0.00157069	0.00841253	0.00220962	0	0	0	0.000346085	1.598e+08	1.50794e+08	12762.5	6.98962e+06	250997	1.34432e+06	353097	0	0	0	55304.4
Q18RECTUM	CA2	0.882304	0.000284695	0.101284	0.00633028	0.00489006	0.00427043	0.000267948	6.69871e-05	5.02403e-05	0.000251202	6.26333e+07	5.52616e+07	17831.4	6.34378e+06	396486	306280	267471	16782.5	4195.62	3146.72	15733.6
Q19RECTUM	CA2	0.809594	0.0645258	0.113062	0.00357179	0.00156892	0.00677638	0	0	0	0.000901292	1.82233e+08	1.47535e+08	1.17588e+07	2.06037e+07	650899	285909	1.23488e+06	0	0	0	164245
Q20RECTUM	CA2	0.989592	6.17665e-05	0	0.00345893	0.00457072	0.00219271	3.08833e-05	3.08833e-05	3.08833e-05	3.08833e-05	1.16758e+08	1.15542e+08	7211.71	0	403856	533667	256016	3605.86	3605.86	3605.86	3605.86
Q21RECTUM	CA2	0.819265	0.121954	0.0122396	0.00406707	0.0133906	0.0284311	0	0.00013429	1.91843e-05	0.000498791	1.17447e+08	9.62203e+07	1.43232e+07	1.4375e+06	477666	1.57269e+06	3.33915e+06	0	15772	2253.14	58581.6
Q22RECTUM	CA2	0.978494	9.46014e-05	0.00778885	0.00179743	0.00873486	0.00299571	3.15338e-05	0	0	6.30676e-05	5.67279e+07	5.55079e+07	5366.54	441845	101964	495510	169940	1788.85	0	0	3577.69
Q23RECTUM	CA2	0.896005	0.0514274	0.0325375	0.00119665	0.0128212	0.00535643	0	5.69833e-05	0	0.000598325	2.15116e+08	1.92745e+08	1.10629e+07	6.99934e+06	257419	2.75806e+06	1.15226e+06	0	12258	0	128709
Q24RECTUM	CA2	0.720869	0.131838	0.13867	0.00320407	0.00122509	0.00372238	4.71187e-05	4.71187e-05	0	0.00037695	3.28527e+08	2.36825e+08	4.33124e+07	4.5557e+07	1.05263e+06	402474	1.2229e+06	15479.8	15479.8	0	123838
Q25RECTUM	CA2	0.748739	0.0484776	0.0407707	0.00333016	0.0354186	0.0143435	0.107969	0.000166508	0	0.000784967	1.06446e+08	7.97004e+07	5.16026e+06	4.33988e+06	354483	3.77018e+06	1.52681e+06	1.14928e+07	17724.1	0	83556.7
Q26RECTUM	CA2	0.728872	0.124224	0.125348	0.00303533	0.0103426	0.00654844	0.000477783	0.000196734	0	0.000955566	3.58176e+07	2.61064e+07	4.44939e+06	4.48966e+06	108718	370447	234549	17113	7046.54	0	34226.1
Q27RECTUM	CA2	0.58084	0.370337	0.035163	0.00270755	0.00172299	0.000685678	0.000263722	7.0326e-05	0	0.00821056	2.02464e+08	1.17599e+08	7.49797e+07	7.11923e+06	548181	348842	138825	53394.2	14238.5	0	1.66234e+06
Q28RECTUM	CA2	0.846961	0.0638837	0.00310811	0.0013867	0.0499928	0.0317506	0.00016736	0.00016736	0	0.00258213	7.42426e+07	6.28806e+07	4.7429e+06	230755	102952	3.7116e+06	2.35725e+06	12425.2	12425.2	0	191704
Q29RECTUM	CA2	0.76567	0.00192407	2.70995e-05	0.0213273	0.0534945	0.0133601	0.143926	0.000108398	0	0.000162597	4.19165e+07	3.20943e+07	80650.3	1135.92	893968	2.2423e+06	560008	6.03287e+06	4543.68	0	6815.51
Q30RECTUM	CA2	0.716179	0.180957	0.0838931	0.00199862	0.00786344	0.00717539	0.00037679	0.000163822	4.91465e-05	0.00134334	1.11021e+07	7.9511e+06	2.00901e+06	931390	22188.9	87300.7	79661.9	4183.16	1818.77	545.63	14913.9
Q31RECTUM	CA2	0.504275	0.00254095	0.00110606	0.0473813	0.0361114	0.400873	0.000209255	8.96807e-05	0	0.00741361	2.57283e+07	1.29741e+07	65374.4	28457.1	1.21904e+06	929086	1.03138e+07	5383.78	2307.33	0	190740
Q32RECTUM	CA2	0.716574	0.0408205	0.179853	0.0287395	0.0238433	0.00828577	0.000144856	0	0	0.00173827	7.30468e+07	5.23435e+07	2.98181e+06	1.31377e+07	2.09933e+06	1.74168e+06	605249	10581.3	0	0	126975
Q49RECTUM	AZ1	0.899129	0.00381998	0.000835621	0.00250686	0.038359	0.0511719	0.00222832	0.00111416	0.000238749	0.000596872	1.94949e+07	1.75285e+07	74470.3	16290.4	48871.2	747806	997592	43441	21720.5	4654.4	11636
Q50RECTUM	AZ1	0.843989	0.00133869	0.0480119	0.00231557	0.00922609	0.0930207	0.000868338	0.000687434	0	0.000542711	4.45695e+06	3.76162e+06	5966.47	213987	10320.4	41120.3	414589	3870.14	3063.86	0	2418.84
Q51RECTUM	AZ1	0.753086	3.14139e-05	0	0.000125656	0.246222	0	0	0	0.000125656	0.000408381	3.68104e+07	2.77214e+07	1156.36	0	4625.45	9.06356e+06	0	0	0	4625.45	15032.7
Q52RECTUM	AZ1	0.45896	0.00032813	0.000375006	0.000140627	0.0919702	0.445413	0	0	9.37515e-05	0.00271879	2.68807e+08	1.23372e+08	88203.6	100804	37801.6	2.47222e+07	1.1973e+08	0	0	25201	730830
Q53RECTUM	AZ1	0.809818	4.28339e-05	0.000813844	0.000299837	0.0592393	0.128073	0	0.000171336	8.56678e-05	0.00145635	9.80829e+07	7.94293e+07	4201.27	79824.2	29408.9	5.81036e+06	1.25618e+07	0	16805.1	8402.55	142843
Q54RECTUM	AZ1	0.706383	0	0	0.000288709	0.146	0.146491	0	0	8.66126e-05	0.000750642	1.29405e+08	9.14099e+07	0	0	37360.5	1.88932e+07	1.89567e+07	0	0	11208.1	97137.2
Q55RECTUM	AZ1	0.874468	0.000116126	0	0.000232252	0.00541921	0.119261	0	0	0.000154835	0.000348378	1.63564e+08	1.43031e+08	18994	0	37988	886386	1.95068e+07	0	0	25325.3	56982
Q56RECTUM	AZ1	0.464084	0.0991596	0	0.000369998	0.0827739	0.341297	0	5.28569e-05	0.00142714	0.0108357	5.27615e+07	2.44857e+07	5.23181e+06	0	19521.7	4.36727e+06	1.80073e+07	0	2788.81	75297.8	571706
Q57RECTUM	AZ1	0.826266	0.000199389	0	0.00112987	0.0777615	0.0926492	6.64628e-05	0	0.000265851	0.00166157	1.14634e+08	9.47178e+07	22856.6	0	129521	8.91408e+06	1.06207e+07	7618.87	0	30475.5	190472
Q58RECTUM	AZ1	0.937021	4.50816e-05	0	0.000901632	0.0116761	0.0496348	0	0	0.000225408	0.000495898	1.52163e+08	1.4258e+08	6859.75	0	137195	1.77668e+06	7.55259e+06	0	0	34298.8	75457.3
Q59RECTUM	AZ1	0.883447	0	0	0.000139808	0.0127691	0.103085	0	0	0.000139808	0.000419424	2.30781e+08	2.03883e+08	0	0	32265	2.94687e+06	2.37901e+07	0	0	32265	96795.1
Q60RECTUM	AZ1	0.95759	0.00823336	3.36055e-05	0.000268844	0.00191552	0.0312532	0.000134422	0.000100817	0.000100817	0.000369661	8.49712e+07	8.13676e+07	699599	2855.5	22844	162764	2.65562e+06	11422	8566.51	8566.51	31410.5
Q61RECTUM	AZ1	0.940545	0.000163787	0	0.000450414	0.0247318	0.0337401	0	0	0	0.00036852	1.5098e+08	1.42003e+08	24728.5	0	68003.2	3.734e+06	5.09406e+06	0	0	0	55639
Q62RECTUM	AZ1	0.558138	0.383023	0	0.000151647	0.00762028	0.050309	0	0	0.000227471	0.000530765	1.11778e+08	6.23878e+07	4.28137e+07	0	16950.9	851782	5.62346e+06	0	0	25426.3	59328.1
Q63RECTUM	AZ1	0.953513	0.00217099	0	0.000377563	0.0312906	0.012436	0	2.35977e-05	4.71954e-05	0.000141586	1.1559e+08	1.10216e+08	250944	0	43642.5	3.61687e+06	1.43748e+06	0	2727.66	5455.31	16365.9
Q33RECTUM	AZ2	0.906207	0.00170052	0.00143599	0.00555503	0.0294379	0.0521304	0.00183278	0.000604629	0	0.00109589	4.65881e+07	4.22184e+07	79224	66900.2	258798	1.37145e+06	2.42865e+06	85385.8	28168.5	0	51055.4
Q34RECTUM	AZ2	0.733396	0.230876	0.0283302	2.68025e-05	0.00501206	0	0.000241222	8.04074e-05	2.68025e-05	0.00201018	3.27532e+07	2.4021e+07	7.56193e+06	927904	877.865	164161	0	7900.79	2633.6	877.865	65839.9
Q35RECTUM	AZ2	0.974608	0.00078892	2.92193e-05	0.000146096	0.0235799	0.000116877	0.00037985	8.76578e-05	0	0.000262973	9.40213e+07	9.1634e+07	74175.3	2747.23	13736.2	2.21702e+06	10988.9	35714	8241.7	0	24725.1
Q36RECTUM	AZ2	0.937077	0.000280011	0.000160006	8.00032e-05	0.0076203	0.0534221	0.00026001	0.000120005	2.00008e-05	0.000960038	3.29958e+07	3.09197e+07	9239.2	5279.54	2639.77	251438	1.76271e+06	8579.26	3959.66	659.943	31677.3
Q37RECTUM	AZ2	0.911736	0.000535086	0.000178362	7.64409e-05	0.000662488	0.0795495	0.00117209	0.00463742	0	0.00145238	1.37289e+08	1.25171e+08	73461.4	24487.1	10494.5	90952.2	1.09213e+07	160915	636665	0	199395
Q38RECTUM	AZ2	0.834095	8.68005e-05	0.15572	8.68005e-05	0.00405069	0.00407963	0.000462936	0.000289335	0	0.00112841	4.63874e+07	3.86915e+07	4026.45	7.22345e+06	4026.45	187901	189243	21474.4	13421.5	0	52343.8
Q39RECTUM	AZ2	0.889398	0.0367837	0.000140874	9.39158e-05	0.0182979	0.054252	0.00023479	0.000172179	0	0.000626105	6.96787e+07	6.19721e+07	2.56304e+06	9815.89	6543.93	1.27498e+06	3.78021e+06	16359.8	11997.2	0	43626.2
Q40RECTUM	AZ2	0.854946	0.00085154	9.73189e-05	0.00829643	0.045156	0.0889738	0.000267627	0.000145978	2.43297e-05	0.00124082	4.74755e+07	4.0589e+07	40427.3	4620.26	393877	2.1438e+06	4.22408e+06	12705.7	6930.4	1155.07	58908.4
Q41RECTUM	AZ2	0.314569	0.282682	0.00919703	0.00101066	0.00136439	0.0528071	0.33698	0	0	0.00138966	1.90021e+08	5.97747e+07	5.37156e+07	1.74763e+06	192047	259264	1.00345e+07	6.40333e+07	0	0	264065
Q42RECTUM	AZ2	0.413041	0.541497	0.00464334	0.000694187	0.00544551	0.0336141	0.000293101	4.62792e-05	4.62792e-05	0.000678761	5.65797e+07	2.33697e+07	3.06377e+07	262719	39276.9	308105	1.90187e+06	16583.6	2618.46	2618.46	38404.1
Q43RECTUM	AZ2	0.969163	0.000329551	0	0.000164776	0.00607316	0.0235629	0.000258933	9.41575e-05	0	0.000353091	8.42044e+07	8.16078e+07	27749.7	0	13874.8	511387	1.9841e+06	21803.3	7928.48	0	29731.8
Q44RECTUM	AZ2	0.950004	0.000236246	0	8.85923e-05	0.00372088	0.0449458	0.000324838	0	0	0.000679207	1.87636e+08	1.78255e+08	44328.2	0	16623.1	698168	8.43343e+06	60951.2	0	0	127443
Q45RECTUM	AZ2	0.684161	0.254983	0.0380111	0.00472727	0.00684971	0.0095896	0.000212245	0.00015436	3.85899e-05	0.00127347	7.9594e+07	5.44551e+07	2.02951e+07	3.02545e+06	376262	545196	763274	16893.4	12286.1	3071.53	101360
Q46RECTUM	AZ2	0.722414	0.000340865	0.262028	0.000170432	0.00153389	0.0123685	0.00048695	4.8695e-05	0	0.000608687	2.09729e+08	1.51511e+08	71489.3	5.49549e+07	35744.7	321702	2.59404e+06	102128	10212.8	0	127660
Q47RECTUM	AZ2	0.939014	0.0257152	0.00014052	0.000309145	0.00699792	0.0267551	0.000590186	5.62082e-05	0	0.000421561	7.37906e+07	6.92905e+07	1.89754e+06	10369.1	22812	516381	1.97428e+06	43550.2	4147.64	0	31107.3
Q48RECTUM	AZ2	0.0802983	0.833021	0.00412764	0.00017343	0.0722858	0.00818592	0.000138744	0	0.000589664	0.00117933	2.72884e+07	2.19121e+06	2.27318e+07	112637	4732.64	1.97256e+06	223380	3786.11	0	16091	32181.9

## Sheet: Sheet3
			Abundance normalized to qPCR results											Abundance normalized by qPCR results and group (or species) specific rRNA copy number
Niche	Cohort	QPCR	Firm5_unclassified_unclassified(100)	Firm4_unclassified_unclassified(100)	BeeBifido_unclassified_unclassified(100)	Lactobacillaceae_unclassified_unclassified(100)	Alpha2.2_unclassified_unclassified(51)	Alpha2.1_unclassified_unclassified(100)	Neisseriaceae_unclassified_unclassified(93)	Gamma-1_unclassified_unclassified(72)	Delftia_unclassified_unclassified(100)	10-500		Firm5_unclassified_unclassified(100)	Firm4_unclassified_unclassified(100)	BeeBifido_unclassified_unclassified(100)	Lactobacillaceae_unclassified_unclassified(100)	Alpha2.2_unclassified_unclassified(51)	Alpha2.1_unclassified_unclassified(100)	Neisseriaceae_unclassified_unclassified(93)	Gamma-1_unclassified_unclassified(72)	Delftia_unclassified_unclassified(100)	10-500
Q1MOUTH	CA1	103201	12363.7	2126.23	0	314.998	82450.6	0	0	0	1968.73	3976.84		3090.91	531.558	0	62.9995	82450.6	0	0	0	393.747	946.868
Q2MOUTH	CA1	662586	18542.2	3588.82	523.37	2766.38	627296	74.7671	0	0	2990.68	6803.8		4635.56	897.205	261.685	553.276	627296	74.7671	0	0	598.137	1619.95
Q3MOUTH	CA1	314997	9034.9	9792.66	0	4430.01	284162	58.2897	0	0	2156.72	5362.65		2258.72	2448.17	0	886.003	284162	58.2897	0	0	431.344	1276.82
Q4MOUTH	CA1	48497.4	3756.37	1475.72	0	804.936	30453.4	0	0	402.468	5567.48	6037.02		939.092	368.929	0	160.987	30453.4	0	0	100.617	1113.5	1437.39
Q5MOUTH	CA1	252701	13416.1	3399.98	229.728	33264.7	198991	0	137.837	0	2021.61	1240.53		3354.04	849.995	114.864	6652.94	198991	0	34.4593	0	404.322	295.365
Q6MOUTH	CA1	223593	24089.6	8254.49	192.525	1323.61	180684	0	0	192.525	2045.57	6810.56		6022.41	2063.62	96.2623	264.721	180684	0	0	48.1312	409.115	1621.56
Q7MOUTH	CA1	29644.5	18197	2977.69	66.1708	926.391	2580.66	0	66.1708	66.1708	1786.61	2977.69		4549.24	744.421	33.0854	185.278	2580.66	0	16.5427	16.5427	357.322	708.973
Q8MOUTH	CA1	735602	120297	57988.6	1943.75	317048	23001.1	215.972	22569.1	69435.1	863.89	122240		30074.2	14497.1	971.876	63409.5	23001.1	215.972	5642.28	17358.8	172.778	29104.9
Q9MOUTH	CA1	301436	204925	9433.78	2420.18	42032.2	8692.91	395.132	1086.61	246.958	4198.28	28005		51231.4	2358.45	1210.09	8406.44	8692.91	395.132	271.653	61.7394	839.656	6667.86
Q10MOUTH	CA1	38640	14357.8	9029.55	0	1464.25	2562.44	40.6737	0	0	2521.77	8663.49		3589.45	2257.39	0	292.85	2562.44	40.6737	0	0	504.353	2062.74
Q11MOUTH	CA1	82900	28534.5	7296.5	0	10912.2	16319.4	32.5737	0	0	2736.19	17068.6		7133.63	1824.12	0	2182.44	16319.4	32.5737	0	0	547.237	4063.95
Q12MOUTH	CA1	2.97973e+06	89382	10184.1	1950.15	631850	2.2014e+06	325.026	0	541.709	4658.7	39436.4		22345.5	2546.03	975.077	126370	2.2014e+06	325.026	0	135.427	931.74	9389.63
Q13MOUTH	CA1	1.01988e+06	3066.48	12758.7	0	694174	304731	0	0	0	2354.62	2792.68		766.619	3189.68	0	138835	304731	0	0	0	470.923	664.925
Q14MOUTH	CA1	1.13619e+06	36571.1	5538.19	477.43	2005.21	1.07851e+06	190.972	95.486	668.402	1241.32	10885.4		9142.78	1384.55	238.715	401.041	1.07851e+06	190.972	23.8715	167.1	248.264	2591.76
Q15MOUTH	CA1	137498	40122.3	15409.6	696.709	8811.33	41433.7	3155.68	81.9658	4508.12	3442.56	19835.7		10030.6	3852.39	348.355	1762.27	41433.7	3155.68	20.4915	1127.03	688.513	4722.79
Q16MOUTH	CA1	1.03562e+06	57701.5	3309.26	962.694	6077.01	957520	0	1985.56	120.337	2466.9	5475.32		14425.4	827.316	481.347	1215.4	957520	0	496.389	30.0842	493.381	1303.65
Q17MOUTH	CA2	1.22843e+06	84852.9	14637.5	297.208	531854	589215	0	74.302	520.114	743.02	6241.37		21213.2	3659.37	148.604	106371	589215	0	18.5755	130.028	148.604	1486.04
Q18MOUTH	CA2	1.50667e+06	47208.5	3135.62	1277.48	1.32782e+06	123160	58.0671	116.134	0	1393.61	2496.88		11802.1	783.906	638.738	265564	123160	58.0671	29.0335	0	278.722	594.496
Q19MOUTH	CA2	446924	4647.45	2189.3	38.4087	111193	322134	0	729.766	0	2074.07	3917.69		1161.86	547.324	19.2044	22238.6	322134	0	182.441	0	414.814	932.783
Q20MOUTH	CA2	2.04291e+06	396751	113204	38989.4	22183.6	1.44933e+06	403.339	537.785	537.785	3495.6	17478		99187.7	28300.9	19494.7	4436.72	1.44933e+06	403.339	134.446	134.446	699.12	4161.43
Q21MOUTH	CA2	893381	223016	9660.28	536.682	251460	391144	48.7893	780.629	1122.15	634.261	14978.3		55754	2415.07	268.341	50292	391144	48.7893	195.157	280.538	126.852	3566.26
Q22MOUTH	CA2	2.36285e+06	162239	32476.4	1784.42	41041.6	2.11789e+06	0	214.13	71.3767	142.753	6994.91		40559.8	8119.1	892.208	8208.32	2.11789e+06	0	53.5325	17.8442	28.5507	1665.46
Q23MOUTH	CA2	6.70465e+06	95357	1386	831.602	40194.1	6.56162e+06	0	0	277.201	554.401	4435.21		23839.3	346.501	415.801	8038.82	6.56162e+06	0	0	69.3002	110.88	1056
Q24MOUTH	CA2	3.30294e+06	33717.4	6825.38	682.538	1.74307e+06	1.49626e+06	0	0	409.523	2320.63	19657.1		8429.35	1706.35	341.269	348613	1.49626e+06	0	0	102.381	464.126	4680.26
Q25MOUTH	CA2	4.33072e+06	142174	19459.8	16057	706934	3.41695e+06	0	1063.38	850.703	0	27222.5		35543.4	4864.96	8028.51	141387	3.41695e+06	0	265.845	212.676	0	6481.55
Q26MOUTH	CA2	4.49497e+06	38677.8	7531.99	1221.4	90180.4	4.34454e+06	0	2442.81	0	610.702	9771.24		9669.45	1883	610.702	18036.1	4.34454e+06	0	610.702	0	122.14	2326.48
Q27MOUTH	CA2	2.44037e+06	82208.9	8340.03	3135.35	303627	2.01703e+06	564.363	2194.74	1254.14	752.484	21257.7		20552.2	2085.01	1567.67	60725.5	2.01703e+06	564.363	548.686	313.535	150.497	5061.35
Q28MOUTH	CA2	447304	26163.8	15928.4	1998.62	13796.6	379557	72.6772	242.257	593.531	545.079	8406.33		6540.95	3982.11	999.312	2759.31	379557	72.6772	60.5644	148.383	109.016	2001.51
Q29MOUTH	CA2	1.15404e+06	10517.6	5319.26	644.759	136931	982572	443.272	1410.41	322.379	725.354	15151.8		2629.41	1329.82	322.379	27386.1	982572	443.272	352.603	80.5949	145.071	3607.58
Q30MOUTH	CA2	1.93247e+06	13599.7	4341.46	993.828	972173	908463	104.613	941.521	732.294	366.147	30756.4		3399.94	1085.36	496.914	194435	908463	104.613	235.38	183.074	73.2294	7322.94
Q31MOUTH	CA2	1.28323e+06	144373	69927.8	14698.2	11930.4	1.02413e+06	349.957	1368.01	95.4429	286.329	16066.2		36093.3	17482	7349.1	2386.07	1.02413e+06	349.957	342.004	23.8607	57.2657	3825.29
Q32MOUTH	CA2	261692	4108.23	2040.08	514.699	117426	134505	65.5072	421.117	177.805	383.685	2049.44		1027.06	510.02	257.35	23485.3	134505	65.5072	105.279	44.4513	76.737	487.961
Q49MOUTH	AZ1	122843	46718.9	4703.37	1462.86	22365.7	43163.6	21.6034	2416.49	1382.62	24.6896	583.291		11679.7	1175.84	731.429	4473.14	43163.6	21.6034	604.123	345.654	4.93792	138.879
Q50MOUTH	AZ1	83156.2	53631	15117.2	2786.59	759.372	187.334	53.524	3248.24	6867.8	30.1072	475.025		13407.8	3779.3	1393.3	151.874	187.334	53.524	812.059	1716.95	6.02145	113.101
Q51MOUTH	AZ1	37152	13358	2946.83	2493.09	104.71	4028.83	9.97236	164.544	109.696	2508.05	11428.3		3339.49	736.708	1246.54	20.942	4028.83	9.97236	41.136	27.424	501.61	2721.03
Q52MOUTH	AZ1	2.86441e+06	32041	6892.55	651.998	843220	1.97043e+06	0	0	93.1426	1304	9779.97		8010.26	1723.14	325.999	168644	1.97043e+06	0	0	23.2856	260.799	2328.56
Q53MOUTH	AZ1	716009	12461	8321.67	776.115	469377	211448	1250.41	560.527	776.115	1810.93	9227.14		3115.24	2080.42	388.057	93875.4	211448	1250.41	140.132	194.029	362.187	2196.94
Q54MOUTH	AZ1	84744.5	3465.31	1266.03	28.9378	723.446	55104.9	412.364	0	0	1700.1	22043.4		866.327	316.508	14.4689	144.689	55104.9	412.364	0	0	340.02	5248.43
Q55MOUTH	AZ1	337554	153906	30229.3	1749.55	9847.96	16485.4	32411.7	9631.53	13419.2	6619.42	63254.2		38476.5	7557.32	874.773	1969.59	16485.4	32411.7	2407.88	3354.8	1323.88	15060.5
Q56MOUTH	AZ1	1.65304e+06	274285	17477.6	704.741	9020.68	597198	586485	0	4510.34	31431.4	131928		68571.3	4369.39	352.37	1804.14	597198	586485	0	1127.59	6286.29	31411.3
Q57MOUTH	AZ1	610110	4512.19	482.219	172.221	275.554	582107	4133.31	206.665	482.219	4615.53	13123.2		1128.05	120.555	86.1105	55.1108	582107	4133.31	51.6663	120.555	923.105	3124.58
Q58MOUTH	AZ1	1.64583e+06	12985.3	96.905	96.905	1.60765e+06	3197.86	2616.43	0	193.81	1356.67	17636.7		3246.32	24.2262	48.4525	321531	3197.86	2616.43	0	48.4525	271.334	4199.21
Q59MOUTH	AZ1	669292	452368	3077.33	279.757	160469	19135.4	11414.1	559.515	559.515	3916.6	17512.8		113092	769.333	139.879	32093.8	19135.4	11414.1	139.879	139.879	783.321	4169.72
Q60MOUTH	AZ1	174752	58666.7	5365.48	894.246	1372.56	48143.7	7673.88	374.336	1601.32	4013.71	46646.4		14666.7	1341.37	447.123	274.513	48143.7	7673.88	93.5839	400.331	802.742	11106.3
Q61MOUTH	AZ1	1.06517e+06	9026.34	557.992	65.6461	474753	563441	1148.81	689.284	295.408	2428.91	12768.2		2256.59	139.498	32.8231	94950.6	563441	1148.81	172.321	73.8519	485.781	3040.04
Q62MOUTH	AZ1	54929.8	13497	1476.42	174.38	2057.69	1639.18	337.135	1325.29	0	8835.27	25587.4		3374.26	369.105	87.1902	411.538	1639.18	337.135	331.323	0	1767.05	6092.24
Q63MOUTH	AZ1	67746.6	30937.4	6217.73	367.444	648.431	2860.3	929.417	194.529	540.359	5245.08	19806		7734.34	1554.43	183.722	129.686	2860.3	929.417	48.6323	135.09	1049.02	4715.7
Q33MOUTH	AZ2	186251	71232.2	50740.5	8909.46	19676.9	12690.5	793.159	0	32.5956	5541.25	16634.6		17808.1	12685.1	4454.73	3935.37	12690.5	793.159	0	8.1489	1108.25	3960.62
Q34MOUTH	AZ2	91461.8	27817.4	10929	1765.21	963.375	1577.23	496.373	2064.79	587.424	4602.46	40658.5		6954.36	2732.25	882.604	192.675	1577.23	496.373	516.198	146.856	920.493	9680.6
Q35MOUTH	AZ2	193072	162276	16152.2	1500.83	1776.66	5265.08	24.3378	73.0134	348.842	1151.99	4502.49		40569.1	4038.05	750.416	355.332	5265.08	24.3378	18.2534	87.2105	230.398	1072.02
Q36MOUTH	AZ2	113042	35659	36044.1	0	57.763	1261.16	0	96.2716	77.0173	18426.4	21420.4		8914.75	9011.02	0	11.5526	1261.16	0	24.0679	19.2543	3685.28	5100.1
Q37MOUTH	AZ2	79967.5	34249.3	4283.4	249.499	3642.69	13966	107.784	2101.78	18580.7	676.642	2109.77		8562.31	1070.85	124.75	728.538	13966	107.784	525.445	4645.18	135.328	502.325
Q38MOUTH	AZ2	1.34982e+06	6732.16	1923.47	0	240643	1.09362e+06	501.776	752.664	3637.88	961.737	1045.37		1683.04	480.869	0	48128.7	1.09362e+06	501.776	188.166	909.469	192.347	248.897
Q39MOUTH	AZ2	373951	107388	2895.07	9296.72	557.339	178813	15.4816	472.19	1122.42	232.225	73158.5		26847.1	723.766	4648.36	111.468	178813	15.4816	118.047	280.605	46.4449	17418.7
Q40MOUTH	AZ2	359258	5378.4	1773.42	164.744	136040	207219	426.396	222.889	77.5265	697.739	7258.42		1344.6	443.355	82.3719	27207.9	207219	426.396	55.7222	19.3816	139.548	1728.2
Q41MOUTH	AZ2	468573	166377	84886.5	0	54327.3	78095.5	3395.46	61118.2	20372.7	0	0		41594.4	21221.6	0	10865.5	78095.5	3395.46	15279.6	5093.19	0	0
Q42MOUTH	AZ2	1.07822e+06	70864.4	16890.4	1383.95	4686.55	963133	6353.58	6919.74	2170.28	1132.32	4686.55		17716.1	4222.61	691.974	937.31	963133	6353.58	1729.93	542.57	226.464	1115.85
Q43MOUTH	AZ2	544788	17882.2	10795.2	453.235	18005.8	481638	0	233.485	54.9376	398.297	15327.6		4470.54	2698.81	226.617	3601.16	481638	0	58.3712	13.7344	79.6595	3649.42
Q44MOUTH	AZ2	106072	76960.9	16733.4	420.8	542.112	5656.16	106.148	447.337	276.742	2168.45	2759.84		19240.2	4183.36	210.4	108.422	5656.16	106.148	111.834	69.1856	433.689	657.105
Q45MOUTH	AZ2	1.28146e+07	37812.8	3151.07	393.884	6.32065e+06	6.44039e+06	0	3938.84	3151.07	393.884	4726.61		9453.21	787.768	196.942	1.26413e+06	6.44039e+06	0	984.709	787.768	78.7768	1125.38
Q46MOUTH	AZ2	1.25505e+07	151758	114002	19428	1.48129e+06	1.05135e+07	0	12096.7	5865.05	0	252564		37939.5	28500.5	9713.99	296258	1.05135e+07	0	3024.17	1466.26	0	60134.2
Q47MOUTH	AZ2	90844.4	43670.9	8076.15	0	12.2614	10957.6	0	40.8712	16.3485	5080.29	22990		10917.7	2019.04	0	2.45227	10957.6	0	10.2178	4.08712	1016.06	5473.82
Q48MOUTH	AZ2	669022	528394	118050	435.485	1071.96	3684.87	5142.07	1406.95	3249.39	1256.21	6331.28		132098	29512.5	217.742	214.392	3684.87	5142.07	351.738	812.346	251.241	1507.45
Q1MIDGUT	CA1	1.82432e+07	8.10618e+06	225925	408938	271363	9.15818e+06	22718.8	25874.1	4417.54	3786.46	15776.9		2.02654e+06	56481.4	204469	54272.6	9.15818e+06	22718.8	6468.53	1104.38	757.292	3756.41
Q2MIDGUT	CA1	1.60523e+06	930067	55517.5	2984.81	21490.6	484137	18505.8	9551.4	0	19699.8	63278		232517	13879.4	1492.41	4298.13	484137	18505.8	2387.85	0	3939.95	15066.2
Q3MIDGUT	CA1	2.16507e+06	1.50228e+06	65900.6	3777.74	70098.1	461724	34839.2	2098.75	2938.24	7975.23	13432		375571	16475.2	1888.87	14019.6	461724	34839.2	524.686	734.561	1595.05	3198.09
Q4MIDGUT	CA1	1.18052e+06	121556	31484.2	1916.43	166729	731529	273.776	6570.62	18890.5	12593.7	88977.1		30389.1	7871.05	958.215	33345.9	731529	273.776	1642.65	4722.63	2518.74	21185
Q5MIDGUT	CA1	1.99897e+08	3.70667e+06	2.73847e+06	74477.1	1.21782e+08	7.15038e+07	0	0	0	0	91664.1		926667	684617	37238.6	2.43563e+07	7.15038e+07	0	0	0	0	21824.8
Q6MIDGUT	CA1	1.3554e+07	912261	23565.9	523.686	54463.4	1.25276e+07	12044.8	5236.86	6807.92	2618.43	8902.66		228065	5891.47	261.843	10892.7	1.25276e+07	12044.8	1309.22	1701.98	523.686	2119.68
Q7MIDGUT	CA1	7.67309e+06	1.04878e+06	25105.9	2429.6	181815	6.37528e+06	4454.27	9313.48	4859.21	8908.55	12148		262195	6276.48	1214.8	36363.1	6.37528e+06	4454.27	2328.37	1214.8	1781.71	2892.39
Q8MIDGUT	CA1	1.15386e+07	5.93215e+06	11994.7	0	329855	5.21322e+06	16117.9	7496.72	0	1874.18	25863.7		1.48304e+06	2998.69	0	65971.1	5.21322e+06	16117.9	1874.18	0	374.836	6158.02
Q9MIDGUT	CA1	8.43254e+06	4.21714e+06	14902.8	1386.3	400988	3.78253e+06	1039.73	1039.73	1039.73	4505.49	7971.25		1.05428e+06	3725.69	693.152	80197.7	3.78253e+06	1039.73	259.932	259.932	901.098	1897.92
Q10MIDGUT	CA1	3.61645e+07	107100	205744	0	77506.5	3.57361e+07	1409.21	12682.9	16910.5	4227.63	2818.42		26775	51436.1	0	15501.3	3.57361e+07	1409.21	3170.72	4227.63	845.525	671.052
Q11MIDGUT	CA1	5.81675e+06	4.60871e+06	289690	209717	60885.7	558118	36241.5	12080.5	9181.17	7006.68	25127.4		1.15218e+06	72422.5	104859	12177.1	558118	36241.5	3020.12	2295.29	1401.34	5982.72
Q12MIDGUT	CA1	2.37518e+07	1.17613e+06	1.24607e+06	4601.46	150928	2.11133e+07	17485.5	10123.2	11963.8	9202.92	11963.8		294033	311519	2300.73	30185.6	2.11133e+07	17485.5	2530.8	2990.95	1840.58	2848.52
Q13MIDGUT	CA1	6.89543e+06	1.1348e+06	76921.8	4453.37	139269	5.4906e+06	17408.6	6882.48	8097.03	10931	6072.77		283700	19230.4	2226.68	27853.8	5.4906e+06	17408.6	1720.62	2024.26	2186.2	1445.9
Q14MIDGUT	CA1	2.18078e+07	2.60984e+06	28367.8	1772.99	176413	1.87148e+07	218078	12410.9	9751.45	1772.99	34573.3		652461	7091.96	886.495	35282.5	1.87148e+07	218078	3102.73	2437.86	354.598	8231.74
Q15MIDGUT	CA1	5.41597e+07	4.51452e+06	23598.2	9076.23	896732	4.85579e+07	56272.7	14522	56272.7	14522	16337.2		1.12863e+06	5899.55	4538.12	179346	4.85579e+07	56272.7	3630.49	14068.2	2904.4	3889.81
Q16MIDGUT	CA1	2.40874e+07	3.05215e+06	253805	133387	1.00679e+07	1.03606e+07	0	188038	15747	6484.08	9262.97		763037	63451.3	66693.4	2.01358e+06	1.03606e+07	0	47009.6	3936.76	1296.82	2205.47
Q17MIDGUT	CA2	6.65494e+06	3.27687e+06	59143.7	145310	980969	2.15059e+06	10707	2804.23	8667.61	2294.37	17590.1		819217	14785.9	72655	196194	2.15059e+06	10707	701.057	2166.9	458.873	4188.13
Q18MIDGUT	CA2	4.85583e+06	3.22167e+06	7564.57	346499	874339	386844	6724.07	1470.89	4832.92	2731.65	3151.91		805417	1891.14	173250	174868	386844	6724.07	367.722	1208.23	546.33	750.454
Q19MIDGUT	CA2	1.0252e+07	4.78685e+06	990578	452787	433519	3.57413e+06	6800.3	566.692	1700.08	0	5100.23		1.19671e+06	247644	226393	86703.9	3.57413e+06	6800.3	141.673	425.019	0	1214.34
Q20MIDGUT	CA2	4.22221e+06	2.75363e+06	16951.4	3422.88	397380	1.01855e+06	7334.75	162.994	1629.94	6030.79	17114.4		688407	4237.85	1711.44	79476.1	1.01855e+06	7334.75	40.7486	407.486	1206.16	4074.86
Q21MIDGUT	CA2	1.79379e+07	1.25425e+06	342963	26280.7	1.12547e+06	1.51751e+07	6570.17	0	657.017	657.017	5913.16		313562	85740.8	13140.3	225094	1.51751e+07	6570.17	0	164.254	131.403	1407.89
Q22MIDGUT	CA2	3.92333e+06	2.48062e+06	15054.3	28714.8	878449	514914	1393.92	836.352	0	278.784	3066.62		620155	3763.58	14357.4	175690	514914	1393.92	209.088	0	55.7568	730.149
Q23MIDGUT	CA2	2.24795e+07	555877	53616.5	16558	1.9436e+06	1.98342e+07	0	0	1576.96	788.478	73328.4		138969	13404.1	8279.02	388720	1.98342e+07	0	0	394.239	157.696	17459.2
Q24MIDGUT	CA2	3.13294e+07	1.29105e+07	1.5783e+06	1.0808e+06	6.57992e+06	9.07667e+06	8117.63	0	0	3478.99	91613.3		3.22763e+06	394575	540402	1.31598e+06	9.07667e+06	8117.63	0	0	695.797	21812.7
Q25MIDGUT	CA2	6.57644e+06	3.83127e+06	259939	234114	360102	1.2997e+06	22928.7	523740	19549.8	1206.78	23894.2		957818	64984.9	117057	72020.4	1.2997e+06	22928.7	130935	4887.44	241.355	5689.08
Q26MIDGUT	CA2	2.57509e+07	213551	20666.3	8419.59	9.31283e+06	1.61511e+07	765.417	12246.7	6123.34	6123.34	19135.4		53387.8	5166.56	4209.79	1.86257e+06	1.61511e+07	765.417	3061.67	1530.83	1224.67	4556.05
Q27MIDGUT	CA2	2.4088e+06	635527	402213	101708	1.04321e+06	203594	3944.59	3854.94	896.497	3989.41	9861.47		158882	100553	50853.8	208642	203594	3944.59	963.734	224.124	797.882	2347.97
Q28MIDGUT	CA2	1.87516e+07	407058	61525.7	15930.8	1.55352e+06	1.66548e+07	31312.2	7141.37	2197.35	3845.36	14282.7		101765	15381.4	7965.38	310705	1.66548e+07	31312.2	1785.34	549.336	769.071	3400.65
Q29MIDGUT	CA2	3.31109e+06	1.64838e+06	5836.67	2122.42	719820	571356	15175.3	331629	7959.09	1273.45	7534.6		412095	1459.17	1061.21	143964	571356	15175.3	82907.2	1989.77	254.691	1793.95
Q30MIDGUT	CA2	1.45651e+07	1.79692e+06	729344	185108	989093	1.08352e+07	4265.17	5544.72	3838.65	3412.14	12369		449229	182336	92554.2	197819	1.08352e+07	4265.17	1386.18	959.664	682.428	2945
Q31MIDGUT	CA2	1.75696e+06	487752	13053.6	3080.07	844527	284540	96802.3	1320.03	1540.04	293.34	24053.9		121938	3263.41	1540.04	168905	284540	96802.3	330.008	385.009	58.6681	5727.12
Q32MIDGUT	CA2	4.77724e+06	783908	129240	350115	624765	2.87869e+06	2951.85	513.365	0	641.706	6417.06		195977	32309.9	175057	124953	2.87869e+06	2951.85	128.341	0	128.341	1527.87
Q49MIDGUT	AZ1	3.39483e+06	2.30985e+06	353392	132348	19247.1	110323	25199.8	274816	134531	5754.28	29366.7		577462	88348	66174.2	3849.42	110323	25199.8	68704.1	33632.8	1150.86	6992.06
Q50MIDGUT	AZ1	6.81656e+06	3.84319e+06	397040	124587	154423	1.93897e+06	32458.3	213438	37048.3	22622.4	52785.6		960797	99260	62293.6	30884.5	1.93897e+06	32458.3	53359.4	9262.08	4524.48	12568
Q51MIDGUT	AZ1	931553	5636.14	144.516	0	0	2456.78	0	433.549	0	319237	603645		1409.04	36.1291	0	0	2456.78	0	108.387	0	63847.4	143725
Q52MIDGUT	AZ1	1.4221e+07	296653	0	8240.37	6972.62	1.36296e+07	199671	0	0	34863.1	45005.1		74163.3	0	4120.18	1394.52	1.36296e+07	199671	0	0	6972.62	10715.5
Q53MIDGUT	AZ1	1.483e+07	332540	8476.51	5216.31	6520.39	1.44146e+07	3912.23	652.039	0	29341.8	28689.7		83135	2119.13	2608.16	1304.08	1.44146e+07	3912.23	163.01	0	5868.35	6830.89
Q54MIDGUT	AZ1	1.05721e+07	794164	2300.59	460.118	26226.7	9.58426e+06	102146	0	0	28067.2	34508.9		198541	575.148	230.059	5245.35	9.58426e+06	102146	0	0	5613.44	8216.39
Q55MIDGUT	AZ1	4.9783e+06	1.68008e+06	8371.12	7534.01	77014.3	1.39212e+06	1.2858e+06	0	0	130589	396791		420021	2092.78	3767	15402.9	1.39212e+06	1.2858e+06	0	0	26117.9	94474.1
Q56MIDGUT	AZ1	2.21294e+06	131006	30002.8	4099.76	28512	1.64233e+06	148896	0	0	70627.7	157468		32751.5	7500.7	2049.88	5702.4	1.64233e+06	148896	0	0	14125.5	37492.4
Q57MIDGUT	AZ1	2.34153e+07	181155	0	0	5266.14	2.29877e+07	162197	0	0	31596.8	47395.2		45288.8	0	0	1053.23	2.29877e+07	162197	0	0	6319.36	11284.6
Q58MIDGUT	AZ1	3.07515e+06	2.55459e+06	3549.28	2070.41	13901.3	230112	79267.2	26028	36971.7	26915.4	101746		638648	887.32	1035.21	2780.27	230112	79267.2	6507.01	9242.91	5383.07	24225.2
Q59MIDGUT	AZ1	3.72383e+06	2.47754e+06	15810	0	28920.7	447307	411445	0	0	104886	237921		619385	3952.5	0	5784.14	447307	411445	0	0	20977.1	56647.9
Q60MIDGUT	AZ1	6.11203e+06	1.71374e+06	2630.95	657.738	137467	4.16907e+06	49330.3	657.738	0	14141.4	24336.3		428434	657.738	328.869	27493.4	4.16907e+06	49330.3	164.434	0	2828.27	5794.36
Q61MIDGUT	AZ1	3.48044e+06	440129	5982.34	1709.24	107255	2.59505e+06	110673	0	3418.48	52559.1	163660		110032	1495.58	854.62	21451	2.59505e+06	110673	0	854.62	10511.8	38966.6
Q62MIDGUT	AZ1	2.78277e+07	935118	831075	0	32989.2	2.58445e+07	45677.4	0	6344.08	49483.8	82473.1		233779	207769	0	6597.85	2.58445e+07	45677.4	0	1586.02	9896.77	19636.4
Q63MIDGUT	AZ1	4.60613e+06	963509	206325	0	8479.11	3.24156e+06	26567.9	5652.74	0	52570.5	101467		240877	51581.2	0	1695.82	3.24156e+06	26567.9	1413.18	0	10514.1	24158.7
Q33MIDGUT	AZ2	497236	44926.2	1368.81	456.269	159466	284288	1173.26	179.249	0	1531.76	3845.7		11231.6	342.202	228.135	31893.2	284288	1173.26	44.8122	0	306.352	915.643
Q34MIDGUT	AZ2	4.87495e+06	117452	3869.55	0	0	4.75136e+06	227.621	0	0	1138.1	910.483		29363.1	967.388	0	0	4.75136e+06	227.621	0	0	227.621	216.782
Q35MIDGUT	AZ2	245802	120341	14098.6	1678.4	20056.9	10322.2	83.9201	1007.04	335.68	7888.49	69989.4		30085.4	3524.64	839.201	4011.38	10322.2	83.9201	251.76	83.9201	1577.7	16664.1
Q36MIDGUT	AZ2	5.28039e+06	1.36181e+06	1455.5	727.752	7641.4	3.89675e+06	4730.39	3092.95	909.69	0	3274.89		340452	363.876	363.876	1528.28	3.89675e+06	4730.39	773.237	227.423	0	779.735
Q37MIDGUT	AZ2	3.20457e+06	2.06391e+06	26768.6	7276.91	47299.9	352930	274314	53147.4	251053	9096.14	118770		515978	6692.16	3638.46	9459.98	352930	274314	13286.9	62763.3	1819.23	28278.5
Q38MIDGUT	AZ2	574267	257665	7191.15	27844	2292.83	223638	694.797	1684.88	2952.89	364.768	49938.5		64416.4	1797.79	13922	458.566	223638	694.797	421.221	738.222	72.9537	11890.1
Q39MIDGUT	AZ2	3.07707e+06	284469	45684.6	1507.12	21288.1	2.6791e+06	33910.2	1695.51	3485.22	2072.29	3862		71117.3	11421.2	753.561	4257.62	2.6791e+06	33910.2	423.878	871.305	414.458	919.524
Q40MIDGUT	AZ2	7.40139e+06	438137	4126.07	2320.91	4.57684e+06	2.36759e+06	3352.43	2320.91	1547.27	515.758	4641.82		109534	1031.52	1160.46	915368	2.36759e+06	3352.43	580.228	386.819	103.152	1105.2
Q41MIDGUT	AZ2	8.89493e+06	724183	918453	28468.3	1.52578e+06	5.59999e+06	966.515	39627.1	1142.25	1757.3	54564.2		181046	229613	14234.1	305155	5.59999e+06	966.515	9906.78	285.561	351.46	12991.5
Q42MIDGUT	AZ2	3.05855e+06	649821	1.72376e+06	764.046	11537.1	649057	17267.4	840.45	611.236	1298.88	3591.01		162455	430941	382.023	2307.42	649057	17267.4	210.113	152.809	259.776	855.003
Q43MIDGUT	AZ2	1.48194e+06	304078	17798.6	600.797	13217.5	1.13971e+06	675.896	1952.59	225.299	976.295	2703.59		76019.6	4449.65	300.398	2643.51	1.13971e+06	675.896	488.147	56.3247	195.259	643.711
Q44MIDGUT	AZ2	1.20868e+07	2.49313e+06	16957.1	892.477	29451.7	9.45177e+06	79430.4	4908.62	2231.19	4462.38	3569.91		623283	4239.26	446.238	5890.35	9.45177e+06	79430.4	1227.16	557.798	892.477	849.978
Q45MIDGUT	AZ2	4.83867e+07	5.37777e+06	3.4543e+06	833797	2.1242e+07	1.73789e+07	7352.71	14705.4	0	0	77938.7		1.34444e+06	863575	416898	4.24839e+06	1.73789e+07	7352.71	3676.35	0	0	18556.8
Q46MIDGUT	AZ2	2.04204e+07	1.46864e+06	21674.6	76982.1	7.50837e+06	1.13328e+07	747.399	8968.79	0	0	2242.2		367160	5418.64	38491.1	1.50167e+06	1.13328e+07	747.399	2242.2	0	0	533.856
Q47MIDGUT	AZ2	1.1517e+07	2.16418e+06	358382	34889.7	105347	8.71735e+06	21340.3	26760.1	29808.7	6097.24	52842.7		541045	89595.5	17444.9	21069.3	8.71735e+06	21340.3	6690.02	7452.18	1219.45	12581.6
Q48MIDGUT	AZ2	1.86219e+07	864819	1.14557e+07	36644.9	3664.49	6.20502e+06	17798.9	8899.47	0	0	29315.9		216205	2.86393e+06	18322.4	732.897	6.20502e+06	17798.9	2224.87	0	0	6979.97
Q1ILEUM	CA1	3.45877e+07	3.24846e+07	81470.4	1.10941e+06	187080	611531	84487.8	4023.23	5029.04	0	20116.2		8.12114e+06	20367.6	554703	37416	611531	84487.8	1005.81	1257.26	0	4789.56
Q2ILEUM	CA1	7.26676e+06	5.84323e+06	70436.1	7241.09	58587	1.1566e+06	34230.6	44763.1	16786.2	3620.55	31268.3		1.46081e+06	17609	3620.55	11717.4	1.1566e+06	34230.6	11190.8	4196.54	724.109	7444.84
Q3ILEUM	CA1	3.18799e+06	1.72217e+06	161980	9106.18	232622	928831	41115.8	25111	27318.6	8278.35	31457.7		430543	40494.9	4553.09	46524.3	928831	41115.8	6277.75	6829.64	1655.67	7489.93
Q4ILEUM	CA1	1.96456e+07	1.91511e+07	13187.5	1883.93	109739	222775	106913	3767.86	4709.82	2354.91	29200.9		4.78777e+06	3296.88	941.965	21947.8	222775	106913	941.965	1177.46	470.982	6952.6
Q5ILEUM	CA1	1.51713e+07	7.70156e+06	1.44719e+06	48461.4	3.67547e+06	2.26676e+06	4751.12	7126.68	5226.23	1900.45	12828		1.92539e+06	361798	24230.7	735093	2.26676e+06	4751.12	1781.67	1306.56	380.089	3054.29
Q6ILEUM	CA1	1.9521e+07	1.78183e+07	62580.2	1137.82	75665.2	1.28688e+06	224720	13085	5120.2	3982.38	29583.4		4.45457e+06	15645.1	568.911	15133	1.28688e+06	224720	3271.24	1280.05	796.475	7043.66
Q7ILEUM	CA1	4.86728e+06	3.50285e+06	40806.5	2682.12	232770	1.03875e+06	4406.34	12644.3	12835.9	3065.28	16475.9		875712	10201.6	1341.06	46553.9	1.03875e+06	4406.34	3161.07	3208.96	613.056	3922.83
Q8ILEUM	CA1	1.46074e+07	1.31867e+07	30148.7	4145.44	361030	966265	12436.3	6783.45	5652.88	1884.29	32409.8		3.29666e+06	7537.17	2072.72	72206.1	966265	12436.3	1695.86	1413.22	376.858	7716.62
Q9ILEUM	CA1	4.2015e+06	3.54695e+06	59488.7	6417.15	350168	182802	1214.06	22720.2	15609.3	2774.98	13354.6		886737	14872.2	3208.57	70033.6	182802	1214.06	5680.04	3902.32	554.997	3179.67
Q10ILEUM	CA1	4.35571e+06	2.22071e+06	76130.4	10533.8	638729	994004	79960.9	101028	77566.8	11970.2	145079		555177	19032.6	5266.88	127746	994004	79960.9	25257.1	19391.7	2394.04	34542.5
Q11ILEUM	CA1	9.23636e+07	8.87336e+07	833450	2.32475e+06	60281	243745	76006.5	15725.5	5241.83	5241.83	65522.8		2.21834e+07	208363	1.16237e+06	12056.2	243745	76006.5	3931.37	1310.46	1048.37	15600.7
Q12ILEUM	CA1	1.45483e+07	9.18199e+06	3.34016e+06	22645.2	330242	1.5751e+06	54725.8	8806.45	15725.8	1258.06	17612.9		2.2955e+06	835041	11322.6	66048.4	1.5751e+06	54725.8	2201.61	3931.45	251.613	4193.55
Q13ILEUM	CA1	5.51474e+06	2.77772e+06	28851.6	2799.03	162990	2.447e+06	33588.4	22607.6	15071.7	7751.17	16363.6		694430	7212.9	1399.52	32598	2.447e+06	33588.4	5651.9	3767.93	1550.23	3896.09
Q14ILEUM	CA1	2.60002e+07	2.29138e+06	29017	4836.17	165397	2.31739e+07	249546	47394.4	8705.1	5803.4	24180.8		572844	7254.25	2418.08	33079.4	2.31739e+07	249546	11848.6	2176.28	1160.68	5757.34
Q15ILEUM	CA1	2.25297e+07	1.50012e+07	17564.2	650.527	794294	6.52349e+06	107988	17564.2	14962.1	3903.16	48139		3.75029e+06	4391.06	325.264	158859	6.52349e+06	107988	4391.06	3740.53	780.633	11461.7
Q16ILEUM	CA1	2.94924e+07	1.04985e+07	356166	201220	1.48847e+06	1.06079e+06	0	1.57842e+07	60996.9	2804.46	39262.4		2.62462e+06	89041.5	100610	297693	1.06079e+06	0	3.94605e+06	15249.2	560.891	9348.19
Q17ILEUM	CA2	2.24379e+07	2.02327e+07	3473.9	239004	747583	1.17765e+06	11811.3	8337.36	4863.46	694.78	11811.3		5.05817e+06	868.475	119502	149517	1.17765e+06	11811.3	2084.34	1215.87	138.956	2812.21
Q18ILEUM	CA2	1.82286e+07	1.64886e+07	6155.11	166188	1.41946e+06	139674	1893.88	2367.35	1893.88	1420.41	946.94		4.12215e+06	1538.78	83094	283893	139674	1893.88	591.837	473.47	284.082	225.462
Q19ILEUM	CA2	1.67914e+07	1.13302e+07	1.90226e+06	1.17008e+06	1.23804e+06	1.09891e+06	32057	1923.42	0	1923.42	16028.5		2.83255e+06	475565	585040	247608	1.09891e+06	32057	480.854	0	384.684	3816.31
Q20ILEUM	CA2	6.82299e+06	5.84393e+06	19510.3	1182.44	411786	517910	4729.77	1478.05	1773.66	2364.89	18327.9		1.46098e+06	4877.58	591.221	82357.1	517910	4729.77	369.513	443.416	472.977	4363.78
Q21ILEUM	CA2	2.66659e+06	1.82217e+06	328200	8942.45	188953	297888	2438.85	1858.17	3948.62	1974.31	10219.9		455543	82049.9	4471.23	37790.6	297888	2438.85	464.543	987.154	394.862	2433.32
Q22ILEUM	CA2	3.39617e+07	3.2136e+07	887.17	47907.2	1.11162e+06	655619	0	5323.02	0	0	4435.85		8.03399e+06	221.792	23953.6	222325	655619	0	1330.75	0	0	1056.15
Q23ILEUM	CA2	7.45274e+07	6.35554e+07	13574.4	0	3.66897e+06	7.01409e+06	186163	9696.01	11635.2	0	67872.1		1.58888e+07	3393.6	0	733794	7.01409e+06	186163	2424	2908.8	0	16160
Q24ILEUM	CA2	7.32911e+07	5.60523e+07	3.92754e+06	6.69647e+06	5.49957e+06	1.00294e+06	63800.2	0	0	2552.01	45936.1		1.40131e+07	981885	3.34823e+06	1.09991e+06	1.00294e+06	63800.2	0	0	510.401	10937.2
Q25ILEUM	CA2	6.77346e+07	2.73124e+07	465606	725332	1.13709e+06	5.36873e+06	58596.7	3.25449e+07	6334.78	0	115610		6.8281e+06	116402	362666	227419	5.36873e+06	58596.7	8.13623e+06	1583.7	0	27526.1
Q26ILEUM	CA2	3.20224e+07	2.24514e+07	24360.2	22620.2	2.97978e+06	6.45197e+06	0	21750.2	4350.04	0	66120.6		5.61285e+06	6090.05	11310.1	595955	6.45197e+06	0	5437.55	1087.51	0	15743
Q27ILEUM	CA2	3.49534e+07	6.8125e+06	4.44913e+06	517218	1.6114e+07	6.9265e+06	10555.5	25333.1	11611	0	86554.8		1.70312e+06	1.11228e+06	258609	3.22279e+06	6.9265e+06	10555.5	6333.28	2902.75	0	20608.3
Q28ILEUM	CA2	1.26387e+07	1.04397e+07	742570	36702.7	431624	814507	133598	3523.46	2055.35	1761.73	32592		2.60993e+06	185643	18351.4	86324.9	814507	133598	880.866	513.838	352.346	7760.01
Q29ILEUM	CA2	2.67167e+07	8.27504e+06	14140	1571.11	4.06289e+06	1.43757e+06	21995.5	1.28878e+07	0	2356.67	13354.4		2.06876e+06	3535	785.555	812578	1.43757e+06	21995.5	3.22195e+06	0	471.333	3179.63
Q30ILEUM	CA2	6.31716e+06	5.031e+06	345248	148057	196536	579618	6059.86	4094.5	491.34	0	6059.86		1.25775e+06	86312.1	74028.6	39307.2	579618	6059.86	1023.63	122.835	0	1442.82
Q31ILEUM	CA2	993217	454007	19090.9	11663.2	226451	170866	89530.7	951.475	429.698	1626.71	18599.8		113502	4772.72	5831.62	45290.2	170866	89530.7	237.869	107.425	325.343	4428.52
Q32ILEUM	CA2	2.66235e+06	1.63159e+06	55586.8	292327	366207	306082	4254.1	1205.33	779.917	0	4325		407897	13896.7	146164	73241.3	306082	4254.1	301.332	194.979	0	1029.76
Q49ILEUM	AZ1	7.02726e+06	3.10814e+06	447032	123145	390942	2.31065e+06	82237	221829	140857	28255.8	174174		777035	111758	61572.3	78188.4	2.31065e+06	82237	55457.3	35214.3	5651.16	41470
Q50ILEUM	AZ1	4.01914e+06	2.24526e+06	248577	71278	166315	1.09562e+06	87864.7	47294.5	35414.9	4931.18	16586.7		561315	62144.1	35639	33263.1	1.09562e+06	87864.7	11823.6	8853.72	986.237	3949.22
Q51ILEUM	AZ1	1.04192e+06	619904	24824.4	38336.5	4792.06	295537	78.5584	0	0	8641.42	49806		154976	6206.11	19168.2	958.412	295537	78.5584	0	0	1728.28	11858.6
Q52ILEUM	AZ1	1.26699e+07	1.82498e+06	8464.66	8464.66	391067	7.75363e+06	2.30465e+06	0	0	48530.7	330122		456245	2116.17	4232.33	78213.5	7.75363e+06	2.30465e+06	0	0	9706.15	78600.4
Q53ILEUM	AZ1	3.09311e+06	470853	6463.66	7955.28	4474.84	2.55315e+06	1491.61	0	0	15413.3	33312.7		117713	1615.92	3977.64	894.969	2.55315e+06	1491.61	0	0	3082.67	7931.6
Q54ILEUM	AZ1	1.50457e+07	6.9378e+06	8432.25	0	409289	7.12006e+06	492962	0	0	10378.2	66809.4		1.73445e+06	2108.06	0	81857.7	7.12006e+06	492962	0	0	2075.63	15907
Q55ILEUM	AZ1	1.27173e+07	3.50579e+06	65717.4	3253.34	392352	4.61388e+06	3.3659e+06	0	4554.67	58560	707275		876449	16429.3	1626.67	78470.5	4.61388e+06	3.3659e+06	0	1138.67	11712	168399
Q56ILEUM	AZ1	7.32124e+06	443820	187136	0	216533	5.56245e+06	702655	0	0	39434.7	169211		110955	46783.9	0	43306.5	5.56245e+06	702655	0	0	7886.95	40288.3
Q57ILEUM	AZ1	1.29436e+07	3.12101e+06	436374	49631.9	900465	6.0551e+06	1.85765e+06	121179	148896	51565.7	201751		780253	109094	24816	180093	6.0551e+06	1.85765e+06	30294.8	37224	10313.1	48035.9
Q58ILEUM	AZ1	1.64832e+07	1.50865e+07	7559.81	0	52918.7	1.22185e+06	66148.4	0	3779.91	14174.6	30239.2		3.77164e+06	1889.95	0	10583.7	1.22185e+06	66148.4	0	944.977	2834.93	7199.82
Q59ILEUM	AZ1	8.95975e+06	2.39063e+06	55120.5	30227.4	41784.9	5.31379e+06	749461	32005.4	26671.2	47119.1	272935		597657	13780.1	15113.7	8356.98	5.31379e+06	749461	8001.36	6667.8	9423.82	64984.6
Q60ILEUM	AZ1	3.57158e+06	2.917e+06	1079.27	1079.27	3507.64	465976	88500.3	0	0	20776	73660.3		729251	269.818	539.636	701.527	465976	88500.3	0	0	4155.2	17538.2
Q61ILEUM	AZ1	9.75145e+06	1.78651e+06	13676.6	569.86	409160	7.19164e+06	199451	0	0	50147.7	100295		446628	3419.16	284.93	81831.9	7.19164e+06	199451	0	0	10029.5	23879.9
Q62ILEUM	AZ1	8.03807e+06	1.50788e+06	964785	0	94310.5	5.27054e+06	86722.3	0	0	26558.7	87264.3		376971	241196	0	18862.1	5.27054e+06	86722.3	0	0	5311.74	20777.2
Q63ILEUM	AZ1	8.93522e+07	8.34748e+07	1.83425e+06	0	65402.8	1.8729e+06	2.0483e+06	0	0	5945.71	50538.6		2.08687e+07	458563	0	13080.6	1.8729e+06	2.0483e+06	0	0	1189.14	12033
Q33ILEUM	AZ2	575877	191588	442.017	123.765	77370.6	303701	671.865	53.042	0	406.655	1520.54		47896.9	110.504	61.8823	15474.1	303701	671.865	13.2605	0	81.3311	362.033
Q34ILEUM	AZ2	7.83681e+06	7.44132e+06	24882.1	1833.42	1833.42	342325	0	3666.84	0	523.834	20429.5		1.86033e+06	6220.52	916.709	366.684	342325	0	916.709	0	104.767	4864.17
Q35ILEUM	AZ2	273635	167361	2492.25	78.7025	33107.5	32543.5	0	4722.15	406.63	747.674	32176.2		41840.2	623.061	39.3512	6621.5	32543.5	0	1180.54	101.657	149.535	7661
Q36ILEUM	AZ2	2.0535e+07	2.00721e+07	7935.11	2116.03	5819.08	399401	22218.3	5819.08	1587.02	1587.02	16399.2		5.01803e+06	1983.78	1058.01	1163.82	399401	22218.3	1454.77	396.756	317.404	3904.58
Q37ILEUM	AZ2	6.03789e+06	5.37272e+06	33595.5	3238.12	101596	195232	132358	65302.2	126017	809.531	7015.93		1.34318e+06	8398.88	1619.06	20319.2	195232	132358	16325.5	31504.2	161.906	1670.46
Q38ILEUM	AZ2	2.91447e+07	2.48728e+07	6655.23	290612	3697.35	3.80457e+06	739.47	19226.2	11092.1	0	135323		6.2182e+06	1663.81	145306	739.47	3.80457e+06	739.47	4806.56	2773.01	0	32219.8
Q39ILEUM	AZ2	4.92092e+06	1.36183e+06	176283	1571.4	92141.3	3.20995e+06	65141.8	2714.24	3142.8	571.419	7571.3		340459	44070.7	785.701	18428.3	3.20995e+06	65141.8	678.56	785.701	114.284	1802.69
Q40ILEUM	AZ2	4.5766e+06	2.96258e+06	3381.81	1803.63	371886	1.21644e+06	10370.9	3043.63	2254.54	450.908	4396.35		740644	845.452	901.816	74377.2	1.21644e+06	10370.9	760.907	563.635	90.1816	1046.75
Q41ILEUM	AZ2	3.40298e+07	1.212e+07	2.11737e+06	48741	311082	188513	2150.34	1.92068e+07	4300.68	1433.56	29388		3.03001e+06	529342	24370.5	62216.4	188513	2150.34	4.8017e+06	1075.17	286.712	6997.13
Q42ILEUM	AZ2	4.83461e+06	927574	3.05741e+06	3393.82	32877.7	780049	26090	1378.74	530.285	0	5302.85		231894	764352	1696.91	6575.53	780049	26090	344.685	132.571	0	1262.58
Q43ILEUM	AZ2	3.03241e+06	1.94131e+06	11579.1	663.773	11726.7	1.05024e+06	9071.56	2212.58	1180.04	295.01	4130.14		485329	2894.79	331.886	2345.33	1.05024e+06	9071.56	553.144	295.01	59.002	983.367
Q44ILEUM	AZ2	1.50666e+07	1.16647e+07	15822.7	0	12908	3.0288e+06	311041	5829.42	5413.04	2914.71	19153.8		2.91617e+06	3955.68	0	2581.6	3.0288e+06	311041	1457.36	1353.26	582.942	4560.43
Q45ILEUM	AZ2	1.00687e+07	3.1006e+06	1.96821e+06	435680	2.86363e+06	1.664e+06	2186.6	4373.2	2733.25	0	27332.5		775150	492053	217840	572725	1.664e+06	2186.6	1093.3	683.312	0	6507.74
Q46ILEUM	AZ2	1.55343e+07	1.37573e+07	8668.05	273609	414936	1.05373e+06	2638.1	6783.69	2261.23	0	14321.1		3.43933e+06	2167.01	136804	82987.2	1.05373e+06	2638.1	1695.92	565.308	0	3409.79
Q47ILEUM	AZ2	2.92345e+06	1.83876e+06	228448	2919.19	22519.5	772836	33529	3419.63	1334.49	2251.95	17431.8		459690	57111.9	1459.6	4503.9	772836	33529	854.907	333.622	450.39	4150.42
Q48ILEUM	AZ2	4.46827e+06	269232	3.4733e+06	5795.78	1267.83	693410	12949.9	1992.3	815.031	996.149	8512.55		67308	868325	2897.89	253.565	693410	12949.9	498.075	203.758	199.23	2026.8
Q1RECTUM	CA1	1.18534e+08	1.08477e+08	80367.5	9.21548e+06	22962.2	183697	474551	0	0	0	80367.5		2.71193e+07	20091.9	4.60774e+06	4592.43	183697	474551	0	0	0	19135.1
Q2RECTUM	CA1	1.09679e+08	1.06722e+08	32935.7	0	92220	688356	2.09142e+06	6587.14	19761.4	6587.14	19761.4		2.66804e+07	8233.93	0	18444	688356	2.09142e+06	1646.79	4940.36	1317.43	4705.1
Q3RECTUM	CA1	2.39897e+08	2.03234e+08	1.98093e+07	8847.4	57508.1	1.48238e+07	1.84468e+06	8847.4	8847.4	0	101745		5.08084e+07	4.95233e+06	4423.7	11501.6	1.48238e+07	1.84468e+06	2211.85	2211.85	0	24225
Q4RECTUM	CA1	8.65731e+07	7.79344e+07	193390	10946.6	1.32636e+06	1.4559e+06	5.48243e+06	36488.7	49259.8	9122.18	74801.9		1.94836e+07	48347.5	5473.31	265273	1.4559e+06	5.48243e+06	9122.18	12314.9	1824.44	17810
Q5RECTUM	CA1	1.96329e+08	1.71535e+08	1.93889e+07	944876	1.43081e+06	809894	2.15432e+06	21597.2	0	0	43194.3		4.28839e+07	4.84721e+06	472438	286162	809894	2.15432e+06	5399.29	0	0	10284.4
Q6RECTUM	CA1	1.10511e+08	9.82075e+07	44326	21107.6	230073	7.02884e+06	4.83365e+06	37993.8	27439.9	10553.8	69655.2		2.45519e+07	11081.5	10553.8	46014.7	7.02884e+06	4.83365e+06	9498.44	6859.98	2110.76	16584.6
Q7RECTUM	CA1	6.57632e+07	6.541e+07	5046.16	0	8410.26	67282.1	264082	1682.05	3364.11	0	3364.11		1.63525e+07	1261.54	0	1682.05	67282.1	264082	420.513	841.026	0	800.978
Q8RECTUM	CA1	2.37172e+08	2.35292e+08	5612.87	11225.7	275031	443417	1.11135e+06	0	0	0	33677.2		5.88229e+07	1403.22	5612.87	55006.2	443417	1.11135e+06	0	0	0	8018.39
Q9RECTUM	CA1	1.14103e+08	7.88164e+07	3.17459e+07	2.45703e+06	61638.4	114775	799173	17003.7	2125.46	0	89269.4		1.97041e+07	7.93647e+06	1.22852e+06	12327.7	114775	799173	4250.92	531.365	0	21254.6
Q10RECTUM	CA1	9.71147e+07	8.82994e+07	51760	3235	135870	310560	7.6896e+06	3235	22645	25880	572595		2.20748e+07	12940	1617.5	27174	310560	7.6896e+06	808.75	5661.25	5176	136332
Q11RECTUM	CA1	1.84692e+08	1.69903e+08	4.30735e+06	7.93796e+06	14818.8	207464	2.22777e+06	0	0	4939.62	88913.1		4.24758e+07	1.07684e+06	3.96898e+06	2963.77	207464	2.22777e+06	0	0	987.923	21169.8
Q12RECTUM	CA1	9.59014e+07	2.95038e+07	6.44643e+07	25348.4	86184.5	530626	1.20658e+06	28728.2	8449.46	1689.89	45627.1		7.37595e+06	1.61161e+07	12674.2	17236.9	530626	1.20658e+06	7182.04	2112.36	337.978	10863.6
Q13RECTUM	CA1	2.66942e+08	2.62346e+08	18862.5	12575	31437.5	2.38925e+06	2.10003e+06	0	0	6287.51	37725		6.55866e+07	4715.63	6287.51	6287.51	2.38925e+06	2.10003e+06	0	0	1257.5	8982.15
Q14RECTUM	CA1	9.60432e+07	7.81889e+07	164745	6864.39	326059	562880	1.62823e+07	257415	113262	17161	123559		1.95472e+07	41186.4	3432.2	65211.7	562880	1.62823e+07	64353.7	28315.6	3432.2	29418.8
Q15RECTUM	CA1	1.59227e+08	1.2808e+08	27908.9	3100.99	303897	2.90532e+07	1.65283e+06	18605.9	3100.99	0	83726.8		3.20201e+07	6977.23	1550.5	60779.4	2.90532e+07	1.65283e+06	4651.49	775.248	0	19934.9
Q16RECTUM	CA1	4.96741e+08	3.74695e+08	7.49043e+07	3.69453e+07	868960	1.99861e+06	0	6.8503e+06	202757	0	275171		9.36739e+07	1.87261e+07	1.84726e+07	173792	1.99861e+06	0	1.71257e+06	50689.3	0	65516.8
Q17RECTUM	CA2	1.598e+08	1.50794e+08	12762.5	6.98962e+06	250997	1.34432e+06	353097	0	0	0	55304.4		3.76984e+07	3190.64	3.49481e+06	50199.3	1.34432e+06	353097	0	0	0	13167.7
Q18RECTUM	CA2	6.26333e+07	5.52616e+07	17831.4	6.34378e+06	396486	306280	267471	16782.5	4195.62	3146.72	15733.6		1.38154e+07	4457.85	3.17189e+06	79297.3	306280	267471	4195.62	1048.91	629.343	3746.09
Q19RECTUM	CA2	1.82233e+08	1.47535e+08	1.17588e+07	2.06037e+07	650899	285909	1.23488e+06	0	0	0	164245		3.68838e+07	2.93969e+06	1.03018e+07	130180	285909	1.23488e+06	0	0	0	39106.1
Q20RECTUM	CA2	1.16758e+08	1.15542e+08	7211.71	0	403856	533667	256016	3605.86	3605.86	3605.86	3605.86		2.88856e+07	1802.93	0	80771.2	533667	256016	901.464	901.464	721.171	858.537
Q21RECTUM	CA2	1.17447e+08	9.62203e+07	1.43232e+07	1.4375e+06	477666	1.57269e+06	3.33915e+06	0	15772	2253.14	58581.6		2.40551e+07	3.5808e+06	718751	95533.1	1.57269e+06	3.33915e+06	0	3942.99	450.628	13948
Q22RECTUM	CA2	5.67279e+07	5.55079e+07	5366.54	441845	101964	495510	169940	1788.85	0	0	3577.69		1.3877e+07	1341.63	220922	20392.8	495510	169940	447.211	0	0	851.831
Q23RECTUM	CA2	2.15116e+08	1.92745e+08	1.10629e+07	6.99934e+06	257419	2.75806e+06	1.15226e+06	0	12258	0	128709		4.81864e+07	2.76572e+06	3.49967e+06	51483.8	2.75806e+06	1.15226e+06	0	3064.51	0	30645.1
Q24RECTUM	CA2	3.28527e+08	2.36825e+08	4.33124e+07	4.5557e+07	1.05263e+06	402474	1.2229e+06	15479.8	15479.8	0	123838		5.92063e+07	1.08281e+07	2.27785e+07	210525	402474	1.2229e+06	3869.95	3869.95	0	29485.3
Q25RECTUM	CA2	1.06446e+08	7.97004e+07	5.16026e+06	4.33988e+06	354483	3.77018e+06	1.52681e+06	1.14928e+07	17724.1	0	83556.7		1.99251e+07	1.29006e+06	2.16994e+06	70896.6	3.77018e+06	1.52681e+06	2.87321e+06	4431.03	0	19894.4
Q26RECTUM	CA2	3.58176e+07	2.61064e+07	4.44939e+06	4.48966e+06	108718	370447	234549	17113	7046.54	0	34226.1		6.52661e+06	1.11235e+06	2.24483e+06	21743.6	370447	234549	4278.26	1761.64	0	8149.06
Q27RECTUM	CA2	2.02464e+08	1.17599e+08	7.49797e+07	7.11923e+06	548181	348842	138825	53394.2	14238.5	0	1.66234e+06		2.93997e+07	1.87449e+07	3.55961e+06	109636	348842	138825	13348.6	3559.61	0	395795
Q28RECTUM	CA2	7.42426e+07	6.28806e+07	4.7429e+06	230755	102952	3.7116e+06	2.35725e+06	12425.2	12425.2	0	191704		1.57202e+07	1.18572e+06	115377	20590.4	3.7116e+06	2.35725e+06	3106.31	3106.31	0	45643.8
Q29RECTUM	CA2	4.19165e+07	3.20943e+07	80650.3	1135.92	893968	2.2423e+06	560008	6.03287e+06	4543.68	0	6815.51		8.02356e+06	20162.6	567.96	178794	2.2423e+06	560008	1.50822e+06	1135.92	0	1622.74
Q30RECTUM	CA2	1.11021e+07	7.9511e+06	2.00901e+06	931390	22188.9	87300.7	79661.9	4183.16	1818.77	545.63	14913.9		1.98777e+06	502252	465695	4437.79	87300.7	79661.9	1045.79	454.691	109.126	3550.92
Q31RECTUM	CA2	2.57283e+07	1.29741e+07	65374.4	28457.1	1.21904e+06	929086	1.03138e+07	5383.78	2307.33	0	190740		3.24353e+06	16343.6	14228.6	243808	929086	1.03138e+07	1345.94	576.833	0	45414.2
Q32RECTUM	CA2	7.30468e+07	5.23435e+07	2.98181e+06	1.31377e+07	2.09933e+06	1.74168e+06	605249	10581.3	0	0	126975		1.30859e+07	745451	6.56886e+06	419865	1.74168e+06	605249	2645.32	0	0	30232.2
Q49RECTUM	AZ1	1.94949e+07	1.75285e+07	74470.3	16290.4	48871.2	747806	997592	43441	21720.5	4654.4	11636		4.38211e+06	18617.6	8145.19	9774.23	747806	997592	10860.3	5430.13	930.879	2770.47
Q50RECTUM	AZ1	4.45695e+06	3.76162e+06	5966.47	213987	10320.4	41120.3	414589	3870.14	3063.86	0	2418.84		940404	1491.62	106993	2064.08	41120.3	414589	967.536	765.966	0	575.914
Q51RECTUM	AZ1	3.68104e+07	2.77214e+07	1156.36	0	4625.45	9.06356e+06	0	0	0	4625.45	15032.7		6.93036e+06	289.09	0	925.089	9.06356e+06	0	0	0	925.089	3579.21
Q52RECTUM	AZ1	2.68807e+08	1.23372e+08	88203.6	100804	37801.6	2.47222e+07	1.1973e+08	0	0	25201	730830		3.08429e+07	22050.9	50402.1	7560.31	2.47222e+07	1.1973e+08	0	0	5040.21	174007
Q53RECTUM	AZ1	9.80829e+07	7.94293e+07	4201.27	79824.2	29408.9	5.81036e+06	1.25618e+07	0	16805.1	8402.55	142843		1.98573e+07	1050.32	39912.1	5881.78	5.81036e+06	1.25618e+07	0	4201.27	1680.51	34010.3
Q54RECTUM	AZ1	1.29405e+08	9.14099e+07	0	0	37360.5	1.88932e+07	1.89567e+07	0	0	11208.1	97137.2		2.28525e+07	0	0	7472.1	1.88932e+07	1.89567e+07	0	0	2241.63	23127.9
Q55RECTUM	AZ1	1.63564e+08	1.43031e+08	18994	0	37988	886386	1.95068e+07	0	0	25325.3	56982		3.57578e+07	4748.5	0	7597.6	886386	1.95068e+07	0	0	5065.06	13567.1
Q56RECTUM	AZ1	5.27615e+07	2.44857e+07	5.23181e+06	0	19521.7	4.36727e+06	1.80073e+07	0	2788.81	75297.8	571706		6.12144e+06	1.30795e+06	0	3904.33	4.36727e+06	1.80073e+07	0	697.202	15059.6	136120
Q57RECTUM	AZ1	1.14634e+08	9.47178e+07	22856.6	0	129521	8.91408e+06	1.06207e+07	7618.87	0	30475.5	190472		2.36794e+07	5714.15	0	25904.2	8.91408e+06	1.06207e+07	1904.72	0	6095.1	45350.4
Q58RECTUM	AZ1	1.52163e+08	1.4258e+08	6859.75	0	137195	1.77668e+06	7.55259e+06	0	0	34298.8	75457.3		3.5645e+07	1714.94	0	27439	1.77668e+06	7.55259e+06	0	0	6859.75	17966
Q59RECTUM	AZ1	2.30781e+08	2.03883e+08	0	0	32265	2.94687e+06	2.37901e+07	0	0	32265	96795.1		5.09707e+07	0	0	6453.01	2.94687e+06	2.37901e+07	0	0	6453.01	23046.4
Q60RECTUM	AZ1	8.49712e+07	8.13676e+07	699599	2855.5	22844	162764	2.65562e+06	11422	8566.51	8566.51	31410.5		2.03419e+07	174900	1427.75	4568.81	162764	2.65562e+06	2855.5	2141.63	1713.3	7478.7
Q61RECTUM	AZ1	1.5098e+08	1.42003e+08	24728.5	0	68003.2	3.734e+06	5.09406e+06	0	0	0	55639		3.55008e+07	6182.11	0	13600.6	3.734e+06	5.09406e+06	0	0	0	13247.4
Q62RECTUM	AZ1	1.11778e+08	6.23878e+07	4.28137e+07	0	16950.9	851782	5.62346e+06	0	0	25426.3	59328.1		1.55969e+07	1.07034e+07	0	3390.18	851782	5.62346e+06	0	0	5085.27	14125.7
Q63RECTUM	AZ1	1.1559e+08	1.10216e+08	250944	0	43642.5	3.61687e+06	1.43748e+06	0	2727.66	5455.31	16365.9		2.75541e+07	62736.1	0	8728.5	3.61687e+06	1.43748e+06	0	681.914	1091.06	3896.65
Q33RECTUM	AZ2	4.65881e+07	4.22184e+07	79224	66900.2	258798	1.37145e+06	2.42865e+06	85385.8	28168.5	0	51055.4		1.05546e+07	19806	33450.1	51759.6	1.37145e+06	2.42865e+06	21346.5	7042.13	0	12156.1
Q34RECTUM	AZ2	3.27532e+07	2.4021e+07	7.56193e+06	927904	877.865	164161	0	7900.79	2633.6	877.865	65839.9		6.00526e+06	1.89048e+06	463952	175.573	164161	0	1975.2	658.399	175.573	15676.2
Q35RECTUM	AZ2	9.40213e+07	9.1634e+07	74175.3	2747.23	13736.2	2.21702e+06	10988.9	35714	8241.7	0	24725.1		2.29085e+07	18543.8	1373.62	2747.23	2.21702e+06	10988.9	8928.51	2060.43	0	5886.93
Q36RECTUM	AZ2	3.29958e+07	3.09197e+07	9239.2	5279.54	2639.77	251438	1.76271e+06	8579.26	3959.66	659.943	31677.3		7.72991e+06	2309.8	2639.77	527.954	251438	1.76271e+06	2144.82	989.915	131.989	7542.21
Q37RECTUM	AZ2	1.37289e+08	1.25171e+08	73461.4	24487.1	10494.5	90952.2	1.09213e+07	160915	636665	0	199395		3.12928e+07	18365.3	12243.6	2098.9	90952.2	1.09213e+07	40228.8	159166	0	47475
Q38RECTUM	AZ2	4.63874e+07	3.86915e+07	4026.45	7.22345e+06	4026.45	187901	189243	21474.4	13421.5	0	52343.8		9.67287e+06	1006.61	3.61172e+06	805.29	187901	189243	5368.6	3355.37	0	12462.8
Q39RECTUM	AZ2	6.96787e+07	6.19721e+07	2.56304e+06	9815.89	6543.93	1.27498e+06	3.78021e+06	16359.8	11997.2	0	43626.2		1.5493e+07	640760	4907.95	1308.79	1.27498e+06	3.78021e+06	4089.96	2999.3	0	10387.2
Q40RECTUM	AZ2	4.74755e+07	4.0589e+07	40427.3	4620.26	393877	2.1438e+06	4.22408e+06	12705.7	6930.4	1155.07	58908.4		1.01473e+07	10106.8	2310.13	78775.5	2.1438e+06	4.22408e+06	3176.43	1732.6	231.013	14025.8
Q41RECTUM	AZ2	1.90021e+08	5.97747e+07	5.37156e+07	1.74763e+06	192047	259264	1.00345e+07	6.40333e+07	0	0	264065		1.49437e+07	1.34289e+07	873814	38409.4	259264	1.00345e+07	1.60083e+07	0	0	62872.6
Q42RECTUM	AZ2	5.65797e+07	2.33697e+07	3.06377e+07	262719	39276.9	308105	1.90187e+06	16583.6	2618.46	2618.46	38404.1		5.84244e+06	7.65943e+06	131359	7855.38	308105	1.90187e+06	4145.89	654.615	523.692	9143.83
Q43RECTUM	AZ2	8.42044e+07	8.16078e+07	27749.7	0	13874.8	511387	1.9841e+06	21803.3	7928.48	0	29731.8		2.0402e+07	6937.42	0	2774.97	511387	1.9841e+06	5450.83	1982.12	0	7079
Q44RECTUM	AZ2	1.87636e+08	1.78255e+08	44328.2	0	16623.1	698168	8.43343e+06	60951.2	0	0	127443		4.45636e+07	11082	0	3324.61	698168	8.43343e+06	15237.8	0	0	30343.7
Q45RECTUM	AZ2	7.9594e+07	5.44551e+07	2.02951e+07	3.02545e+06	376262	545196	763274	16893.4	12286.1	3071.53	101360		1.36138e+07	5.07378e+06	1.51273e+06	75252.4	545196	763274	4223.35	3071.53	614.305	24133.4
Q46RECTUM	AZ2	2.09729e+08	1.51511e+08	71489.3	5.49549e+07	35744.7	321702	2.59404e+06	102128	10212.8	0	127660		3.78779e+07	17872.3	2.74774e+07	7148.93	321702	2.59404e+06	25531.9	2553.19	0	30395.1
Q47RECTUM	AZ2	7.37906e+07	6.92905e+07	1.89754e+06	10369.1	22812	516381	1.97428e+06	43550.2	4147.64	0	31107.3		1.73226e+07	474386	5184.55	4562.4	516381	1.97428e+06	10887.6	1036.91	0	7406.5
Q48RECTUM	AZ2	2.72884e+07	2.19121e+06	2.27318e+07	112637	4732.64	1.97256e+06	223380	3786.11	0	16091	32181.9		547803	5.68295e+06	56318.4	946.527	1.97256e+06	223380	946.527	0	3218.19	7662.36

## Sheet: Normalized 1-9 other
Abundance normalized by qPCR results and group (or species) specific rRNA copy number
Niche	Cohort	Firm5	Firm4	Bifido	L kunk	A2.2	A2.1	S. alvi	G1	Delftia	10-500
Q1MOUTH	CA1	3090.91	531.558	0	62.9995	82450.6	0	0	0	393.747	946.868
Q2MOUTH	CA1	4635.56	897.205	261.685	553.276	627296	74.7671	0	0	598.137	1619.95
Q3MOUTH	CA1	2258.72	2448.17	0	886.003	284162	58.2897	0	0	431.344	1276.82
Q4MOUTH	CA1	939.092	368.929	0	160.987	30453.4	0	0	100.617	1113.5	1437.39
Q5MOUTH	CA1	3354.04	849.995	114.864	6652.94	198991	0	34.4593	0	404.322	295.365
Q6MOUTH	CA1	6022.41	2063.62	96.2623	264.721	180684	0	0	48.1312	409.115	1621.56
Q7MOUTH	CA1	4549.24	744.421	33.0854	185.278	2580.66	0	16.5427	16.5427	357.322	708.973
Q8MOUTH	CA1	30074.2	14497.1	971.876	63409.5	23001.1	215.972	5642.28	17358.8	172.778	29104.9
Q9MOUTH	CA1	51231.4	2358.45	1210.09	8406.44	8692.91	395.132	271.653	61.7394	839.656	6667.86
Q10MOUTH	CA1	3589.45	2257.39	0	292.85	2562.44	40.6737	0	0	504.353	2062.74
Q11MOUTH	CA1	7133.63	1824.12	0	2182.44	16319.4	32.5737	0	0	547.237	4063.95
Q12MOUTH	CA1	22345.5	2546.03	975.077	126370	2.2014e+06	325.026	0	135.427	931.74	9389.63
Q13MOUTH	CA1	766.619	3189.68	0	138835	304731	0	0	0	470.923	664.925
Q14MOUTH	CA1	9142.78	1384.55	238.715	401.041	1.07851e+06	190.972	23.8715	167.1	248.264	2591.76
Q15MOUTH	CA1	10030.6	3852.39	348.355	1762.27	41433.7	3155.68	20.4915	1127.03	688.513	4722.79
Q16MOUTH	CA1	14425.4	827.316	481.347	1215.4	957520	0	496.389	30.0842	493.381	1303.65
Q17MOUTH	CA2	21213.2	3659.37	148.604	106371	589215	0	18.5755	130.028	148.604	1486.04
Q18MOUTH	CA2	11802.1	783.906	638.738	265564	123160	58.0671	29.0335	0	278.722	594.496
Q19MOUTH	CA2	1161.86	547.324	19.2044	22238.6	322134	0	182.441	0	414.814	932.783
Q20MOUTH	CA2	99187.7	28300.9	19494.7	4436.72	1.44933e+06	403.339	134.446	134.446	699.12	4161.43
Q21MOUTH	CA2	55754	2415.07	268.341	50292	391144	48.7893	195.157	280.538	126.852	3566.26
Q22MOUTH	CA2	40559.8	8119.1	892.208	8208.32	2.11789e+06	0	53.5325	17.8442	28.5507	1665.46
Q23MOUTH	CA2	23839.3	346.501	415.801	8038.82	6.56162e+06	0	0	69.3002	110.88	1056
Q24MOUTH	CA2	8429.35	1706.35	341.269	348613	1.49626e+06	0	0	102.381	464.126	4680.26
Q25MOUTH	CA2	35543.4	4864.96	8028.51	141387	3.41695e+06	0	265.845	212.676	0	6481.55
Q26MOUTH	CA2	9669.45	1883	610.702	18036.1	4.34454e+06	0	610.702	0	122.14	2326.48
Q27MOUTH	CA2	20552.2	2085.01	1567.67	60725.5	2.01703e+06	564.363	548.686	313.535	150.497	5061.35
Q28MOUTH	CA2	6540.95	3982.11	999.312	2759.31	379557	72.6772	60.5644	148.383	109.016	2001.51
Q29MOUTH	CA2	2629.41	1329.82	322.379	27386.1	982572	443.272	352.603	80.5949	145.071	3607.58
Q30MOUTH	CA2	3399.94	1085.36	496.914	194435	908463	104.613	235.38	183.074	73.2294	7322.94
Q31MOUTH	CA2	36093.3	17482	7349.1	2386.07	1.02413e+06	349.957	342.004	23.8607	57.2657	3825.29
Q32MOUTH	CA2	1027.06	510.02	257.35	23485.3	134505	65.5072	105.279	44.4513	76.737	487.961
Q49MOUTH	AZ1	11679.7	1175.84	731.429	4473.14	43163.6	21.6034	604.123	345.654	4.93792	138.879
Q50MOUTH	AZ1	13407.8	3779.3	1393.3	151.874	187.334	53.524	812.059	1716.95	6.02145	113.101
Q51MOUTH	AZ1	3339.49	736.708	1246.54	20.942	4028.83	9.97236	41.136	27.424	501.61	2721.03
Q52MOUTH	AZ1	8010.26	1723.14	325.999	168644	1.97043e+06	0	0	23.2856	260.799	2328.56
Q53MOUTH	AZ1	3115.24	2080.42	388.057	93875.4	211448	1250.41	140.132	194.029	362.187	2196.94
Q54MOUTH	AZ1	866.327	316.508	14.4689	144.689	55104.9	412.364	0	0	340.02	5248.43
Q55MOUTH	AZ1	38476.5	7557.32	874.773	1969.59	16485.4	32411.7	2407.88	3354.8	1323.88	15060.5
Q56MOUTH	AZ1	68571.3	4369.39	352.37	1804.14	597198	586485	0	1127.59	6286.29	31411.3
Q57MOUTH	AZ1	1128.05	120.555	86.1105	55.1108	582107	4133.31	51.6663	120.555	923.105	3124.58
Q58MOUTH	AZ1	3246.32	24.2262	48.4525	321531	3197.86	2616.43	0	48.4525	271.334	4199.21
Q59MOUTH	AZ1	113092	769.333	139.879	32093.8	19135.4	11414.1	139.879	139.879	783.321	4169.72
Q60MOUTH	AZ1	14666.7	1341.37	447.123	274.513	48143.7	7673.88	93.5839	400.331	802.742	11106.3
Q61MOUTH	AZ1	2256.59	139.498	32.8231	94950.6	563441	1148.81	172.321	73.8519	485.781	3040.04
Q62MOUTH	AZ1	3374.26	369.105	87.1902	411.538	1639.18	337.135	331.323	0	1767.05	6092.24
Q63MOUTH	AZ1	7734.34	1554.43	183.722	129.686	2860.3	929.417	48.6323	135.09	1049.02	4715.7
Q33MOUTH	AZ2	17808.1	12685.1	4454.73	3935.37	12690.5	793.159	0	8.1489	1108.25	3960.62
Q34MOUTH	AZ2	6954.36	2732.25	882.604	192.675	1577.23	496.373	516.198	146.856	920.493	9680.6
Q35MOUTH	AZ2	40569.1	4038.05	750.416	355.332	5265.08	24.3378	18.2534	87.2105	230.398	1072.02
Q36MOUTH	AZ2	8914.75	9011.02	0	11.5526	1261.16	0	24.0679	19.2543	3685.28	5100.1
Q37MOUTH	AZ2	8562.31	1070.85	124.75	728.538	13966	107.784	525.445	4645.18	135.328	502.325
Q38MOUTH	AZ2	1683.04	480.869	0	48128.7	1.09362e+06	501.776	188.166	909.469	192.347	248.897
Q39MOUTH	AZ2	26847.1	723.766	4648.36	111.468	178813	15.4816	118.047	280.605	46.4449	17418.7
Q40MOUTH	AZ2	1344.6	443.355	82.3719	27207.9	207219	426.396	55.7222	19.3816	139.548	1728.2
Q41MOUTH	AZ2	41594.4	21221.6	0	10865.5	78095.5	3395.46	15279.6	5093.19	0	0
Q42MOUTH	AZ2	17716.1	4222.61	691.974	937.31	963133	6353.58	1729.93	542.57	226.464	1115.85
Q43MOUTH	AZ2	4470.54	2698.81	226.617	3601.16	481638	0	58.3712	13.7344	79.6595	3649.42
Q44MOUTH	AZ2	19240.2	4183.36	210.4	108.422	5656.16	106.148	111.834	69.1856	433.689	657.105
Q45MOUTH	AZ2	9453.21	787.768	196.942	1.26413e+06	6.44039e+06	0	984.709	787.768	78.7768	1125.38
Q46MOUTH	AZ2	37939.5	28500.5	9713.99	296258	1.05135e+07	0	3024.17	1466.26	0	60134.2
Q47MOUTH	AZ2	10917.7	2019.04	0	2.45227	10957.6	0	10.2178	4.08712	1016.06	5473.82
Q48MOUTH	AZ2	132098	29512.5	217.742	214.392	3684.87	5142.07	351.738	812.346	251.241	1507.45
Q1MIDGUT	CA1	2.02654e+06	56481.4	204469	54272.6	9.15818e+06	22718.8	6468.53	1104.38	757.292	3756.41
Q2MIDGUT	CA1	232517	13879.4	1492.41	4298.13	484137	18505.8	2387.85	0	3939.95	15066.2
Q3MIDGUT	CA1	375571	16475.2	1888.87	14019.6	461724	34839.2	524.686	734.561	1595.05	3198.09
Q4MIDGUT	CA1	30389.1	7871.05	958.215	33345.9	731529	273.776	1642.65	4722.63	2518.74	21185
Q5MIDGUT	CA1	926667	684617	37238.6	2.43563e+07	7.15038e+07	0	0	0	0	21824.8
Q6MIDGUT	CA1	228065	5891.47	261.843	10892.7	1.25276e+07	12044.8	1309.22	1701.98	523.686	2119.68
Q7MIDGUT	CA1	262195	6276.48	1214.8	36363.1	6.37528e+06	4454.27	2328.37	1214.8	1781.71	2892.39
Q8MIDGUT	CA1	1.48304e+06	2998.69	0	65971.1	5.21322e+06	16117.9	1874.18	0	374.836	6158.02
Q9MIDGUT	CA1	1.05428e+06	3725.69	693.152	80197.7	3.78253e+06	1039.73	259.932	259.932	901.098	1897.92
Q10MIDGUT	CA1	26775	51436.1	0	15501.3	3.57361e+07	1409.21	3170.72	4227.63	845.525	671.052
Q11MIDGUT	CA1	1.15218e+06	72422.5	104859	12177.1	558118	36241.5	3020.12	2295.29	1401.34	5982.72
Q12MIDGUT	CA1	294033	311519	2300.73	30185.6	2.11133e+07	17485.5	2530.8	2990.95	1840.58	2848.52
Q13MIDGUT	CA1	283700	19230.4	2226.68	27853.8	5.4906e+06	17408.6	1720.62	2024.26	2186.2	1445.9
Q14MIDGUT	CA1	652461	7091.96	886.495	35282.5	1.87148e+07	218078	3102.73	2437.86	354.598	8231.74
Q15MIDGUT	CA1	1.12863e+06	5899.55	4538.12	179346	4.85579e+07	56272.7	3630.49	14068.2	2904.4	3889.81
Q16MIDGUT	CA1	763037	63451.3	66693.4	2.01358e+06	1.03606e+07	0	47009.6	3936.76	1296.82	2205.47
Q17MIDGUT	CA2	819217	14785.9	72655	196194	2.15059e+06	10707	701.057	2166.9	458.873	4188.13
Q18MIDGUT	CA2	805417	1891.14	173250	174868	386844	6724.07	367.722	1208.23	546.33	750.454
Q19MIDGUT	CA2	1.19671e+06	247644	226393	86703.9	3.57413e+06	6800.3	141.673	425.019	0	1214.34
Q20MIDGUT	CA2	688407	4237.85	1711.44	79476.1	1.01855e+06	7334.75	40.7486	407.486	1206.16	4074.86
Q21MIDGUT	CA2	313562	85740.8	13140.3	225094	1.51751e+07	6570.17	0	164.254	131.403	1407.89
Q22MIDGUT	CA2	620155	3763.58	14357.4	175690	514914	1393.92	209.088	0	55.7568	730.149
Q23MIDGUT	CA2	138969	13404.1	8279.02	388720	1.98342e+07	0	0	394.239	157.696	17459.2
Q24MIDGUT	CA2	3.22763e+06	394575	540402	1.31598e+06	9.07667e+06	8117.63	0	0	695.797	21812.7
Q25MIDGUT	CA2	957818	64984.9	117057	72020.4	1.2997e+06	22928.7	130935	4887.44	241.355	5689.08
Q26MIDGUT	CA2	53387.8	5166.56	4209.79	1.86257e+06	1.61511e+07	765.417	3061.67	1530.83	1224.67	4556.05
Q27MIDGUT	CA2	158882	100553	50853.8	208642	203594	3944.59	963.734	224.124	797.882	2347.97
Q28MIDGUT	CA2	101765	15381.4	7965.38	310705	1.66548e+07	31312.2	1785.34	549.336	769.071	3400.65
Q29MIDGUT	CA2	412095	1459.17	1061.21	143964	571356	15175.3	82907.2	1989.77	254.691	1793.95
Q30MIDGUT	CA2	449229	182336	92554.2	197819	1.08352e+07	4265.17	1386.18	959.664	682.428	2945
Q31MIDGUT	CA2	121938	3263.41	1540.04	168905	284540	96802.3	330.008	385.009	58.6681	5727.12
Q32MIDGUT	CA2	195977	32309.9	175057	124953	2.87869e+06	2951.85	128.341	0	128.341	1527.87
Q49MIDGUT	AZ1	577462	88348	66174.2	3849.42	110323	25199.8	68704.1	33632.8	1150.86	6992.06
Q50MIDGUT	AZ1	960797	99260	62293.6	30884.5	1.93897e+06	32458.3	53359.4	9262.08	4524.48	12568
Q51MIDGUT	AZ1	1409.04	36.1291	0	0	2456.78	0	108.387	0	63847.4	143725
Q52MIDGUT	AZ1	74163.3	0	4120.18	1394.52	1.36296e+07	199671	0	0	6972.62	10715.5
Q53MIDGUT	AZ1	83135	2119.13	2608.16	1304.08	1.44146e+07	3912.23	163.01	0	5868.35	6830.89
Q54MIDGUT	AZ1	198541	575.148	230.059	5245.35	9.58426e+06	102146	0	0	5613.44	8216.39
Q55MIDGUT	AZ1	420021	2092.78	3767	15402.9	1.39212e+06	1.2858e+06	0	0	26117.9	94474.1
Q56MIDGUT	AZ1	32751.5	7500.7	2049.88	5702.4	1.64233e+06	148896	0	0	14125.5	37492.4
Q57MIDGUT	AZ1	45288.8	0	0	1053.23	2.29877e+07	162197	0	0	6319.36	11284.6
Q58MIDGUT	AZ1	638648	887.32	1035.21	2780.27	230112	79267.2	6507.01	9242.91	5383.07	24225.2
Q59MIDGUT	AZ1	619385	3952.5	0	5784.14	447307	411445	0	0	20977.1	56647.9
Q60MIDGUT	AZ1	428434	657.738	328.869	27493.4	4.16907e+06	49330.3	164.434	0	2828.27	5794.36
Q61MIDGUT	AZ1	110032	1495.58	854.62	21451	2.59505e+06	110673	0	854.62	10511.8	38966.6
Q62MIDGUT	AZ1	233779	207769	0	6597.85	2.58445e+07	45677.4	0	1586.02	9896.77	19636.4
Q63MIDGUT	AZ1	240877	51581.2	0	1695.82	3.24156e+06	26567.9	1413.18	0	10514.1	24158.7
Q33MIDGUT	AZ2	11231.6	342.202	228.135	31893.2	284288	1173.26	44.8122	0	306.352	915.643
Q34MIDGUT	AZ2	29363.1	967.388	0	0	4.75136e+06	227.621	0	0	227.621	216.782
Q35MIDGUT	AZ2	30085.4	3524.64	839.201	4011.38	10322.2	83.9201	251.76	83.9201	1577.7	16664.1
Q36MIDGUT	AZ2	340452	363.876	363.876	1528.28	3.89675e+06	4730.39	773.237	227.423	0	779.735
Q37MIDGUT	AZ2	515978	6692.16	3638.46	9459.98	352930	274314	13286.9	62763.3	1819.23	28278.5
Q38MIDGUT	AZ2	64416.4	1797.79	13922	458.566	223638	694.797	421.221	738.222	72.9537	11890.1
Q39MIDGUT	AZ2	71117.3	11421.2	753.561	4257.62	2.6791e+06	33910.2	423.878	871.305	414.458	919.524
Q40MIDGUT	AZ2	109534	1031.52	1160.46	915368	2.36759e+06	3352.43	580.228	386.819	103.152	1105.2
Q41MIDGUT	AZ2	181046	229613	14234.1	305155	5.59999e+06	966.515	9906.78	285.561	351.46	12991.5
Q42MIDGUT	AZ2	162455	430941	382.023	2307.42	649057	17267.4	210.113	152.809	259.776	855.003
Q43MIDGUT	AZ2	76019.6	4449.65	300.398	2643.51	1.13971e+06	675.896	488.147	56.3247	195.259	643.711
Q44MIDGUT	AZ2	623283	4239.26	446.238	5890.35	9.45177e+06	79430.4	1227.16	557.798	892.477	849.978
Q45MIDGUT	AZ2	1.34444e+06	863575	416898	4.24839e+06	1.73789e+07	7352.71	3676.35	0	0	18556.8
Q46MIDGUT	AZ2	367160	5418.64	38491.1	1.50167e+06	1.13328e+07	747.399	2242.2	0	0	533.856
Q47MIDGUT	AZ2	541045	89595.5	17444.9	21069.3	8.71735e+06	21340.3	6690.02	7452.18	1219.45	12581.6
Q48MIDGUT	AZ2	216205	2.86393e+06	18322.4	732.897	6.20502e+06	17798.9	2224.87	0	0	6979.97
Q1ILEUM	CA1	8.12114e+06	20367.6	554703	37416	611531	84487.8	1005.81	1257.26	0	4789.56
Q2ILEUM	CA1	1.46081e+06	17609	3620.55	11717.4	1.1566e+06	34230.6	11190.8	4196.54	724.109	7444.84
Q3ILEUM	CA1	430543	40494.9	4553.09	46524.3	928831	41115.8	6277.75	6829.64	1655.67	7489.93
Q4ILEUM	CA1	4.78777e+06	3296.88	941.965	21947.8	222775	106913	941.965	1177.46	470.982	6952.6
Q5ILEUM	CA1	1.92539e+06	361798	24230.7	735093	2.26676e+06	4751.12	1781.67	1306.56	380.089	3054.29
Q6ILEUM	CA1	4.45457e+06	15645.1	568.911	15133	1.28688e+06	224720	3271.24	1280.05	796.475	7043.66
Q7ILEUM	CA1	875712	10201.6	1341.06	46553.9	1.03875e+06	4406.34	3161.07	3208.96	613.056	3922.83
Q8ILEUM	CA1	3.29666e+06	7537.17	2072.72	72206.1	966265	12436.3	1695.86	1413.22	376.858	7716.62
Q9ILEUM	CA1	886737	14872.2	3208.57	70033.6	182802	1214.06	5680.04	3902.32	554.997	3179.67
Q10ILEUM	CA1	555177	19032.6	5266.88	127746	994004	79960.9	25257.1	19391.7	2394.04	34542.5
Q11ILEUM	CA1	2.21834e+07	208363	1.16237e+06	12056.2	243745	76006.5	3931.37	1310.46	1048.37	15600.7
Q12ILEUM	CA1	2.2955e+06	835041	11322.6	66048.4	1.5751e+06	54725.8	2201.61	3931.45	251.613	4193.55
Q13ILEUM	CA1	694430	7212.9	1399.52	32598	2.447e+06	33588.4	5651.9	3767.93	1550.23	3896.09
Q14ILEUM	CA1	572844	7254.25	2418.08	33079.4	2.31739e+07	249546	11848.6	2176.28	1160.68	5757.34
Q15ILEUM	CA1	3.75029e+06	4391.06	325.264	158859	6.52349e+06	107988	4391.06	3740.53	780.633	11461.7
Q16ILEUM	CA1	2.62462e+06	89041.5	100610	297693	1.06079e+06	0	3.94605e+06	15249.2	560.891	9348.19
Q17ILEUM	CA2	5.05817e+06	868.475	119502	149517	1.17765e+06	11811.3	2084.34	1215.87	138.956	2812.21
Q18ILEUM	CA2	4.12215e+06	1538.78	83094	283893	139674	1893.88	591.837	473.47	284.082	225.462
Q19ILEUM	CA2	2.83255e+06	475565	585040	247608	1.09891e+06	32057	480.854	0	384.684	3816.31
Q20ILEUM	CA2	1.46098e+06	4877.58	591.221	82357.1	517910	4729.77	369.513	443.416	472.977	4363.78
Q21ILEUM	CA2	455543	82049.9	4471.23	37790.6	297888	2438.85	464.543	987.154	394.862	2433.32
Q22ILEUM	CA2	8.03399e+06	221.792	23953.6	222325	655619	0	1330.75	0	0	1056.15
Q23ILEUM	CA2	1.58888e+07	3393.6	0	733794	7.01409e+06	186163	2424	2908.8	0	16160
Q24ILEUM	CA2	1.40131e+07	981885	3.34823e+06	1.09991e+06	1.00294e+06	63800.2	0	0	510.401	10937.2
Q25ILEUM	CA2	6.8281e+06	116402	362666	227419	5.36873e+06	58596.7	8.13623e+06	1583.7	0	27526.1
Q26ILEUM	CA2	5.61285e+06	6090.05	11310.1	595955	6.45197e+06	0	5437.55	1087.51	0	15743
Q27ILEUM	CA2	1.70312e+06	1.11228e+06	258609	3.22279e+06	6.9265e+06	10555.5	6333.28	2902.75	0	20608.3
Q28ILEUM	CA2	2.60993e+06	185643	18351.4	86324.9	814507	133598	880.866	513.838	352.346	7760.01
Q29ILEUM	CA2	2.06876e+06	3535	785.555	812578	1.43757e+06	21995.5	3.22195e+06	0	471.333	3179.63
Q30ILEUM	CA2	1.25775e+06	86312.1	74028.6	39307.2	579618	6059.86	1023.63	122.835	0	1442.82
Q31ILEUM	CA2	113502	4772.72	5831.62	45290.2	170866	89530.7	237.869	107.425	325.343	4428.52
Q32ILEUM	CA2	407897	13896.7	146164	73241.3	306082	4254.1	301.332	194.979	0	1029.76
Q49ILEUM	AZ1	777035	111758	61572.3	78188.4	2.31065e+06	82237	55457.3	35214.3	5651.16	41470
Q50ILEUM	AZ1	561315	62144.1	35639	33263.1	1.09562e+06	87864.7	11823.6	8853.72	986.237	3949.22
Q51ILEUM	AZ1	154976	6206.11	19168.2	958.412	295537	78.5584	0	0	1728.28	11858.6
Q52ILEUM	AZ1	456245	2116.17	4232.33	78213.5	7.75363e+06	2.30465e+06	0	0	9706.15	78600.4
Q53ILEUM	AZ1	117713	1615.92	3977.64	894.969	2.55315e+06	1491.61	0	0	3082.67	7931.6
Q54ILEUM	AZ1	1.73445e+06	2108.06	0	81857.7	7.12006e+06	492962	0	0	2075.63	15907
Q55ILEUM	AZ1	876449	16429.3	1626.67	78470.5	4.61388e+06	3.3659e+06	0	1138.67	11712	168399
Q56ILEUM	AZ1	110955	46783.9	0	43306.5	5.56245e+06	702655	0	0	7886.95	40288.3
Q57ILEUM	AZ1	780253	109094	24816	180093	6.0551e+06	1.85765e+06	30294.8	37224	10313.1	48035.9
Q58ILEUM	AZ1	3.77164e+06	1889.95	0	10583.7	1.22185e+06	66148.4	0	944.977	2834.93	7199.82
Q59ILEUM	AZ1	597657	13780.1	15113.7	8356.98	5.31379e+06	749461	8001.36	6667.8	9423.82	64984.6
Q60ILEUM	AZ1	729251	269.818	539.636	701.527	465976	88500.3	0	0	4155.2	17538.2
Q61ILEUM	AZ1	446628	3419.16	284.93	81831.9	7.19164e+06	199451	0	0	10029.5	23879.9
Q62ILEUM	AZ1	376971	241196	0	18862.1	5.27054e+06	86722.3	0	0	5311.74	20777.2
Q63ILEUM	AZ1	2.08687e+07	458563	0	13080.6	1.8729e+06	2.0483e+06	0	0	1189.14	12033
Q33ILEUM	AZ2	47896.9	110.504	61.8823	15474.1	303701	671.865	13.2605	0	81.3311	362.033
Q34ILEUM	AZ2	1.86033e+06	6220.52	916.709	366.684	342325	0	916.709	0	104.767	4864.17
Q35ILEUM	AZ2	41840.2	623.061	39.3512	6621.5	32543.5	0	1180.54	101.657	149.535	7661
Q36ILEUM	AZ2	5.01803e+06	1983.78	1058.01	1163.82	399401	22218.3	1454.77	396.756	317.404	3904.58
Q37ILEUM	AZ2	1.34318e+06	8398.88	1619.06	20319.2	195232	132358	16325.5	31504.2	161.906	1670.46
Q38ILEUM	AZ2	6.2182e+06	1663.81	145306	739.47	3.80457e+06	739.47	4806.56	2773.01	0	32219.8
Q39ILEUM	AZ2	340459	44070.7	785.701	18428.3	3.20995e+06	65141.8	678.56	785.701	114.284	1802.69
Q40ILEUM	AZ2	740644	845.452	901.816	74377.2	1.21644e+06	10370.9	760.907	563.635	90.1816	1046.75
Q41ILEUM	AZ2	3.03001e+06	529342	24370.5	62216.4	188513	2150.34	4.8017e+06	1075.17	286.712	6997.13
Q42ILEUM	AZ2	231894	764352	1696.91	6575.53	780049	26090	344.685	132.571	0	1262.58
Q43ILEUM	AZ2	485329	2894.79	331.886	2345.33	1.05024e+06	9071.56	553.144	295.01	59.002	983.367
Q44ILEUM	AZ2	2.91617e+06	3955.68	0	2581.6	3.0288e+06	311041	1457.36	1353.26	582.942	4560.43
Q45ILEUM	AZ2	775150	492053	217840	572725	1.664e+06	2186.6	1093.3	683.312	0	6507.74
Q46ILEUM	AZ2	3.43933e+06	2167.01	136804	82987.2	1.05373e+06	2638.1	1695.92	565.308	0	3409.79
Q47ILEUM	AZ2	459690	57111.9	1459.6	4503.9	772836	33529	854.907	333.622	450.39	4150.42
Q48ILEUM	AZ2	67308	868325	2897.89	253.565	693410	12949.9	498.075	203.758	199.23	2026.8
Q1RECTUM	CA1	2.71193e+07	20091.9	4.60774e+06	4592.43	183697	474551	0	0	0	19135.1
Q2RECTUM	CA1	2.66804e+07	8233.93	0	18444	688356	2.09142e+06	1646.79	4940.36	1317.43	4705.1
Q3RECTUM	CA1	5.08084e+07	4.95233e+06	4423.7	11501.6	1.48238e+07	1.84468e+06	2211.85	2211.85	0	24225
Q4RECTUM	CA1	1.94836e+07	48347.5	5473.31	265273	1.4559e+06	5.48243e+06	9122.18	12314.9	1824.44	17810
Q5RECTUM	CA1	4.28839e+07	4.84721e+06	472438	286162	809894	2.15432e+06	5399.29	0	0	10284.4
Q6RECTUM	CA1	2.45519e+07	11081.5	10553.8	46014.7	7.02884e+06	4.83365e+06	9498.44	6859.98	2110.76	16584.6
Q7RECTUM	CA1	1.63525e+07	1261.54	0	1682.05	67282.1	264082	420.513	841.026	0	800.978
Q8RECTUM	CA1	5.88229e+07	1403.22	5612.87	55006.2	443417	1.11135e+06	0	0	0	8018.39
Q9RECTUM	CA1	1.97041e+07	7.93647e+06	1.22852e+06	12327.7	114775	799173	4250.92	531.365	0	21254.6
Q10RECTUM	CA1	2.20748e+07	12940	1617.5	27174	310560	7.6896e+06	808.75	5661.25	5176	136332
Q11RECTUM	CA1	4.24758e+07	1.07684e+06	3.96898e+06	2963.77	207464	2.22777e+06	0	0	987.923	21169.8
Q12RECTUM	CA1	7.37595e+06	1.61161e+07	12674.2	17236.9	530626	1.20658e+06	7182.04	2112.36	337.978	10863.6
Q13RECTUM	CA1	6.55866e+07	4715.63	6287.51	6287.51	2.38925e+06	2.10003e+06	0	0	1257.5	8982.15
Q14RECTUM	CA1	1.95472e+07	41186.4	3432.2	65211.7	562880	1.62823e+07	64353.7	28315.6	3432.2	29418.8
Q15RECTUM	CA1	3.20201e+07	6977.23	1550.5	60779.4	2.90532e+07	1.65283e+06	4651.49	775.248	0	19934.9
Q16RECTUM	CA1	9.36739e+07	1.87261e+07	1.84726e+07	173792	1.99861e+06	0	1.71257e+06	50689.3	0	65516.8
Q17RECTUM	CA2	3.76984e+07	3190.64	3.49481e+06	50199.3	1.34432e+06	353097	0	0	0	13167.7
Q18RECTUM	CA2	1.38154e+07	4457.85	3.17189e+06	79297.3	306280	267471	4195.62	1048.91	629.343	3746.09
Q19RECTUM	CA2	3.68838e+07	2.93969e+06	1.03018e+07	130180	285909	1.23488e+06	0	0	0	39106.1
Q20RECTUM	CA2	2.88856e+07	1802.93	0	80771.2	533667	256016	901.464	901.464	721.171	858.537
Q21RECTUM	CA2	2.40551e+07	3.5808e+06	718751	95533.1	1.57269e+06	3.33915e+06	0	3942.99	450.628	13948
Q22RECTUM	CA2	1.3877e+07	1341.63	220922	20392.8	495510	169940	447.211	0	0	851.831
Q23RECTUM	CA2	4.81864e+07	2.76572e+06	3.49967e+06	51483.8	2.75806e+06	1.15226e+06	0	3064.51	0	30645.1
Q24RECTUM	CA2	5.92063e+07	1.08281e+07	2.27785e+07	210525	402474	1.2229e+06	3869.95	3869.95	0	29485.3
Q25RECTUM	CA2	1.99251e+07	1.29006e+06	2.16994e+06	70896.6	3.77018e+06	1.52681e+06	2.87321e+06	4431.03	0	19894.4
Q26RECTUM	CA2	6.52661e+06	1.11235e+06	2.24483e+06	21743.6	370447	234549	4278.26	1761.64	0	8149.06
Q27RECTUM	CA2	2.93997e+07	1.87449e+07	3.55961e+06	109636	348842	138825	13348.6	3559.61	0	395795
Q28RECTUM	CA2	1.57202e+07	1.18572e+06	115377	20590.4	3.7116e+06	2.35725e+06	3106.31	3106.31	0	45643.8
Q29RECTUM	CA2	8.02356e+06	20162.6	567.96	178794	2.2423e+06	560008	1.50822e+06	1135.92	0	1622.74
Q30RECTUM	CA2	1.98777e+06	502252	465695	4437.79	87300.7	79661.9	1045.79	454.691	109.126	3550.92
Q31RECTUM	CA2	3.24353e+06	16343.6	14228.6	243808	929086	1.03138e+07	1345.94	576.833	0	45414.2
Q32RECTUM	CA2	1.30859e+07	745451	6.56886e+06	419865	1.74168e+06	605249	2645.32	0	0	30232.2
Q49RECTUM	AZ1	4.38211e+06	18617.6	8145.19	9774.23	747806	997592	10860.3	5430.13	930.879	2770.47
Q50RECTUM	AZ1	940404	1491.62	106993	2064.08	41120.3	414589	967.536	765.966	0	575.914
Q51RECTUM	AZ1	6.93036e+06	289.09	0	925.089	9.06356e+06	0	0	0	925.089	3579.21
Q52RECTUM	AZ1	3.08429e+07	22050.9	50402.1	7560.31	2.47222e+07	1.1973e+08	0	0	5040.21	174007
Q53RECTUM	AZ1	1.98573e+07	1050.32	39912.1	5881.78	5.81036e+06	1.25618e+07	0	4201.27	1680.51	34010.3
Q54RECTUM	AZ1	2.28525e+07	0	0	7472.1	1.88932e+07	1.89567e+07	0	0	2241.63	23127.9
Q55RECTUM	AZ1	3.57578e+07	4748.5	0	7597.6	886386	1.95068e+07	0	0	5065.06	13567.1
Q56RECTUM	AZ1	6.12144e+06	1.30795e+06	0	3904.33	4.36727e+06	1.80073e+07	0	697.202	15059.6	136120
Q57RECTUM	AZ1	2.36794e+07	5714.15	0	25904.2	8.91408e+06	1.06207e+07	1904.72	0	6095.1	45350.4
Q58RECTUM	AZ1	3.5645e+07	1714.94	0	27439	1.77668e+06	7.55259e+06	0	0	6859.75	17966
Q59RECTUM	AZ1	5.09707e+07	0	0	6453.01	2.94687e+06	2.37901e+07	0	0	6453.01	23046.4
Q60RECTUM	AZ1	2.03419e+07	174900	1427.75	4568.81	162764	2.65562e+06	2855.5	2141.63	1713.3	7478.7
Q61RECTUM	AZ1	3.55008e+07	6182.11	0	13600.6	3.734e+06	5.09406e+06	0	0	0	13247.4
Q62RECTUM	AZ1	1.55969e+07	1.07034e+07	0	3390.18	851782	5.62346e+06	0	0	5085.27	14125.7
Q63RECTUM	AZ1	2.75541e+07	62736.1	0	8728.5	3.61687e+06	1.43748e+06	0	681.914	1091.06	3896.65
Q33RECTUM	AZ2	1.05546e+07	19806	33450.1	51759.6	1.37145e+06	2.42865e+06	21346.5	7042.13	0	12156.1
Q34RECTUM	AZ2	6.00526e+06	1.89048e+06	463952	175.573	164161	0	1975.2	658.399	175.573	15676.2
Q35RECTUM	AZ2	2.29085e+07	18543.8	1373.62	2747.23	2.21702e+06	10988.9	8928.51	2060.43	0	5886.93
Q36RECTUM	AZ2	7.72991e+06	2309.8	2639.77	527.954	251438	1.76271e+06	2144.82	989.915	131.989	7542.21
Q37RECTUM	AZ2	3.12928e+07	18365.3	12243.6	2098.9	90952.2	1.09213e+07	40228.8	159166	0	47475
Q38RECTUM	AZ2	9.67287e+06	1006.61	3.61172e+06	805.29	187901	189243	5368.6	3355.37	0	12462.8
Q39RECTUM	AZ2	1.5493e+07	640760	4907.95	1308.79	1.27498e+06	3.78021e+06	4089.96	2999.3	0	10387.2
Q40RECTUM	AZ2	1.01473e+07	10106.8	2310.13	78775.5	2.1438e+06	4.22408e+06	3176.43	1732.6	231.013	14025.8
Q41RECTUM	AZ2	1.49437e+07	1.34289e+07	873814	38409.4	259264	1.00345e+07	1.60083e+07	0	0	62872.6
Q42RECTUM	AZ2	5.84244e+06	7.65943e+06	131359	7855.38	308105	1.90187e+06	4145.89	654.615	523.692	9143.83
Q43RECTUM	AZ2	2.0402e+07	6937.42	0	2774.97	511387	1.9841e+06	5450.83	1982.12	0	7079
Q44RECTUM	AZ2	4.45636e+07	11082	0	3324.61	698168	8.43343e+06	15237.8	0	0	30343.7
Q45RECTUM	AZ2	1.36138e+07	5.07378e+06	1.51273e+06	75252.4	545196	763274	4223.35	3071.53	614.305	24133.4
Q46RECTUM	AZ2	3.78779e+07	17872.3	2.74774e+07	7148.93	321702	2.59404e+06	25531.9	2553.19	0	30395.1
Q47RECTUM	AZ2	1.73226e+07	474386	5184.55	4562.4	516381	1.97428e+06	10887.6	1036.91	0	7406.5
Q48RECTUM	AZ2	547803	5.68295e+06	56318.4	946.527	1.97256e+06	223380	946.527	0	3218.19	7662.36

## Sheet: Mouth
Table S3. Bacterial abundance normalized by qPCR results and species-specific rRNA copy number																								MOUTH
Niche	Cohort	Firm5		Firm4		Bifido		L kunk		A2.2		A2.1		S. alvi		G1		Delftia		10-500
Q1MOUTH	CA1	3090.91		531.558		0		62.9995		82450.6		0		0		0		393.747		946.868	87476.7
Q2MOUTH	CA1	4635.56		897.205		261.685		553.276		627296		74.7671		0		0		598.137		1619.95	635936			RELATIVE ABUNDANCE														NORMALIZED ABUNDANCE
Q3MOUTH	CA1	2258.72		2448.17		0		886.003		284162		58.2897		0		0		431.344		1276.82	291521
Q4MOUTH	CA1	939.092		368.929		0		160.987		30453.4		0		0		100.617		1113.5		1437.39	34573.9
Q5MOUTH	CA1	3354.04		849.995		114.864		6652.94		198991		0		34.4593		0		404.322		295.365	210697
Q6MOUTH	CA1	6022.41		2063.62		96.2623		264.721		180684		0		0		48.1312		409.115		1621.56	191210
Q7MOUTH	CA1	4549.24		744.421		33.0854		185.278		2580.66		0		16.5427		16.5427		357.322		708.973	9192.07
Q8MOUTH	CA1	30074.2		14497.1		971.876		63409.5		23001.1		215.972		5642.28		17358.8		172.778		29104.9	184448
Q9MOUTH	CA1	51231.4		2358.45		1210.09		8406.44		8692.91		395.132		271.653		61.7394		839.656		6667.86	80135.3
Q10MOUTH	CA1	3589.45		2257.39		0		292.85		2562.44		40.6737		0		0		504.353		2062.74	11309.9
Q11MOUTH	CA1	7133.63		1824.12		0		2182.44		16319.4		32.5737		0		0		547.237		4063.95	32103.4
Q12MOUTH	CA1	22345.5		2546.03		975.077		126370		2.2014e+06		325.026		0		135.427		931.74		9389.63	2.36442e+06
Q13MOUTH	CA1	766.619		3189.68		0		138835		304731		0		0		0		470.923		664.925	448658
Q14MOUTH	CA1	9142.78		1384.55		238.715		401.041		1.07851e+06		190.972		23.8715		167.1		248.264		2591.76	1.0929e+06
Q15MOUTH	CA1	10030.6		3852.39		348.355		1762.27		41433.7		3155.68		20.4915		1127.03		688.513		4722.79	67141.8
Q16MOUTH	CA1	14425.4		827.316		481.347		1215.4		957520		0		496.389		30.0842		493.381		1303.65	976793
Q49MOUTH	AZ1	11679.7		1175.84		731.429		4473.14		43163.6		21.6034		604.123		345.654		4.93792		138.879	62338.9
Q50MOUTH	AZ1	13407.8		3779.3		1393.3		151.874		187.334		53.524		812.059		1716.95		6.02145		113.101	21621.2
Q51MOUTH	AZ1	3339.49		736.708		1246.54		20.942		4028.83		9.97236		41.136		27.424		501.61		2721.03	12673.7
Q52MOUTH	AZ1	8010.26		1723.14		325.999		168644		1.97043e+06		0		0		23.2856		260.799		2328.56	2.15175e+06
Q53MOUTH	AZ1	3115.24		2080.42		388.057		93875.4		211448		1250.41		140.132		194.029		362.187		2196.94	315051
Q54MOUTH	AZ1	866.327		316.508		14.4689		144.689		55104.9		412.364		0		0		340.02		5248.43	62447.7
Q55MOUTH	AZ1	38476.5		7557.32		874.773		1969.59		16485.4		32411.7		2407.88		3354.8		1323.88		15060.5	119922
Q56MOUTH	AZ1	68571.3		4369.39		352.37		1804.14		597198		586485		0		1127.59		6286.29		31411.3	1.29761e+06
Q57MOUTH	AZ1	1128.05		120.555		86.1105		55.1108		582107		4133.31		51.6663		120.555		923.105		3124.58	591850
Q58MOUTH	AZ1	3246.32		24.2262		48.4525		321531		3197.86		2616.43		0		48.4525		271.334		4199.21	335183
Q59MOUTH	AZ1	113092		769.333		139.879		32093.8		19135.4		11414.1		139.879		139.879		783.321		4169.72	181877
Q60MOUTH	AZ1	14666.7		1341.37		447.123		274.513		48143.7		7673.88		93.5839		400.331		802.742		11106.3	84950.2
Q61MOUTH	AZ1	2256.59		139.498		32.8231		94950.6		563441		1148.81		172.321		73.8519		485.781		3040.04	665741
Q62MOUTH	AZ1	3374.26		369.105		87.1902		411.538		1639.18		337.135		331.323		0		1767.05		6092.24	14409
Q63MOUTH	AZ1	7734.34		1554.43		183.722		129.686		2860.3		929.417		48.6323		135.09		1049.02		4715.7	19340.3
Q17MOUTH	CA2	21213.2		3659.37		148.604		106371		589215		0		18.5755		130.028		148.604		1486.04	722390
Q18MOUTH	CA2	11802.1		783.906		638.738		265564		123160		58.0671		29.0335		0		278.722		594.496	402909
Q19MOUTH	CA2	1161.86		547.324		19.2044		22238.6		322134		0		182.441		0		414.814		932.783	347631
Q20MOUTH	CA2	99187.7		28300.9		19494.7		4436.72		1.44933e+06		403.339		134.446		134.446		699.12		4161.43	1.60628e+06
Q21MOUTH	CA2	55754		2415.07		268.341		50292		391144		48.7893		195.157		280.538		126.852		3566.26	504091
Q22MOUTH	CA2	40559.8		8119.1		892.208		8208.32		2.11789e+06		0		53.5325		17.8442		28.5507		1665.46	2.17743e+06
Q23MOUTH	CA2	23839.3		346.501		415.801		8038.82		6.56162e+06		0		0		69.3002		110.88		1056	6.59549e+06
Q24MOUTH	CA2	8429.35		1706.35		341.269		348613		1.49626e+06		0		0		102.381		464.126		4680.26	1.8606e+06
Q25MOUTH	CA2	35543.4		4864.96		8028.51		141387		3.41695e+06		0		265.845		212.676		0		6481.55	3.61374e+06
Q26MOUTH	CA2	9669.45		1883		610.702		18036.1		4.34454e+06		0		610.702		0		122.14		2326.48	4.37779e+06
Q27MOUTH	CA2	20552.2		2085.01		1567.67		60725.5		2.01703e+06		564.363		548.686		313.535		150.497		5061.35	2.1086e+06
Q28MOUTH	CA2	6540.95		3982.11		999.312		2759.31		379557		72.6772		60.5644		148.383		109.016		2001.51	396231
Q29MOUTH	CA2	2629.41		1329.82		322.379		27386.1		982572		443.272		352.603		80.5949		145.071		3607.58	1.01887e+06
Q30MOUTH	CA2	3399.94		1085.36		496.914		194435		908463		104.613		235.38		183.074		73.2294		7322.94	1.1158e+06
Q31MOUTH	CA2	36093.3		17482		7349.1		2386.07		1.02413e+06		349.957		342.004		23.8607		57.2657		3825.29	1.09204e+06
Q32MOUTH	CA2	1027.06		510.02		257.35		23485.3		134505		65.5072		105.279		44.4513		76.737		487.961	160565
Q33MOUTH	AZ2	17808.1		12685.1		4454.73		3935.37		12690.5		793.159		0		8.1489		1108.25		3960.62	57444
Q34MOUTH	AZ2	6954.36		2732.25		882.604		192.675		1577.23		496.373		516.198		146.856		920.493		9680.6	24099.6
Q35MOUTH	AZ2	40569.1		4038.05		750.416		355.332		5265.08		24.3378		18.2534		87.2105		230.398		1072.02	52410.2
Q36MOUTH	AZ2	8914.75		9011.02		0		11.5526		1261.16		0		24.0679		19.2543		3685.28		5100.1	28027.2
Q37MOUTH	AZ2	8562.31		1070.85		124.75		728.538		13966		107.784		525.445		4645.18		135.328		502.325	30368.5
Q38MOUTH	AZ2	1683.04		480.869		0		48128.7		1.09362e+06		501.776		188.166		909.469		192.347		248.897	1.14595e+06
Q39MOUTH	AZ2	26847.1		723.766		4648.36		111.468		178813		15.4816		118.047		280.605		46.4449		17418.7	229023
Q40MOUTH	AZ2	1344.6		443.355		82.3719		27207.9		207219		426.396		55.7222		19.3816		139.548		1728.2	238666
Q41MOUTH	AZ2	41594.4		21221.6		0		10865.5		78095.5		3395.46		15279.6		5093.19		0		0	175545
Q42MOUTH	AZ2	17716.1		4222.61		691.974		937.31		963133		6353.58		1729.93		542.57		226.464		1115.85	996669
Q43MOUTH	AZ2	4470.54		2698.81		226.617		3601.16		481638		0		58.3712		13.7344		79.6595		3649.42	496436
Q44MOUTH	AZ2	19240.2		4183.36		210.4		108.422		5656.16		106.148		111.834		69.1856		433.689		657.105	30776.5
Q45MOUTH	AZ2	9453.21		787.768		196.942		1.26413e+06		6.44039e+06		0		984.709		787.768		78.7768		1125.38	7.71794e+06
Q46MOUTH	AZ2	37939.5		28500.5		9713.99		296258		1.05135e+07		0		3024.17		1466.26		0		60134.2	1.09505e+07
Q47MOUTH	AZ2	10917.7		2019.04		0		2.45227		10957.6		0		10.2178		4.08712		1016.06		5473.82	30401
Q48MOUTH	AZ2	132098		29512.5		217.742		214.392		3684.87		5142.07		351.738		812.346		251.241		1507.45	173793

## Sheet: Midgut
Table S3. Bacterial abundance normalized by qPCR results and species-specific rRNA copy number																							MIDGUT
Niche	Cohort	Firm5		Firm4		Bifido		L kunk		A2.2		A2.1		S. alvi		G1		Delftia		10-500
Q1MIDGUT	CA1	2.02654e+06		56481.4		204469		54272.6		9.15818e+06		22718.8		6468.53		1104.38		757.292		3756.41	1.15348e+07
Q2MIDGUT	CA1	232517		13879.4		1492.41		4298.13		484137		18505.8		2387.85		0		3939.95		15066.2	776223				RELATIVE ABUNDANCE														NORMALIZED ABUNDANCE
Q3MIDGUT	CA1	375571		16475.2		1888.87		14019.6		461724		34839.2		524.686		734.561		1595.05		3198.09	910570
Q4MIDGUT	CA1	30389.1		7871.05		958.215		33345.9		731529		273.776		1642.65		4722.63		2518.74		21185	834436
Q5MIDGUT	CA1	926667		684617		37238.6				7.15038e+07		0		0		0		0		21824.8	7.31741e+07
Q6MIDGUT	CA1	228065		5891.47		261.843		10892.7		1.25276e+07		12044.8		1309.22		1701.98		523.686		2119.68	1.27904e+07
Q7MIDGUT	CA1	262195		6276.48		1214.8		36363.1		6.37528e+06		4454.27		2328.37		1214.8		1781.71		2892.39	6.694e+06
Q8MIDGUT	CA1	1.48304e+06		2998.69		0		65971.1		5.21322e+06		16117.9		1874.18		0		374.836		6158.02	6.78975e+06
Q9MIDGUT	CA1	1.05428e+06		3725.69		693.152		80197.7		3.78253e+06		1039.73		259.932		259.932		901.098		1897.92	4.92579e+06
Q10MIDGUT	CA1	26775		51436.1		0		15501.3		3.57361e+07		1409.21		3170.72		4227.63		845.525		671.052	3.58402e+07
Q11MIDGUT	CA1	1.15218e+06		72422.5		104859		12177.1		558118		36241.5		3020.12		2295.29		1401.34		5982.72	1.94869e+06
Q12MIDGUT	CA1	294033		311519		2300.73		30185.6		2.11133e+07		17485.5		2530.8		2990.95		1840.58		2848.52	2.17791e+07
Q13MIDGUT	CA1	283700		19230.4		2226.68		27853.8		5.4906e+06		17408.6		1720.62		2024.26		2186.2		1445.9	5.84839e+06
Q14MIDGUT	CA1	652461		7091.96		886.495		35282.5		1.87148e+07		218078		3102.73		2437.86		354.598		8231.74	1.96427e+07
Q15MIDGUT	CA1	1.12863e+06		5899.55		4538.12		179346		4.85579e+07		56272.7		3630.49		14068.2		2904.4		3889.81	4.9957e+07
Q16MIDGUT	CA1	763037		63451.3		66693.4		2.01358e+06		1.03606e+07		0		47009.6		3936.76		1296.82		2205.47	1.33218e+07
Q49MIDGUT	AZ1	577462		88348		66174.2		3849.42		110323		25199.8		68704.1		33632.8		1150.86		6992.06	981837
Q50MIDGUT	AZ1	960797		99260		62293.6		30884.5		1.93897e+06		32458.3		53359.4		9262.08		4524.48		12568	3.20438e+06
Q51MIDGUT	AZ1	1409.04		36.1291		0		0		2456.78		0		108.387		0		63847.4		143725	211583
Q52MIDGUT	AZ1	74163.3		0		4120.18		1394.52		1.36296e+07		199671		0		0		6972.62		10715.5	1.39266e+07
Q53MIDGUT	AZ1	83135		2119.13		2608.16		1304.08		1.44146e+07		3912.23		163.01		0		5868.35		6830.89	1.45206e+07
Q54MIDGUT	AZ1	198541		575.148		230.059		5245.35		9.58426e+06		102146		0		0		5613.44		8216.39	9.90483e+06
Q55MIDGUT	AZ1	420021		2092.78		3767		15402.9		1.39212e+06		1.2858e+06		0		0		26117.9		94474.1	3.2398e+06
Q56MIDGUT	AZ1	32751.5		7500.7		2049.88		5702.4		1.64233e+06		148896		0		0		14125.5		37492.4	1.89085e+06
Q57MIDGUT	AZ1	45288.8		0		0		1053.23		2.29877e+07		162197		0		0		6319.36		11284.6	2.32139e+07
Q58MIDGUT	AZ1	638648		887.32		1035.21		2780.27		230112		79267.2		6507.01		9242.91		5383.07		24225.2	998088
Q59MIDGUT	AZ1	619385		3952.5		0		5784.14		447307		411445		0		0		20977.1		56647.9	1.5655e+06
Q60MIDGUT	AZ1	428434		657.738		328.869		27493.4		4.16907e+06		49330.3		164.434		0		2828.27		5794.36	4.6841e+06
Q61MIDGUT	AZ1	110032		1495.58		854.62		21451		2.59505e+06		110673		0		854.62		10511.8		38966.6	2.88989e+06
Q62MIDGUT	AZ1	233779		207769		0		6597.85		2.58445e+07		45677.4		0		1586.02		9896.77		19636.4	2.63695e+07
Q63MIDGUT	AZ1	240877		51581.2		0		1695.82		3.24156e+06		26567.9		1413.18		0		10514.1		24158.7	3.59837e+06
Q17MIDGUT	CA2	819217		14785.9		72655		196194		2.15059e+06		10707		701.057		2166.9		458.873		4188.13	3.27166e+06
Q18MIDGUT	CA2	805417		1891.14		173250		174868		386844		6724.07		367.722		1208.23		546.33		750.454	1.55187e+06
Q19MIDGUT	CA2	1.19671e+06		247644		226393		86703.9		3.57413e+06		6800.3		141.673		425.019		0		1214.34	5.34016e+06
Q20MIDGUT	CA2	688407		4237.85		1711.44		79476.1		1.01855e+06		7334.75		40.7486		407.486		1206.16		4074.86	1.80545e+06
Q21MIDGUT	CA2	313562		85740.8		13140.3		225094		1.51751e+07		6570.17		0		164.254		131.403		1407.89	1.58209e+07
Q22MIDGUT	CA2	620155		3763.58		14357.4		175690		514914		1393.92		209.088		0		55.7568		730.149	1.33127e+06
Q23MIDGUT	CA2	138969		13404.1		8279.02		388720		1.98342e+07		0		0		394.239		157.696		17459.2	2.04015e+07
Q24MIDGUT	CA2	3.22763e+06		394575		540402		1.31598e+06		9.07667e+06		8117.63		0		0		695.797		21812.7	1.45859e+07
Q25MIDGUT	CA2	957818		64984.9		117057		72020.4		1.2997e+06		22928.7		130935		4887.44		241.355		5689.08	2.67626e+06
Q26MIDGUT	CA2	53387.8		5166.56		4209.79		1.86257e+06		1.61511e+07		765.417		3061.67		1530.83		1224.67		4556.05	1.80875e+07
Q27MIDGUT	CA2	158882		100553		50853.8		208642		203594		3944.59		963.734		224.124		797.882		2347.97	730803
Q28MIDGUT	CA2	101765		15381.4		7965.38		310705		1.66548e+07		31312.2		1785.34		549.336		769.071		3400.65	1.71284e+07
Q29MIDGUT	CA2	412095		1459.17		1061.21		143964		571356		15175.3		82907.2		1989.77		254.691		1793.95	1.23206e+06
Q30MIDGUT	CA2	449229		182336		92554.2		197819		1.08352e+07		4265.17		1386.18		959.664		682.428		2945	1.17674e+07
Q31MIDGUT	CA2	121938		3263.41		1540.04		168905		284540		96802.3		330.008		385.009		58.6681		5727.12	683490
Q32MIDGUT	CA2	195977		32309.9		175057		124953		2.87869e+06		2951.85		128.341		0		128.341		1527.87	3.41173e+06
Q33MIDGUT	AZ2	11231.6		342.202		228.135		31893.2		284288		1173.26		44.8122		0		306.352		915.643	330424
Q34MIDGUT	AZ2	29363.1		967.388		0		0		4.75136e+06		227.621		0		0		227.621		216.782	4.78236e+06
Q35MIDGUT	AZ2	30085.4		3524.64		839.201		4011.38		10322.2		83.9201		251.76		83.9201		1577.7		16664.1	67444.2
Q36MIDGUT	AZ2	340452		363.876		363.876		1528.28		3.89675e+06		4730.39		773.237		227.423		0		779.735	4.24597e+06
Q37MIDGUT	AZ2	515978		6692.16		3638.46		9459.98		352930		274314		13286.9		62763.3		1819.23		28278.5	1.26916e+06
Q38MIDGUT	AZ2	64416.4		1797.79		13922		458.566		223638		694.797		421.221		738.222		72.9537		11890.1	318050
Q39MIDGUT	AZ2	71117.3		11421.2		753.561		4257.62		2.6791e+06		33910.2		423.878		871.305		414.458		919.524	2.80319e+06
Q40MIDGUT	AZ2	109534		1031.52		1160.46		915368		2.36759e+06		3352.43		580.228		386.819		103.152		1105.2	3.40021e+06
Q41MIDGUT	AZ2	181046		229613		14234.1		305155		5.59999e+06		966.515		9906.78		285.561		351.46		12991.5	6.35454e+06
Q42MIDGUT	AZ2	162455		430941		382.023		2307.42		649057		17267.4		210.113		152.809		259.776		855.003	1.26389e+06
Q43MIDGUT	AZ2	76019.6		4449.65		300.398		2643.51		1.13971e+06		675.896		488.147		56.3247		195.259		643.711	1.22518e+06
Q44MIDGUT	AZ2	623283		4239.26		446.238		5890.35		9.45177e+06		79430.4		1227.16		557.798		892.477		849.978	1.01686e+07
Q45MIDGUT	AZ2	1.34444e+06		863575		416898		4.24839e+06		1.73789e+07		7352.71		3676.35		0		0		18556.8	2.42818e+07
Q46MIDGUT	AZ2	367160		5418.64		38491.1		1.50167e+06		1.13328e+07		747.399		2242.2		0		0		533.856	1.32491e+07
Q47MIDGUT	AZ2	541045		89595.5		17444.9		21069.3		8.71735e+06		21340.3		6690.02		7452.18		1219.45		12581.6	9.43579e+06
Q48MIDGUT	AZ2	216205		2.86393e+06		18322.4		732.897		6.20502e+06		17798.9		2224.87		0		0		6979.97	9.33121e+06

## Sheet: Ileum
Table S3. Bacterial abundance normalized by qPCR results and species-specific rRNA copy number																							ILEUM
Niche	Cohort	Firm5		Firm4		Bifido		L kunk		A2.2		A2.1		S. alvi		G1		Delftia		10-500
Q1ILEUM	CA1	8.12114e+06		20367.6		554703		37416		611531		84487.8		1005.81		1257.26		0		4789.56	9.4367e+06
Q2ILEUM	CA1	1.46081e+06		17609		3620.55		11717.4		1.1566e+06		34230.6		11190.8		4196.54		724.109		7444.84	2.70814e+06				RELATIVE ABUNDANCE														NORMALIZED ABUNDANCE
Q3ILEUM	CA1	430543		40494.9		4553.09		46524.3		928831		41115.8		6277.75		6829.64		1655.67		7489.93	1.51432e+06
Q4ILEUM	CA1	4.78777e+06		3296.88		941.965		21947.8		222775		106913		941.965		1177.46		470.982		6952.6	5.15319e+06
Q5ILEUM	CA1	1.92539e+06		361798		24230.7		735093		2.26676e+06		4751.12		1781.67		1306.56		380.089		3054.29	5.32454e+06
Q6ILEUM	CA1	4.45457e+06		15645.1		568.911		15133		1.28688e+06		224720		3271.24		1280.05		796.475		7043.66	6.00991e+06
Q7ILEUM	CA1	875712		10201.6		1341.06		46553.9		1.03875e+06		4406.34		3161.07		3208.96		613.056		3922.83	1.98787e+06
Q8ILEUM	CA1	3.29666e+06		7537.17		2072.72		72206.1		966265		12436.3		1695.86		1413.22		376.858		7716.62	4.36838e+06
Q9ILEUM	CA1	886737		14872.2		3208.57		70033.6		182802		1214.06		5680.04		3902.32		554.997		3179.67	1.17218e+06
Q10ILEUM	CA1	555177		19032.6		5266.88		127746		994004		79960.9		25257.1		19391.7		2394.04		34542.5	1.86277e+06
Q11ILEUM	CA1	2.21834e+07		208363		1.16237e+06		12056.2		243745		76006.5		3931.37		1310.46		1048.37		15600.7	2.39078e+07
Q12ILEUM	CA1	2.2955e+06		835041		11322.6		66048.4		1.5751e+06		54725.8		2201.61		3931.45		251.613		4193.55	4.84831e+06
Q13ILEUM	CA1	694430		7212.9		1399.52		32598		2.447e+06		33588.4		5651.9		3767.93		1550.23		3896.09	3.2311e+06
Q14ILEUM	CA1	572844		7254.25		2418.08		33079.4		2.31739e+07		249546		11848.6		2176.28		1160.68		5757.34	2.406e+07
Q15ILEUM	CA1	3.75029e+06		4391.06		325.264		158859		6.52349e+06		107988		4391.06		3740.53		780.633		11461.7	1.05657e+07
Q16ILEUM	CA1	2.62462e+06		89041.5		100610		297693		1.06079e+06		0		3.94605e+06		15249.2		560.891		9348.19	8.14395e+06
Q49ILEUM	AZ1	777035		111758		61572.3		78188.4		2.31065e+06		82237		55457.3		35214.3		5651.16		41470	3.55923e+06
Q50ILEUM	AZ1	561315		62144.1		35639		33263.1		1.09562e+06		87864.7		11823.6		8853.72		986.237		3949.22	1.90146e+06
Q51ILEUM	AZ1	154976		6206.11		19168.2		958.412		295537		78.5584		0		0		1728.28		11858.6	490511
Q52ILEUM	AZ1	456245		2116.17		4232.33		78213.5		7.75363e+06		2.30465e+06		0		0		9706.15		78600.4	1.06874e+07
Q53ILEUM	AZ1	117713		1615.92		3977.64		894.969		2.55315e+06		1491.61		0		0		3082.67		7931.6	2.68985e+06
Q54ILEUM	AZ1	1.73445e+06		2108.06		0		81857.7		7.12006e+06		492962		0		0		2075.63		15907	9.44942e+06
Q55ILEUM	AZ1	876449		16429.3		1626.67		78470.5		4.61388e+06		3.3659e+06		0		1138.67		11712		168399	9.13401e+06
Q56ILEUM	AZ1	110955		46783.9		0		43306.5		5.56245e+06		702655		0		0		7886.95		40288.3	6.51433e+06
Q57ILEUM	AZ1	780253		109094		24816		180093		6.0551e+06		1.85765e+06		30294.8		37224		10313.1		48035.9	9.13287e+06
Q58ILEUM	AZ1	3.77164e+06		1889.95		0		10583.7		1.22185e+06		66148.4		0		944.977		2834.93		7199.82	5.08309e+06
Q59ILEUM	AZ1	597657		13780.1		15113.7		8356.98		5.31379e+06		749461		8001.36		6667.8		9423.82		64984.6	6.78724e+06
Q60ILEUM	AZ1	729251		269.818		539.636		701.527		465976		88500.3		0		0		4155.2		17538.2	1.30693e+06
Q61ILEUM	AZ1	446628		3419.16		284.93		81831.9		7.19164e+06		199451		0		0		10029.5		23879.9	7.95716e+06
Q62ILEUM	AZ1	376971		241196		0		18862.1		5.27054e+06		86722.3		0		0		5311.74		20777.2	6.02039e+06
Q63ILEUM	AZ1	2.08687e+07		458563		0		13080.6		1.8729e+06		2.0483e+06		0		0		1189.14		12033	2.52748e+07
Q17ILEUM	CA2	5.05817e+06		868.475		119502		275993		1.17765e+06		11811.3		2084.34		1215.87		138.956		2812.21	6.65025e+06
Q18ILEUM	CA2	4.12215e+06		1538.78		83094		283893		139674		1893.88		591.837		473.47		284.082		225.462	4.63382e+06
Q19ILEUM	CA2	2.83255e+06		475565		585040		247608		1.09891e+06		32057		480.854		0		384.684		3816.31	5.27642e+06
Q20ILEUM	CA2	1.46098e+06		4877.58		591.221		82357.1		517910		4729.77		369.513		443.416		472.977		4363.78	2.0771e+06
Q21ILEUM	CA2	455543		82049.9		4471.23		37790.6		297888		2438.85		464.543		987.154		394.862		2433.32	884461
Q22ILEUM	CA2	8.03399e+06		221.792		23953.6		222325		655619		0		1330.75		0		0		1056.15	8.93849e+06
Q23ILEUM	CA2	1.58888e+07		3393.6		0		733794		7.01409e+06		186163		2424		2908.8		0		16160	2.38478e+07
Q24ILEUM	CA2	1.40131e+07		981885		3.34823e+06		1.09991e+06		1.00294e+06		63800.2		0		0		510.401		10937.2	2.05213e+07
Q25ILEUM	CA2	6.8281e+06		116402		362666		227419		5.36873e+06		58596.7		8.13623e+06		1583.7		0		27526.1	2.11273e+07
Q26ILEUM	CA2	5.61285e+06		6090.05		11310.1		595955		6.45197e+06		0		5437.55		1087.51		0		15743	1.27005e+07
Q27ILEUM	CA2	1.70312e+06		1.11228e+06		258609		3.22279e+06		6.9265e+06		10555.5		6333.28		2902.75		0		20608.3	1.32637e+07
Q28ILEUM	CA2	2.60993e+06		185643		18351.4		86324.9		814507		133598		880.866		513.838		352.346		7760.01	3.85786e+06
Q29ILEUM	CA2	2.06876e+06		3535		785.555		812578		1.43757e+06		21995.5		3.22195e+06		0		471.333		3179.63	7.57082e+06
Q30ILEUM	CA2	1.25775e+06		86312.1		74028.6		39307.2		579618		6059.86		1023.63		122.835		0		1442.82	2.04566e+06
Q31ILEUM	CA2	113502		4772.72		5831.62		45290.2		170866		89530.7		237.869		107.425		325.343		4428.52	434893
Q32ILEUM	CA2	407897		13896.7		146164		73241.3		306082		4254.1		301.332		194.979		0		1029.76	953061
Q33ILEUM	AZ2	47896.9		110.504		61.8823		15474.1		303701		671.865		13.2605		0		81.3311		362.033	368373
Q34ILEUM	AZ2	1.86033e+06		6220.52		916.709		366.684		342325		0		916.709		0		104.767		4864.17	2.21604e+06
Q35ILEUM	AZ2	41840.2		623.061		39.3512		6621.5		32543.5		0		1180.54		101.657		149.535		7661	90760.3
Q36ILEUM	AZ2	5.01803e+06		1983.78		1058.01		1163.82		399401		22218.3		1454.77		396.756		317.404		3904.58	5.44993e+06
Q37ILEUM	AZ2	1.34318e+06		8398.88		1619.06		20319.2		195232		132358		16325.5		31504.2		161.906		1670.46	1.75077e+06
Q38ILEUM	AZ2	6.2182e+06		1663.81		145306		739.47		3.80457e+06		739.47		4806.56		2773.01		0		32219.8	1.0211e+07
Q39ILEUM	AZ2	340459		44070.7		785.701		18428.3		3.20995e+06		65141.8		678.56		785.701		114.284		1802.69	3.68221e+06
Q40ILEUM	AZ2	740644		845.452		901.816		74377.2		1.21644e+06		10370.9		760.907		563.635		90.1816		1046.75	2.04604e+06
Q41ILEUM	AZ2	3.03001e+06		529342		24370.5		62216.4		188513		2150.34		4.8017e+06		1075.17		286.712		6997.13	8.64666e+06
Q42ILEUM	AZ2	231894		764352		1696.91		6575.53		780049		26090		344.685		132.571		0		1262.58	1.8124e+06
Q43ILEUM	AZ2	485329		2894.79		331.886		2345.33		1.05024e+06		9071.56		553.144		295.01		59.002		983.367	1.5521e+06
Q44ILEUM	AZ2	2.91617e+06		3955.68		0		2581.6		3.0288e+06		311041		1457.36		1353.26		582.942		4560.43	6.2705e+06
Q45ILEUM	AZ2	775150		492053		217840		572725		1.664e+06		2186.6		1093.3		683.312		0		6507.74	3.73224e+06
Q46ILEUM	AZ2	3.43933e+06		2167.01		136804		82987.2		1.05373e+06		2638.1		1695.92		565.308		0		3409.79	4.72333e+06
Q47ILEUM	AZ2	459690		57111.9		1459.6		4503.9		772836		33529		854.907		333.622		450.39		4150.42	1.33492e+06
Q48ILEUM	AZ2	67308		868325		2897.89		253.565		693410		12949.9		498.075		203.758		199.23		2026.8	1.64807e+06
		1.90759e+08		8.60298e+06		7.62465e+06		1.14516e+07		1.56072e+08		1.45088e+07		2.03544e+07		217492		105338		906199

## Sheet: Rectum
Table S3. Bacterial abundance normalized by qPCR results and species-specific rRNA copy number		Abundance normalized by qPCR results and species-specific rRNA copy number																					RECTUM
Niche	Cohort	Firm5		Firm4		Bifido		L kunk		A2.2		A2.1		S. alvi		G1		Delftia		10-500
Q1RECTUM	CA1	2.71193e+07		20091.9		4.60774e+06		4592.43		183697		474551		0		0		0		19135.1	3.24291e+07			RELATIVE ABUNDANCE														NORMALIZED ABUNDANCE
Q2RECTUM	CA1	2.66804e+07		8233.93		0		18444		688356		2.09142e+06		1646.79		4940.36		1317.43		4705.1	2.94995e+07
Q3RECTUM	CA1	5.08084e+07		4.95233e+06		4423.7		11501.6		1.48238e+07		1.84468e+06		2211.85		2211.85		0		24225	7.24738e+07
Q4RECTUM	CA1	1.94836e+07		48347.5		5473.31		265273		1.4559e+06		5.48243e+06		9122.18		12314.9		1824.44		17810	2.67821e+07
Q5RECTUM	CA1	4.28839e+07		4.84721e+06		472438		286162		809894		2.15432e+06		5399.29		0		0		10284.4	5.14696e+07
Q6RECTUM	CA1	2.45519e+07		11081.5		10553.8		46014.7		7.02884e+06		4.83365e+06		9498.44		6859.98		2110.76		16584.6	3.65171e+07
Q7RECTUM	CA1	1.63525e+07		1261.54		0		1682.05		67282.1		264082		420.513		841.026		0		800.978	1.66889e+07
Q8RECTUM	CA1	5.88229e+07		1403.22		5612.87		55006.2		443417		1.11135e+06		0		0		0		8018.39	6.04477e+07
Q9RECTUM	CA1	1.97041e+07		7.93647e+06		1.22852e+06		12327.7		114775		799173		4250.92		531.365		0		21254.6	2.98214e+07
Q10RECTUM	CA1	2.20748e+07		12940		1617.5		27174		310560		7.6896e+06		808.75		5661.25		5176		136332	3.02647e+07
Q11RECTUM	CA1	4.24758e+07		1.07684e+06		3.96898e+06		2963.77		207464		2.22777e+06		0		0		987.923		21169.8	4.99819e+07
Q12RECTUM	CA1	7.37595e+06		1.61161e+07		12674.2		17236.9		530626		1.20658e+06		7182.04		2112.36		337.978		10863.6	2.52796e+07
Q13RECTUM	CA1	6.55866e+07		4715.63		6287.51		6287.51		2.38925e+06		2.10003e+06		0		0		1257.5		8982.15	7.01034e+07
Q14RECTUM	CA1	1.95472e+07		41186.4		3432.2		65211.7		562880		1.62823e+07		64353.7		28315.6		3432.2		29418.8	3.66278e+07
Q15RECTUM	CA1	3.20201e+07		6977.23		1550.5		60779.4		2.90532e+07		1.65283e+06		4651.49		775.248		0		19934.9	6.28207e+07
Q16RECTUM	CA1	9.36739e+07		1.87261e+07		1.84726e+07		173792		1.99861e+06		0		1.71257e+06		50689.3		0		65516.8	1.34874e+08
Q49RECTUM	AZ1	4.38211e+06		18617.6		8145.19		9774.23		747806		997592		10860.3		5430.13		930.879		2770.47	6.18404e+06
Q50RECTUM	AZ1	940404		1491.62		106993		2064.08		41120.3		414589		967.536		765.966		0		575.914	1.50897e+06
Q51RECTUM	AZ1	6.93036e+06		289.09		0		925.089		9.06356e+06		0		0		0		925.089		3579.21	1.59996e+07
Q52RECTUM	AZ1	3.08429e+07		22050.9		50402.1		7560.31		2.47222e+07		1.1973e+08		0		0		5040.21		174007	1.75554e+08
Q53RECTUM	AZ1	1.98573e+07		1050.32		39912.1		5881.78		5.81036e+06		1.25618e+07		0		4201.27		1680.51		34010.3	3.83162e+07
Q54RECTUM	AZ1	2.28525e+07		0		0		7472.1		1.88932e+07		1.89567e+07		0		0		2241.63		23127.9	6.07352e+07
Q55RECTUM	AZ1	3.57578e+07		4748.5		0		7597.6		886386		1.95068e+07		0		0		5065.06		13567.1	5.6182e+07
Q56RECTUM	AZ1	6.12144e+06		1.30795e+06		0		3904.33		4.36727e+06		1.80073e+07		0		697.202		15059.6		136120	2.99598e+07
Q57RECTUM	AZ1	2.36794e+07		5714.15		0		25904.2		8.91408e+06		1.06207e+07		1904.72		0		6095.1		45350.4	4.32992e+07
Q58RECTUM	AZ1	3.5645e+07		1714.94		0		27439		1.77668e+06		7.55259e+06		0		0		6859.75		17966	4.50282e+07
Q59RECTUM	AZ1	5.09707e+07		0		0		6453.01		2.94687e+06		2.37901e+07		0		0		6453.01		23046.4	7.77436e+07
Q60RECTUM	AZ1	2.03419e+07		174900		1427.75		4568.81		162764		2.65562e+06		2855.5		2141.63		1713.3		7478.7	2.33554e+07
Q61RECTUM	AZ1	3.55008e+07		6182.11		0		13600.6		3.734e+06		5.09406e+06		0		0		0		13247.4	4.43619e+07
Q62RECTUM	AZ1	1.55969e+07		1.07034e+07		0		3390.18		851782		5.62346e+06		0		0		5085.27		14125.7	3.27982e+07
Q63RECTUM	AZ1	2.75541e+07		62736.1		0		8728.5		3.61687e+06		1.43748e+06		0		681.914		1091.06		3896.65	3.26856e+07
Q17RECTUM	CA2	3.76984e+07		3190.64		3.49481e+06		50199.3		1.34432e+06		353097		0		0		0		13167.7	4.29572e+07
Q18RECTUM	CA2	1.38154e+07		4457.85		3.17189e+06		79297.3		306280		267471		4195.62		1048.91		629.343		3746.09	1.76544e+07
Q19RECTUM	CA2	3.68838e+07		2.93969e+06		1.03018e+07		130180		285909		1.23488e+06		0		0		0		39106.1	5.18154e+07
Q20RECTUM	CA2	2.88856e+07		1802.93		0		80771.2		533667		256016		901.464		901.464		721.171		858.537	2.97613e+07
Q21RECTUM	CA2	2.40551e+07		3.5808e+06		718751		95533.1		1.57269e+06		3.33915e+06		0		3942.99		450.628		13948	3.33803e+07
Q22RECTUM	CA2	1.3877e+07		1341.63		220922		20392.8		495510		169940		447.211		0		0		851.831	1.47864e+07
Q23RECTUM	CA2	4.81864e+07		2.76572e+06		3.49967e+06		51483.8		2.75806e+06		1.15226e+06		0		3064.51		0		30645.1	5.84473e+07
Q24RECTUM	CA2	5.92063e+07		1.08281e+07		2.27785e+07		210525		402474		1.2229e+06		3869.95		3869.95		0		29485.3	9.4686e+07
Q25RECTUM	CA2	1.99251e+07		1.29006e+06		2.16994e+06		70896.6		3.77018e+06		1.52681e+06		2.87321e+06		4431.03		0		19894.4	3.16505e+07
Q26RECTUM	CA2	6.52661e+06		1.11235e+06		2.24483e+06		21743.6		370447		234549		4278.26		1761.64		0		8149.06	1.05247e+07
Q27RECTUM	CA2	2.93997e+07		1.87449e+07		3.55961e+06		109636		348842		138825		13348.6		3559.61		0		395795	5.27143e+07
Q28RECTUM	CA2	1.57202e+07		1.18572e+06		115377		20590.4		3.7116e+06		2.35725e+06		3106.31		3106.31		0		45643.8	2.31626e+07
Q29RECTUM	CA2	8.02356e+06		20162.6		567.96		178794		2.2423e+06		560008		1.50822e+06		1135.92		0		1622.74	1.25364e+07
Q30RECTUM	CA2	1.98777e+06		502252		465695		4437.79		87300.7		79661.9		1045.79		454.691		109.126		3550.92	3.13228e+06
Q31RECTUM	CA2	3.24353e+06		16343.6		14228.6		243808		929086		1.03138e+07		1345.94		576.833		0		45414.2	1.48081e+07
Q32RECTUM	CA2	1.30859e+07		745451		6.56886e+06		419865		1.74168e+06		605249		2645.32		0		0		30232.2	2.31999e+07
Q33RECTUM	AZ2	1.05546e+07		19806		33450.1		51759.6		1.37145e+06		2.42865e+06		21346.5		7042.13		0		12156.1	1.45003e+07
Q34RECTUM	AZ2	6.00526e+06		1.89048e+06		463952		175.573		164161		0		1975.2		658.399		175.573		15676.2	8.54251e+06
Q35RECTUM	AZ2	2.29085e+07		18543.8		1373.62		2747.23		2.21702e+06		10988.9		8928.51		2060.43		0		5886.93	2.5176e+07
Q36RECTUM	AZ2	7.72991e+06		2309.8		2639.77		527.954		251438		1.76271e+06		2144.82		989.915		131.989		7542.21	9.76035e+06
Q37RECTUM	AZ2	3.12928e+07		18365.3		12243.6		2098.9		90952.2		1.09213e+07		40228.8		159166		0		47475	4.25846e+07
Q38RECTUM	AZ2	9.67287e+06		1006.61		3.61172e+06		805.29		187901		189243		5368.6		3355.37		0		12462.8	1.36847e+07
Q39RECTUM	AZ2	1.5493e+07		640760		4907.95		1308.79		1.27498e+06		3.78021e+06		4089.96		2999.3		0		10387.2	2.12127e+07
Q40RECTUM	AZ2	1.01473e+07		10106.8		2310.13		78775.5		2.1438e+06		4.22408e+06		3176.43		1732.6		231.013		14025.8	1.66255e+07
Q41RECTUM	AZ2	1.49437e+07		1.34289e+07		873814		38409.4		259264		1.00345e+07		1.60083e+07		0		0		62872.6	5.56497e+07
Q42RECTUM	AZ2	5.84244e+06		7.65943e+06		131359		7855.38		308105		1.90187e+06		4145.89		654.615		523.692		9143.83	1.58655e+07
Q43RECTUM	AZ2	2.0402e+07		6937.42		0		2774.97		511387		1.9841e+06		5450.83		1982.12		0		7079	2.29217e+07
Q44RECTUM	AZ2	4.45636e+07		11082		0		3324.61		698168		8.43343e+06		15237.8		0		0		30343.7	5.37552e+07
Q45RECTUM	AZ2	1.36138e+07		5.07378e+06		1.51273e+06		75252.4		545196		763274		4223.35		3071.53		614.305		24133.4	2.1616e+07
Q46RECTUM	AZ2	3.78779e+07		17872.3		2.74774e+07		7148.93		321702		2.59404e+06		25531.9		2553.19		0		30395.1	6.83545e+07
Q47RECTUM	AZ2	1.73226e+07		474386		5184.55		4562.4		516381		1.97428e+06		10887.6		1036.91		0		7406.5	2.03167e+07
Q48RECTUM	AZ2	547803		5.68295e+06		56318.4		946.527		1.97256e+06		223380		946.527		0		3218.19		7662.36	8.49579e+06
		1.53557e+09		1.44821e+08		1.22524e+08		3.25634e+06		1.80938e+08		3.72202e+08		2.24173e+07		344328		81489.7		1.91467e+06
