# Supplementary material for: The queen’s gut refines with age: longevity phenotypes in a social insect model
Source: Microbiome. 2018 Jun 18;6:108. doi: 10.1186/s40168-018-0489-1 (PMC6006926; doi:10.1186/s40168-018-0489-1)
Supplement: Supplementary file 4 — Table S4. MANOVA of queen age and source by niche. (XLSX 96 kb) [file 40168_2018_489_MOESM4_ESM.xlsx]

## Sheet: Mouth
Table S4. MANOVA (two-way) examining effect of queen age and background (source) on mouth microbiota.
MANOVA model contains either 9 or 10 dependent variables: OTUs 1-9 and a combinatorial OTU equal to (Σ OTU10-500) that represents rare abundance (1.2% of total reads)
MANOVAs were performed on CLR transformed normalized abundance										Significant relationships highlighted in yellow below
QUEEN MOUTH MANOVA
OTUs 1-9 / Σ10-500						OTUs 1-9
MANOVA Test Criteria and Exact F Statistics for the Hypothesis of No Overall Effect of source or age on community composition						MANOVA Test Criteria and Exact F Statistics for the Hypothesis of No Overall Effect of source or age on community composition
MANOVA Test Criteria and Exact F Statistics for the Hypothesis of No Overall Source Effect						MANOVA Test Criteria and Exact F Statistics for the Hypothesis of No Overall Source Effect
H = Type III SSCP Matrix for Source						H = Type III SSCP Matrix for Source
E = Error SSCP Matrix						E = Error SSCP Matrix
S=1 M=3.5 N=24.5						S=1 M=3 N=25
Statistic	Value	F Value	Num DF	Den DF	Pr > F	Statistic	Value	F Value	Num DF	Den DF	Pr > F
Wilks' Lambda	0.660146	2.92	9	51	0.0073	Wilks' Lambda	0.669128	3.21	8	52	0.0048
Pillai's Trace	0.339854	2.92	9	51	0.0073	Pillai's Trace	0.330872	3.21	8	52	0.0048
Hotelling-Lawley Trace	0.514817	2.92	9	51	0.0073	Hotelling-Lawley Trace	0.494483	3.21	8	52	0.0048
Roy's Greatest Root	0.514817	2.92	9	51	0.0073	Roy's Greatest Root	0.494483	3.21	8	52	0.0048
MANOVA Test Criteria and Exact F Statistics for the Hypothesis of No Overall Age Effect						MANOVA Test Criteria and Exact F Statistics for the Hypothesis of No Overall Age Effect
H = Type III SSCP Matrix for Age						H = Type III SSCP Matrix for Age
E = Error SSCP Matrix						E = Error SSCP Matrix
S=1 M=3.5 N=24.5						S=1 M=3 N=25
Statistic	Value	F Value	Num DF	Den DF	Pr > F	Statistic	Value	F Value	Num DF	Den DF	Pr > F
Wilks' Lambda	0.709208	2.32	9	51	0.0281	Wilks' Lambda	0.716871	2.57	8	52	0.0193
Pillai's Trace	0.290792	2.32	9	51	0.0281	Pillai's Trace	0.283129	2.57	8	52	0.0193
Hotelling-Lawley Trace	0.410024	2.32	9	51	0.0281	Hotelling-Lawley Trace	0.394951	2.57	8	52	0.0193
Roy's Greatest Root	0.410024	2.32	9	51	0.0281	Roy's Greatest Root	0.394951	2.57	8	52	0.0193
MANOVA Test Criteria and Exact F Statistics for the Hypothesis of No Overall Source*Age Effect						MANOVA Test Criteria and Exact F Statistics for the Hypothesis of No Overall Source*Age Effect
H = Type III SSCP Matrix for Source*Age						H = Type III SSCP Matrix for Source*Age
E = Error SSCP Matrix						E = Error SSCP Matrix
S=1 M=3.5 N=24.5						S=1 M=3 N=25
Statistic	Value	F Value	Num DF	Den DF	Pr > F	Statistic	Value	F Value	Num DF	Den DF	Pr > F
Wilks' Lambda	0.703295	2.39	9	51	0.0241	Wilks' Lambda	0.70352	2.74	8	52	0.0134
Pillai's Trace	0.296705	2.39	9	51	0.0241	Pillai's Trace	0.29648	2.74	8	52	0.0134
Hotelling-Lawley Trace	0.421879	2.39	9	51	0.0241	Hotelling-Lawley Trace	0.421423	2.74	8	52	0.0134
Roy's Greatest Root	0.421879	2.39	9	51	0.0241	Roy's Greatest Root	0.421423	2.74	8	52	0.0134
Post-hoc test (Tukey-Kramer) examining species-specific hypotheses
The GLM Procedure						The GLM Procedure
Dependent Variable: Firm5						Dependent Variable: Firm5
Source	DF	Sum of Squares	Mean Square	F Value	Pr > F	Source	DF	Sum of Squares	Mean Square	F Value	Pr > F
Model	3	4.56895	1.52298	1.34	0.2688	Model	3	4.7527	1.58423	1.35	0.2662
Error	59	66.8595	1.13321			Error	59	69.1111	1.17137
Corrected Total	62	71.4284				Corrected Total	62	73.8638
R-Square	Coeff Var	Root MSE	Firm5 Mean			R-Square	Coeff Var	Root MSE	Firm5 Mean
0.063965	43.3942	1.06452	2.45315			0.064344	42.156	1.0823	2.56737
Source	DF	Type I SS	Mean Square	F Value	Pr > F	Source	DF	Type I SS	Mean Square	F Value	Pr > F
Source	1	0.0520987	0.0520987	0.05	0.831	Source	1	0.108789	0.108789	0.09	0.7616
Age	1	0.235689	0.235689	0.21	0.65	Age	1	0.0160284	0.0160284	0.01	0.9073
Source*Age	1	4.28116	4.28116	3.78	0.0567	Source*Age	1	4.62789	4.62789	3.95	0.0515
Source	DF	Type III SS	Mean Square	F Value	Pr > F	Source	DF	Type III SS	Mean Square	F Value	Pr > F
Source	1	0.0728675	0.0728675	0.06	0.8007	Source	1	0.134727	0.134727	0.12	0.7357
Age	1	0.269706	0.269706	0.24	0.6275	Age	1	0.0261964	0.0261964	0.02	0.8816
Source*Age	1	4.28116	4.28116	3.78	0.0567	Source*Age	1	4.62789	4.62789	3.95	0.0515
The SAS System						The SAS System
The GLM Procedure						The GLM Procedure
Dependent Variable: Firm4						Dependent Variable: Firm4
Source	DF	Sum of Squares	Mean Square	F Value	Pr > F	Source	DF	Sum of Squares	Mean Square	F Value	Pr > F
Model	3	24.8349	8.27829	5.54	0.002	Model	3	25.001	8.33368	5.41	0.0023
Error	59	88.2233	1.49531			Error	59	90.8536	1.53989
Corrected Total	62	113.058				Corrected Total	62	115.855
R-Square	Coeff Var	Root MSE	Firm4 Mean			R-Square	Coeff Var	Root MSE	Firm4 Mean
0.219665	147.882	1.22283	0.826895			0.215797	131.857	1.24092	0.941115
Source	DF	Type I SS	Mean Square	F Value	Pr > F	Source	DF	Type I SS	Mean Square	F Value	Pr > F
Source	1	2.03344	2.03344	1.36	0.2483	Source	1	2.33346	2.33346	1.52	0.2232
Age	1	2.01382	2.01382	1.35	0.2505	Age	1	1.12406	1.12406	0.73	0.3964
Source*Age	1	20.7876	20.7876	13.9	0.0004	Source*Age	1	21.5435	21.5435	13.99	0.0004
Source	DF	Type III SS	Mean Square	F Value	Pr > F	Source	DF	Type III SS	Mean Square	F Value	Pr > F
Source	1	2.32026	2.32026	1.55	0.2178	Source	1	2.62554	2.62554	1.71	0.1967
Age	1	2.23097	2.23097	1.49	0.2268	Age	1	1.29087	1.29087	0.84	0.3636
Source*Age	1	20.7876	20.7876	13.9	0.0004	Source*Age	1	21.5435	21.5435	13.99	0.0004
The SAS System						The SAS System
The GLM Procedure						The GLM Procedure
Dependent Variable: Bifido						Dependent Variable: Bifido
Source	DF	Sum of Squares	Mean Square	F Value	Pr > F	Source	DF	Sum of Squares	Mean Square	F Value	Pr > F
Model	3	31.4073	10.4691	2.86	0.0442	Model	3	28.8851	9.62837	2.57	0.0625
Error	59	215.669	3.6554			Error	59	220.742	3.74139
Corrected Total	62	247.076				Corrected Total	62	249.627
R-Square	Coeff Var	Root MSE	Bifido Mean			R-Square	Coeff Var	Root MSE	Bifido Mean
0.127116	-118.965	1.91191	-1.60712			0.115713	-129.565	1.93427	-1.4929
Source	DF	Type I SS	Mean Square	F Value	Pr > F	Source	DF	Type I SS	Mean Square	F Value	Pr > F
Source	1	0.544919	0.544919	0.15	0.7008	Source	1	0.705207	0.705207	0.19	0.6658
Age	1	8.02039	8.02039	2.19	0.1439	Age	1	6.11649	6.11649	1.63	0.206
Source*Age	1	22.842	22.842	6.25	0.0152	Source*Age	1	22.0634	22.0634	5.9	0.0182
Source	DF	Type III SS	Mean Square	F Value	Pr > F	Source	DF	Type III SS	Mean Square	F Value	Pr > F
Source	1	0.497467	0.497467	0.14	0.7135	Source	1	0.643887	0.643887	0.17	0.6798
Age	1	7.58065	7.58065	2.07	0.1551	Age	1	5.73995	5.73995	1.53	0.2204
Source*Age	1	22.842	22.842	6.25	0.0152	Source*Age	1	22.0634	22.0634	5.9	0.0182
The SAS System						The SAS System
The GLM Procedure						The GLM Procedure
Dependent Variable: L. kunk						Dependent Variable: L. kunk
Source	DF	Sum of Squares	Mean Square	F Value	Pr > F	Source	DF	Sum of Squares	Mean Square	F Value	Pr > F
Model	3	66.8515	22.2838	3.61	0.0183	Model	3	65.5739	21.858	3.64	0.0177
Error	59	363.831	6.16662			Error	59	354.024	6.00041
Corrected Total	62	430.682				Corrected Total	62	419.598
R-Square	Coeff Var	Root MSE	L_kunk Mean			R-Square	Coeff Var	Root MSE	L_kunk Mean
0.155222	163.049	2.48327	1.52302			0.156278	149.616	2.44957	1.63724
Source	DF	Type I SS	Mean Square	F Value	Pr > F	Source	DF	Type I SS	Mean Square	F Value	Pr > F
Source	1	42.0091	42.0091	6.81	0.0115	Source	1	43.3361	43.3361	7.22	0.0093
Age	1	8.3397	8.3397	1.35	0.2495	Age	1	6.39573	6.39573	1.07	0.3061
Source*Age	1	16.5028	16.5028	2.68	0.1072	Source*Age	1	15.842	15.842	2.64	0.1095
Source	DF	Type III SS	Mean Square	F Value	Pr > F	Source	DF	Type III SS	Mean Square	F Value	Pr > F
Source	1	41.7277	41.7277	6.77	0.0117	Source	1	42.9918	42.9918	7.16	0.0096
Age	1	7.9573	7.9573	1.29	0.2606	Age	1	6.06829	6.06829	1.01	0.3187
Source*Age	1	16.5028	16.5028	2.68	0.1072	Source*Age	1	15.842	15.842	2.64	0.1095
The SAS System						The SAS System
The GLM Procedure						The GLM Procedure
Dependent Variable: P. apium						Dependent Variable: P. apium
Source	DF	Sum of Squares	Mean Square	F Value	Pr > F	Source	DF	Sum of Squares	Mean Square	F Value	Pr > F
Model	3	85.1435	28.3812	6.15	0.001	Model	3	83.8752	27.9584	6.03	0.0012
Error	59	272.221	4.61391			Error	59	273.747	4.63978
Corrected Total	62	357.364				Corrected Total	62	357.622
R-Square	Coeff Var	Root MSE	A2_2 Mean			R-Square	Coeff Var	Root MSE	A2_2 Mean
0.238254	43.138	2.148	4.97937			0.234536	42.2887	2.15401	5.09359
Source	DF	Type I SS	Mean Square	F Value	Pr > F	Source	DF	Type I SS	Mean Square	F Value	Pr > F
Source	1	67.5738	67.5738	14.65	0.0003	Source	1	69.2541	69.2541	14.93	0.0003
Age	1	16.3798	16.3798	3.55	0.0645	Age	1	13.6037	13.6037	2.93	0.0921
Source*Age	1	1.18985	1.18985	0.26	0.6135	Source*Age	1	1.01737	1.01737	0.22	0.6413
Source	DF	Type III SS	Mean Square	F Value	Pr > F	Source	DF	Type III SS	Mean Square	F Value	Pr > F
Source	1	68.3192	68.3192	14.81	0.0003	Source	1	69.934	69.934	15.07	0.0003
Age	1	16.231	16.231	3.52	0.0657	Age	1	13.4784	13.4784	2.9	0.0936
Source*Age	1	1.18985	1.18985	0.26	0.6135	Source*Age	1	1.01737	1.01737	0.22	0.6413
The SAS System						The SAS System
The GLM Procedure						The GLM Procedure
Dependent Variable: Alpha 2.1						Dependent Variable: Alpha 2.1
Source	DF	Sum of Squares	Mean Square	F Value	Pr > F	Source	DF	Sum of Squares	Mean Square	F Value	Pr > F
Model	3	141.571	47.1905	7.04	0.0004	Model	3	144.572	48.1905	7.37	0.0003
Error	59	395.585	6.70482			Error	59	385.757	6.53825
Corrected Total	62	537.156				Corrected Total	62	530.328
R-Square	Coeff Var	Root MSE	A2_1 Mean			R-Square	Coeff Var	Root MSE	A2_1 Mean
0.263557	-100.613	2.58937	-2.5736			0.272608	-103.969	2.557	-2.45938
Source	DF	Type I SS	Mean Square	F Value	Pr > F	Source	DF	Type I SS	Mean Square	F Value	Pr > F
Source	1	82.8773	82.8773	12.36	0.0008	Source	1	81.0381	81.0381	12.39	0.0008
Age	1	51.4225	51.4225	7.67	0.0075	Age	1	56.6982	56.6982	8.67	0.0046
Source*Age	1	7.2716	7.2716	1.08	0.3019	Source*Age	1	6.83526	6.83526	1.05	0.3107
Source	DF	Type III SS	Mean Square	F Value	Pr > F	Source	DF	Type III SS	Mean Square	F Value	Pr > F
Source	1	85.7687	85.7687	12.79	0.0007	Source	1	83.9794	83.9794	12.84	0.0007
Age	1	52.0446	52.0446	7.76	0.0072	Age	1	57.3302	57.3302	8.77	0.0044
Source*Age	1	7.2716	7.2716	1.08	0.3019	Source*Age	1	6.83526	6.83526	1.05	0.3107
The SAS System						The SAS System
The GLM Procedure						The GLM Procedure
Dependent Variable: S. alvi						Dependent Variable: S. alvi
Source	DF	Sum of Squares	Mean Square	F Value	Pr > F	Source	DF	Sum of Squares	Mean Square	F Value	Pr > F
Model	3	43.3538	14.4513	3.18	0.0304	Model	3	39.0646	13.0215	3.05	0.0357
Error	59	267.965	4.54178			Error	59	252.247	4.27537
Corrected Total	62	311.319				Corrected Total	62	291.312
R-Square	Coeff Var	Root MSE	S__alvi Mean			R-Square	Coeff Var	Root MSE	S__alvi Mean
0.139258	-75.7491	2.13115	-2.81343			0.134099	-76.6039	2.0677	-2.69921
Source	DF	Type I SS	Mean Square	F Value	Pr > F	Source	DF	Type I SS	Mean Square	F Value	Pr > F
Source	1	17.9081	17.9081	3.94	0.0517	Source	1	17.0587	17.0587	3.99	0.0504
Age	1	25.3839	25.3839	5.59	0.0214	Age	1	21.8964	21.8964	5.12	0.0273
Source*Age	1	0.0618683	0.0618683	0.01	0.9075	Source*Age	1	0.109488	0.109488	0.03	0.8734
Source	DF	Type III SS	Mean Square	F Value	Pr > F	Source	DF	Type III SS	Mean Square	F Value	Pr > F
Source	1	17.1839	17.1839	3.78	0.0565	Source	1	16.3882	16.3882	3.83	0.055
Age	1	25.4181	25.4181	5.6	0.0213	Age	1	21.9414	21.9414	5.13	0.0272
Source*Age	1	0.0618683	0.0618683	0.01	0.9075	Source*Age	1	0.109488	0.109488	0.03	0.8734
The SAS System						The SAS System
The GLM Procedure						The GLM Procedure
Dependent Variable: G. apicola						Dependent Variable: G. apicola
Source	DF	Sum of Squares	Mean Square	F Value	Pr > F	Source	DF	Sum of Squares	Mean Square	F Value	Pr > F
Model	3	33.2176	11.0725	3.21	0.0294	Model	3	31.9373	10.6458	3.3	0.0264
Error	59	203.554	3.45006			Error	59	190.273	3.22496
Corrected Total	62	236.771				Corrected Total	62	222.21
R-Square	Coeff Var	Root MSE	G1 Mean			R-Square	Coeff Var	Root MSE	G1 Mean
0.140294	-71.9639	1.85743	-2.58106			0.143726	-72.7982	1.79582	-2.46684
Source	DF	Type I SS	Mean Square	F Value	Pr > F	Source	DF	Type I SS	Mean Square	F Value	Pr > F
Source	1	29.7274	29.7274	8.62	0.0047	Source	1	28.63	28.63	8.88	0.0042
Age	1	0.684267	0.684267	0.2	0.6577	Age	1	0.219332	0.219332	0.07	0.7952
Source*Age	1	2.80594	2.80594	0.81	0.3708	Source*Age	1	3.08793	3.08793	0.96	0.3318
Source	DF	Type III SS	Mean Square	F Value	Pr > F	Source	DF	Type III SS	Mean Square	F Value	Pr > F
Source	1	29.2685	29.2685	8.48	0.0051	Source	1	28.2272	28.2272	8.75	0.0044
Age	1	0.730262	0.730262	0.21	0.6472	Age	1	0.247082	0.247082	0.08	0.7829
Source*Age	1	2.80594	2.80594	0.81	0.3708	Source*Age	1	3.08793	3.08793	0.96	0.3318
The SAS System						The SAS System
The GLM Procedure						The GLM Procedure
Dependent Variable: Delftia						Dependent Variable: Delftia
Source	DF	Sum of Squares	Mean Square	F Value	Pr > F	Source	DF	Sum of Squares	Mean Square	F Value	Pr > F
Model	3	62.672	20.8907	5.17	0.0031	Model	3	68.6467	22.8822	5.18	0.003
Error	59	238.607	4.04418			Error	59	260.549	4.41609
Corrected Total	62	301.279				Corrected Total	62	329.196
R-Square	Coeff Var	Root MSE	Delftia Mean			R-Square	Coeff Var	Root MSE	Delftia Mean
0.20802	-162.807	2.01101	-1.23521			0.208528	-187.463	2.10145	-1.12099
Source	DF	Type I SS	Mean Square	F Value	Pr > F	Source	DF	Type I SS	Mean Square	F Value	Pr > F
Source	1	0.607401	0.607401	0.15	0.6997	Source	1	0.776054	0.776054	0.18	0.6766
Age	1	50.9264	50.9264	12.59	0.0008	Age	1	56.1772	56.1772	12.72	0.0007
Source*Age	1	11.1383	11.1383	2.75	0.1023	Source*Age	1	11.6934	11.6934	2.65	0.109
Source	DF	Type III SS	Mean Square	F Value	Pr > F	Source	DF	Type III SS	Mean Square	F Value	Pr > F
Source	1	0.516643	0.516643	0.13	0.7221	Source	1	0.665679	0.665679	0.15	0.6992
Age	1	50.1349	50.1349	12.4	0.0008	Age	1	55.325	55.325	12.53	0.0008
Source*Age	1	11.1383	11.1383	2.75	0.1023	Source*Age	1	11.6934	11.6934	2.65	0.109
The SAS System
The GLM Procedure
Dependent Variable: Σ OTUs 10-500
Source	DF	Sum of Squares	Mean Square	F Value	Pr > F
Model	3	11.8146	3.9382	1.7	0.1774
Error	59	136.886	2.3201
Corrected Total	62	148.701
R-Square	Coeff Var	Root MSE	_0_500 Mean
0.079452	148.172	1.52319	1.02798
Source	DF	Type I SS	Mean Square	F Value	Pr > F
Source	1	0.835794	0.835794	0.36	0.5507
Age	1	10.4321	10.4321	4.5	0.0382
Source*Age	1	0.546728	0.546728	0.24	0.6292
Source	DF	Type III SS	Mean Square	F Value	Pr > F
Source	1	0.763893	0.763893	0.33	0.5683
Age	1	10.3511	10.3511	4.46	0.0389
Source*Age	1	0.546728	0.546728	0.24	0.6292

## Sheet: Midgut
Table S4. MANOVA (two-way) examining effect of queen age and background (source) on midgut microbiota.
MANOVA model contains either 9 or 10 dependent variables: OTUs 1-9 and a combinatorial OTU equal to (Σ OTU10-500) that represents rare abundance (1.2% of total reads)
MANOVAs were performed on CLR transformed normalized abundance											Significant relationships highlighted in yellow below
QUEEN MIDGUT MANOVA
OTUs 1-9 / Σ10-500						OTUs 1-9
MANOVA Test Criteria and Exact F Statistics for the Hypothesis of No Overall Effect of source or age on community composition						MANOVA Test Criteria and Exact F Statistics for the Hypothesis of No Overall Effect of source or age on community composition
MANOVA Test Criteria and Exact F Statistics for the Hypothesis of No Overall Source Effect						MANOVA Test Criteria and Exact F Statistics for the Hypothesis of No Overall Source Effect
H = Type III SSCP Matrix for Source						H = Type III SSCP Matrix for Source
E = Error SSCP Matrix						E = Error SSCP Matrix
S=1 M=3.5 N=24.5						S=1 M=3 N=25
Statistic	Value	F Value	Num DF	Den DF	Pr > F	Statistic	Value	F Value	Num DF	Den DF	Pr > F
Wilks' Lambda	0.539778	4.83	9	51	0.0001	Wilks' Lambda	0.658218	3.38	8	52	0.0034
Pillai's Trace	0.460222	4.83	9	51	0.0001	Pillai's Trace	0.341782	3.38	8	52	0.0034
Hotelling-Lawley Trace	0.852614	4.83	9	51	0.0001	Hotelling-Lawley Trace	0.519253	3.38	8	52	0.0034
Roy's Greatest Root	0.852614	4.83	9	51	0.0001	Roy's Greatest Root	0.519253	3.38	8	52	0.0034
MANOVA Test Criteria and Exact F Statistics for the Hypothesis of No Overall Age Effect						MANOVA Test Criteria and Exact F Statistics for the Hypothesis of No Overall Age Effect
H = Type III SSCP Matrix for Age						H = Type III SSCP Matrix for Age
E = Error SSCP Matrix						E = Error SSCP Matrix
S=1 M=3.5 N=24.5						S=1 M=3 N=25
Statistic	Value	F Value	Num DF	Den DF	Pr > F	Statistic	Value	F Value	Num DF	Den DF	Pr > F
Wilks' Lambda	0.637633	3.22	9	51	0.0037	Wilks' Lambda	0.644256	3.59	8	52	0.0022
Pillai's Trace	0.362367	3.22	9	51	0.0037	Pillai's Trace	0.355744	3.59	8	52	0.0022
Hotelling-Lawley Trace	0.5683	3.22	9	51	0.0037	Hotelling-Lawley Trace	0.552178	3.59	8	52	0.0022
Roy's Greatest Root	0.5683	3.22	9	51	0.0037	Roy's Greatest Root	0.552178	3.59	8	52	0.0022
MANOVA Test Criteria and Exact F Statistics for the Hypothesis of No Overall Source*Age Effect						MANOVA Test Criteria and Exact F Statistics for the Hypothesis of No Overall Source*Age Effect
H = Type III SSCP Matrix for Source*Age						H = Type III SSCP Matrix for Source*Age
E = Error SSCP Matrix						E = Error SSCP Matrix
S=1 M=3.5 N=24.5						S=1 M=3 N=25
Statistic	Value	F Value	Num DF	Den DF	Pr > F	Statistic	Value	F Value	Num DF	Den DF	Pr > F
Wilks' Lambda	0.648263	3.07	9	51	0.0051	Wilks' Lambda	0.654018	3.44	8	52	0.003
Pillai's Trace	0.351737	3.07	9	51	0.0051	Pillai's Trace	0.345982	3.44	8	52	0.003
Hotelling-Lawley Trace	0.542584	3.07	9	51	0.0051	Hotelling-Lawley Trace	0.529009	3.44	8	52	0.003
Roy's Greatest Root	0.542584	3.07	9	51	0.0051	Roy's Greatest Root	0.529009	3.44	8	52	0.003
Post-hoc test (Tukey-Kramer) examining species-specific hypotheses
The GLM Procedure						The GLM Procedure
Dependent Variable: Firm5						Dependent Variable: Firm5
Source	DF	Sum of Squares	Mean Square	F Value	Pr > F	Source	DF	Sum of Squares	Mean Square	F Value	Pr > F
Model	3	0.148153	0.0493845	0.04	0.9884	Model	3	1.77147	0.590489	0.47	0.701
Error	59	69.3954	1.17619			Error	59	73.3721	1.2436
Corrected Total	62	69.5436				Corrected Total	62	75.1436
R-Square	Coeff Var	Root MSE	Firm5 Mean			R-Square	Coeff Var	Root MSE	Firm5 Mean
0.00213	30.2202	1.08452	3.58874			0.023574	31.3787	1.11517	3.5539
Source	DF	Type I SS	Mean Square	F Value	Pr > F	Source	DF	Type I SS	Mean Square	F Value	Pr > F
Source	1	0.00731853	0.00731853	0.01	0.9374	Source	1	0.669716	0.669716	0.54	0.4659
Age	1	0.0758609	0.0758609	0.06	0.8004	Age	1	0.632875	0.632875	0.51	0.4784
Source*Age	1	0.0649741	0.0649741	0.06	0.815	Source*Age	1	0.468876	0.468876	0.38	0.5416
Source	DF	Type III SS	Mean Square	F Value	Pr > F	Source	DF	Type III SS	Mean Square	F Value	Pr > F
Source	1	0.00886352	0.00886352	0.01	0.9311	Source	1	0.709301	0.709301	0.57	0.4531
Age	1	0.0781595	0.0781595	0.07	0.7975	Age	1	0.650688	0.650688	0.52	0.4723
Source*Age	1	0.0649741	0.0649741	0.06	0.815	Source*Age	1	0.468876	0.468876	0.38	0.5416
The SAS System						The SAS System
The GLM Procedure						The GLM Procedure
Dependent Variable: Firm4						Dependent Variable: Firm4
Source	DF	Sum of Squares	Mean Square	F Value	Pr > F	Source	DF	Sum of Squares	Mean Square	F Value	Pr > F
Model	3	36.3789	12.1263	2.51	0.0672	Model	3	26.4109	8.80365	1.81	0.1559
Error	59	284.768	4.82658			Error	59	287.56	4.87391
Corrected Total	62	321.147				Corrected Total	62	313.971
R-Square	Coeff Var	Root MSE	Firm4 Mean			R-Square	Coeff Var	Root MSE	Firm4 Mean
0.113278	662.499	2.19695	0.331615			0.084119	743.909	2.20769	0.296769
Source	DF	Type I SS	Mean Square	F Value	Pr > F	Source	DF	Type I SS	Mean Square	F Value	Pr > F
Source	1	5.79014	5.79014	1.2	0.2778	Source	1	2.80046	2.80046	0.57	0.4515
Age	1	15.4452	15.4452	3.2	0.0788	Age	1	11.6277	11.6277	2.39	0.1278
Source*Age	1	15.1435	15.1435	3.14	0.0817	Source*Age	1	11.9828	11.9828	2.46	0.1222
Source	DF	Type III SS	Mean Square	F Value	Pr > F	Source	DF	Type III SS	Mean Square	F Value	Pr > F
Source	1	6.41512	6.41512	1.33	0.2536	Source	1	3.18535	3.18535	0.65	0.4221
Age	1	15.9465	15.9465	3.3	0.0742	Age	1	12.0147	12.0147	2.47	0.1217
Source*Age	1	15.1435	15.1435	3.14	0.0817	Source*Age	1	11.9828	11.9828	2.46	0.1222
The SAS System						The SAS System
The GLM Procedure						The GLM Procedure
Dependent Variable: Bifido						Dependent Variable: Bifido
Source	DF	Sum of Squares	Mean Square	F Value	Pr > F	Source	DF	Sum of Squares	Mean Square	F Value	Pr > F
Model	3	128.54	42.8467	6.16	0.001	Model	3	112.846	37.6155	5.49	0.0021
Error	59	410.287	6.95402			Error	59	404.238	6.85149
Corrected Total	62	538.827				Corrected Total	62	517.084
R-Square	Coeff Var	Root MSE	Bifido Mean			R-Square	Coeff Var	Root MSE	Bifido Mean
0.238555	-212.657	2.63705	-1.24005			0.218236	-205.314	2.61754	-1.27489
Source	DF	Type I SS	Mean Square	F Value	Pr > F	Source	DF	Type I SS	Mean Square	F Value	Pr > F
Source	1	27.5867	27.5867	3.97	0.051	Source	1	20.4258	20.4258	2.98	0.0895
Age	1	98.5326	98.5326	14.17	0.0004	Age	1	88.4776	88.4776	12.91	0.0007
Source*Age	1	2.4207	2.4207	0.35	0.5574	Source*Age	1	3.94303	3.94303	0.58	0.4511
Source	DF	Type III SS	Mean Square	F Value	Pr > F	Source	DF	Type III SS	Mean Square	F Value	Pr > F
Source	1	29.0035	29.0035	4.17	0.0456	Source	1	21.5058	21.5058	3.14	0.0816
Age	1	98.0005	98.0005	14.09	0.0004	Age	1	87.8426	87.8426	12.82	0.0007
Source*Age	1	2.4207	2.4207	0.35	0.5574	Source*Age	1	3.94303	3.94303	0.58	0.4511
The SAS System						The SAS System
The GLM Procedure						The GLM Procedure
Dependent Variable: L. kunk						Dependent Variable: L. kunk
Source	DF	Sum of Squares	Mean Square	F Value	Pr > F	Source	DF	Sum of Squares	Mean Square	F Value	Pr > F
Model	3	91.1846	30.3949	6.63	0.0006	Model	3	75.7704	25.2568	5.47	0.0022
Error	59	270.419	4.58338			Error	59	272.333	4.61581
Corrected Total	62	361.604				Corrected Total	62	348.103
R-Square	Coeff Var	Root MSE	L_kunk Mean			R-Square	Coeff Var	Root MSE	L_kunk Mean
0.252167	164.857	2.14088	1.29863			0.217666	170	2.14844	1.26379
Source	DF	Type I SS	Mean Square	F Value	Pr > F	Source	DF	Type I SS	Mean Square	F Value	Pr > F
Source	1	66.5741	66.5741	14.53	0.0003	Source	1	55.1527	55.1527	11.95	0.001
Age	1	24.0357	24.0357	5.24	0.0256	Age	1	19.2064	19.2064	4.16	0.0459
Source*Age	1	0.574783	0.574783	0.13	0.7245	Source*Age	1	1.41132	1.41132	0.31	0.5824
Source	DF	Type III SS	Mean Square	F Value	Pr > F	Source	DF	Type III SS	Mean Square	F Value	Pr > F
Source	1	67.6305	67.6305	14.76	0.0003	Source	1	55.8864	55.8864	12.11	0.001
Age	1	23.9075	23.9075	5.22	0.026	Age	1	19.031	19.031	4.12	0.0468
Source*Age	1	0.574783	0.574783	0.13	0.7245	Source*Age	1	1.41132	1.41132	0.31	0.5824
The SAS System						The SAS System
The GLM Procedure						The GLM Procedure
Dependent Variable: P. apium						Dependent Variable: P. apium
Source	DF	Sum of Squares	Mean Square	F Value	Pr > F	Source	DF	Sum of Squares	Mean Square	F Value	Pr > F
Model	3	6.33822	2.11274	0.51	0.679	Model	3	9.1869	3.0623	0.72	0.542
Error	59	245.906	4.1679			Error	59	249.749	4.23303
Corrected Total	62	252.244				Corrected Total	62	258.935
R-Square	Coeff Var	Root MSE	A2_2 Mean			R-Square	Coeff Var	Root MSE	A2_2 Mean
0.025127	34.2748	2.04154	5.95641			0.035479	34.7448	2.05743	5.92156
Source	DF	Type I SS	Mean Square	F Value	Pr > F	Source	DF	Type I SS	Mean Square	F Value	Pr > F
Source	1	0.629927	0.629927	0.15	0.6988	Source	1	2.33018	2.33018	0.55	0.4611
Age	1	3.54336	3.54336	0.85	0.3603	Age	1	5.77195	5.77195	1.36	0.2476
Source*Age	1	2.16493	2.16493	0.52	0.4739	Source*Age	1	1.08477	1.08477	0.26	0.6146
Source	DF	Type III SS	Mean Square	F Value	Pr > F	Source	DF	Type III SS	Mean Square	F Value	Pr > F
Source	1	0.639529	0.639529	0.15	0.6967	Source	1	2.39556	2.39556	0.57	0.4549
Age	1	3.4522	3.4522	0.83	0.3665	Age	1	5.68866	5.68866	1.34	0.251
Source*Age	1	2.16493	2.16493	0.52	0.4739	Source*Age	1	1.08477	1.08477	0.26	0.6146
The SAS System						The SAS System
The GLM Procedure						The GLM Procedure
Dependent Variable: Alpha 2.1						Dependent Variable: Alpha 2.1
Source	DF	Sum of Squares	Mean Square	F Value	Pr > F	Source	DF	Sum of Squares	Mean Square	F Value	Pr > F
Model	3	112.189	37.3963	5.5	0.0021	Model	3	134.032	44.6775	6.72	0.0006
Error	59	401.196	6.79994			Error	59	392.323	6.64954
Corrected Total	62	513.385				Corrected Total	62	526.355
R-Square	Coeff Var	Root MSE	A2_1 Mean			R-Square	Coeff Var	Root MSE	A2_1 Mean
0.218528	-19486.2	2.60767	-0.013382			0.254642	-5346.8	2.57867	-0.048228
Source	DF	Type I SS	Mean Square	F Value	Pr > F	Source	DF	Type I SS	Mean Square	F Value	Pr > F
Source	1	68.6962	68.6962	10.1	0.0024	Source	1	81.3808	81.3808	12.24	0.0009
Age	1	16.762	16.762	2.47	0.1218	Age	1	21.2913	21.2913	3.2	0.0787
Source*Age	1	26.7307	26.7307	3.93	0.0521	Source*Age	1	31.3602	31.3602	4.72	0.0339
Source	DF	Type III SS	Mean Square	F Value	Pr > F	Source	DF	Type III SS	Mean Square	F Value	Pr > F
Source	1	71.1815	71.1815	10.47	0.002	Source	1	84.3636	84.3636	12.69	0.0007
Age	1	17.4586	17.4586	2.57	0.1144	Age	1	22.1411	22.1411	3.33	0.0731
Source*Age	1	26.7307	26.7307	3.93	0.0521	Source*Age	1	31.3602	31.3602	4.72	0.0339
The SAS System						The SAS System
The GLM Procedure						The GLM Procedure
Dependent Variable: S. alvi						Dependent Variable: S. alvi
Source	DF	Sum of Squares	Mean Square	F Value	Pr > F	Source	DF	Sum of Squares	Mean Square	F Value	Pr > F
Model	3	86.6712	28.8904	4.02	0.0114	Model	3	75.1964	25.0655	3.6	0.0185
Error	59	424.505	7.195			Error	59	410.442	6.95664
Corrected Total	62	511.176				Corrected Total	62	485.638
R-Square	Coeff Var	Root MSE	S__alvi Mean			R-Square	Coeff Var	Root MSE	S__alvi Mean
0.169553	-87.8385	2.68235	-3.05373			0.15484	-85.3968	2.63754	-3.08858
Source	DF	Type I SS	Mean Square	F Value	Pr > F	Source	DF	Type I SS	Mean Square	F Value	Pr > F
Source	1	2.61206	2.61206	0.36	0.5491	Source	1	0.780348	0.780348	0.11	0.7389
Age	1	5.72912	5.72912	0.8	0.3758	Age	1	3.50982	3.50982	0.5	0.4803
Source*Age	1	78.3301	78.3301	10.89	0.0016	Source*Age	1	70.9062	70.9062	10.19	0.0023
Source	DF	Type III SS	Mean Square	F Value	Pr > F	Source	DF	Type III SS	Mean Square	F Value	Pr > F
Source	1	3.23802	3.23802	0.45	0.5049	Source	1	1.10543	1.10543	0.16	0.6916
Age	1	6.4431	6.4431	0.9	0.3479	Age	1	4.0451	4.0451	0.58	0.4488
Source*Age	1	78.3301	78.3301	10.89	0.0016	Source*Age	1	70.9062	70.9062	10.19	0.0023
The SAS System						The SAS System
The GLM Procedure						The GLM Procedure
Dependent Variable: G. apicola						Dependent Variable: G. apicola
Source	DF	Sum of Squares	Mean Square	F Value	Pr > F	Source	DF	Sum of Squares	Mean Square	F Value	Pr > F
Model	3	42.0675	14.0225	1.68	0.1815	Model	3	31.232	10.4107	1.29	0.2863
Error	59	493.089	8.35745			Error	59	476.246	8.07196
Corrected Total	62	535.157				Corrected Total	62	507.478
R-Square	Coeff Var	Root MSE	G1 Mean			R-Square	Coeff Var	Root MSE	G1 Mean
0.078608	-70.6876	2.89093	-4.08972			0.061544	-68.8828	2.84112	-4.12457
Source	DF	Type I SS	Mean Square	F Value	Pr > F	Source	DF	Type I SS	Mean Square	F Value	Pr > F
Source	1	21.6736	21.6736	2.59	0.1127	Source	1	15.3874	15.3874	1.91	0.1726
Age	1	1.4809	1.4809	0.18	0.6753	Age	1	0.485555	0.485555	0.06	0.8071
Source*Age	1	18.913	18.913	2.26	0.1378	Source*Age	1	15.359	15.359	1.9	0.173
Source	DF	Type III SS	Mean Square	F Value	Pr > F	Source	DF	Type III SS	Mean Square	F Value	Pr > F
Source	1	22.5168	22.5168	2.69	0.106	Source	1	15.977	15.977	1.98	0.1647
Age	1	1.65908	1.65908	0.2	0.6576	Age	1	0.579077	0.579077	0.07	0.7898
Source*Age	1	18.913	18.913	2.26	0.1378	Source*Age	1	15.359	15.359	1.9	0.173
The SAS System						The SAS System
The GLM Procedure						The GLM Procedure
Dependent Variable: Delftia						Dependent Variable: Delftia
Source	DF	Sum of Squares	Mean Square	F Value	Pr > F	Source	DF	Sum of Squares	Mean Square	F Value	Pr > F
Model	3	219.187	73.0625	14.36	<.0001	Model	3	247.327	82.4425	15.25	<.0001
Error	59	300.165	5.08754			Error	59	318.867	5.40453
Corrected Total	62	519.352				Corrected Total	62	566.195
R-Square	Coeff Var	Root MSE	Delftia Mean			R-Square	Coeff Var	Root MSE	Delftia Mean
0.42204	-91.507	2.25556	-2.4649			0.436824	-93	2.32477	-2.49975
Source	DF	Type I SS	Mean Square	F Value	Pr > F	Source	DF	Type I SS	Mean Square	F Value	Pr > F
Source	1	40.0269	40.0269	7.87	0.0068	Source	1	49.8365	49.8365	9.22	0.0036
Age	1	130.796	130.796	25.71	<.0001	Age	1	142.963	142.963	26.45	<.0001
Source*Age	1	48.3648	48.3648	9.51	0.0031	Source*Age	1	54.5283	54.5283	10.09	0.0024
Source	DF	Type III SS	Mean Square	F Value	Pr > F	Source	DF	Type III SS	Mean Square	F Value	Pr > F
Source	1	43.8702	43.8702	8.62	0.0047	Source	1	54.3392	54.3392	10.05	0.0024
Age	1	133.381	133.381	26.22	<.0001	Age	1	145.833	145.833	26.98	<.0001
Source*Age	1	48.3648	48.3648	9.51	0.0031	Source*Age	1	54.5283	54.5283	10.09	0.0024
The SAS System
The GLM Procedure
Dependent Variable: Σ OTUs 10-500
Source	DF	Sum of Squares	Mean Square	F Value	Pr > F
Model	3	80.3757	26.7919	12.03	<.0001
Error	59	131.421	2.22747
Corrected Total	62	211.796
R-Square	Coeff Var	Root MSE	_0_500 Mean
0.379495	-475.891	1.49247	-0.313616
Source	DF	Type I SS	Mean Square	F Value	Pr > F
Source	1	43.4983	43.4983	19.53	<.0001
Age	1	21.9113	21.9113	9.84	0.0027
Source*Age	1	14.9661	14.9661	6.72	0.012
Source	DF	Type III SS	Mean Square	F Value	Pr > F
Source	1	45.3264	45.3264	20.35	<.0001
Age	1	22.5031	22.5031	10.1	0.0024
Source*Age	1	14.9661	14.9661	6.72	0.012

## Sheet: Ileum
Table S4. MANOVA (two-way) examining the effect of queen age and background (source) on ileum microbiota.
MANOVA model contains either 9 or 10 dependent variables: OTUs 1-9 and a combinatorial OTU equal to (Σ OTU10-500) that represents rare abundance (1.2% of total reads)
MANOVAs were performed on CLR transformed normalized abundance									Significant relationships highlighted in yellow below
QUEEN ILEUM MANOVA
OTUs 1-9 / Σ10-500						OTUs 1-9
MANOVA Test Criteria and Exact F Statistics for the Hypothesis of No Overall Effect of source or age on community composition						MANOVA Test Criteria and Exact F Statistics for the Hypothesis of No Overall Effect of source or age on community composition
MANOVA Test Criteria and Exact F Statistics for the Hypothesis of No Overall Source Effect						MANOVA Test Criteria and Exact F Statistics for the Hypothesis of No Overall Source Effect
H = Type III SSCP Matrix for Source						H = Type III SSCP Matrix for Source
E = Error SSCP Matrix						E = Error SSCP Matrix
S=1 M=3.5 N=24.5
Statistic	Value	F Value	Num DF	Den DF	Pr > F	Statistic	Value	F Value	Num DF	Den DF	Pr > F
Wilks' Lambda	0.474458	6.28	9	51	<.0001	Wilks' Lambda	0.518848	6.03	8	52	<.0001
Pillai's Trace	0.525542	6.28	9	51	<.0001	Pillai's Trace	0.481152	6.03	8	52	<.0001
Hotelling-Lawley Trace	1.10767	6.28	9	51	<.0001	Hotelling-Lawley Trace	0.927348	6.03	8	52	<.0001
Roy's Greatest Root	1.10767	6.28	9	51	<.0001	Roy's Greatest Root	0.927348	6.03	8	52	<.0001
MANOVA Test Criteria and Exact F Statistics for the Hypothesis of No Overall Age Effect						MANOVA Test Criteria and Exact F Statistics for the Hypothesis of No Overall Age Effect
H = Type III SSCP Matrix for Age						H = Type III SSCP Matrix for Age
E = Error SSCP Matrix						E = Error SSCP Matrix
S=1 M=3.5 N=24.5						S=1 M=3 N=25
Statistic	Value	F Value	Num DF	Den DF	Pr > F	Statistic	Value	F Value	Num DF	Den DF	Pr > F
Wilks' Lambda	0.528457	5.06	9	51	<.0001	Wilks' Lambda	0.555321	5.2	8	52	<.0001
Pillai's Trace	0.471543	5.06	9	51	<.0001	Pillai's Trace	0.444679	5.2	8	52	<.0001
Hotelling-Lawley Trace	0.892301	5.06	9	51	<.0001	Hotelling-Lawley Trace	0.800761	5.2	8	52	<.0001
Roy's Greatest Root	0.892301	5.06	9	51	<.0001	Roy's Greatest Root	0.800761	5.2	8	52	<.0001
MANOVA Test Criteria and Exact F Statistics for the Hypothesis of No Overall Source*Age Effect						MANOVA Test Criteria and Exact F Statistics for the Hypothesis of No Overall Source*Age Effect
H = Type III SSCP Matrix for Source*Age						H = Type III SSCP Matrix for Source*Age
E = Error SSCP Matrix						E = Error SSCP Matrix
S=1 M=3.5 N=24.5						S=1 M=3 N=25
Statistic	Value	F Value	Num DF	Den DF	Pr > F	Statistic	Value	F Value	Num DF	Den DF	Pr > F
Wilks' Lambda	0.597529	3.82	9	51	0.001	Wilks' Lambda	0.637094	3.7	8	52	0.0017
Pillai's Trace	0.402471	3.82	9	51	0.001	Pillai's Trace	0.362906	3.7	8	52	0.0017
Hotelling-Lawley Trace	0.673558	3.82	9	51	0.001	Hotelling-Lawley Trace	0.569626	3.7	8	52	0.0017
Roy's Greatest Root	0.673558	3.82	9	51	0.001	Roy's Greatest Root	0.569626	3.7	8	52	0.0017
Post-hoc test (Tukey-Kramer) examining species-specific hypotheses
The SAS System						The SAS System
The GLM Procedure						The GLM Procedure
Dependent Variable: Firm5						Dependent Variable: Firm5
Source	DF	Sum of Squares	Mean Square	F Value	Pr > F	Source	DF	Sum of Squares	Mean Square	F Value	Pr > F
Model	3	8.87977	2.95992	1.33	0.2724	Model	3	7.1549	2.38497	1.01	0.3967
Error	59	131.037	2.22096			Error	59	139.925	2.3716
Corrected Total	62	139.916				Corrected Total	62	147.08
R-Square	Coeff Var	Root MSE	Firm5 Mean			R-Square	Coeff Var	Root MSE	Firm5 Mean
0.063465	30.9532	1.49029	4.81466			0.048646	32.3099	1.54	4.76635
Source	DF	Type I SS	Mean Square	F Value	Pr > F	Source	DF	Type I SS	Mean Square	F Value	Pr > F
Source	1	1.15843	1.15843	0.52	0.473	Source	1	0.248755	0.248755	0.1	0.7472
Age	1	7.12942	7.12942	3.21	0.0783	Age	1	5.55971	5.55971	2.34	0.1311
Source*Age	1	0.591916	0.591916	0.27	0.6076	Source*Age	1	1.34643	1.34643	0.57	0.4542
Source	DF	Type III SS	Mean Square	F Value	Pr > F	Source	DF	Type III SS	Mean Square	F Value	Pr > F
Source	1	1.22427	1.22427	0.55	0.4608	Source	1	0.267935	0.267935	0.11	0.738
Age	1	7.06032	7.06032	3.18	0.0797	Age	1	5.46889	5.46889	2.31	0.1342
Source*Age	1	0.591916	0.591916	0.27	0.6076	Source*Age	1	1.34643	1.34643	0.57	0.4542
The SAS System						The SAS System
The GLM Procedure						The GLM Procedure
Dependent Variable: Firm4						Dependent Variable: Firm4
Source	DF	Sum of Squares	Mean Square	F Value	Pr > F	Source	DF	Sum of Squares	Mean Square	F Value	Pr > F
Model	3	3.76484	1.25495	0.32	0.808	Model	3	5.03503	1.67834	0.44	0.7276
Error	59	228.583	3.87428			Error	59	226.812	3.84426
Corrected Total	62	232.348				Corrected Total	62	231.847
R-Square	Coeff Var	Root MSE	Firm4 Mean			R-Square	Coeff Var	Root MSE	Firm4 Mean
0.016203	390.136	1.96832	0.504522			0.021717	429.771	1.96068	0.456215
Source	DF	Type I SS	Mean Square	F Value	Pr > F	Source	DF	Type I SS	Mean Square	F Value	Pr > F
Source	1	1.49479	1.49479	0.39	0.5369	Source	1	3.24061	3.24061	0.84	0.3623
Age	1	2.20399	2.20399	0.57	0.4537	Age	1	1.3745	1.3745	0.36	0.5522
Source*Age	1	0.06606	0.06606	0.02	0.8966	Source*Age	1	0.419926	0.419926	0.11	0.7422
Source	DF	Type III SS	Mean Square	F Value	Pr > F	Source	DF	Type III SS	Mean Square	F Value	Pr > F
Source	1	1.44616	1.44616	0.37	0.5436	Source	1	3.20915	3.20915	0.83	0.3646
Age	1	2.1909	2.1909	0.57	0.455	Age	1	1.34933	1.34933	0.35	0.5558
Source*Age	1	0.06606	0.06606	0.02	0.8966	Source*Age	1	0.419926	0.419926	0.11	0.7422
The SAS System						The SAS System
The GLM Procedure						The GLM Procedure
Dependent Variable: Bifido						Dependent Variable: Bifido
Source	DF	Sum of Squares	Mean Square	F Value	Pr > F	Source	DF	Sum of Squares	Mean Square	F Value	Pr > F
Model	3	112.03	37.3434	3.87	0.0135	Model	3	99.1414	33.0471	3.47	0.0216
Error	59	569.059	9.64507			Error	59	561.638	9.51929
Corrected Total	62	681.09				Corrected Total	62	660.779
R-Square	Coeff Var	Root MSE	Bifido Mean			R-Square	Coeff Var	Root MSE	Bifido Mean
0.164487	-253.794	3.10565	-1.22369			0.150037	-242.559	3.08533	-1.272
Source	DF	Type I SS	Mean Square	F Value	Pr > F	Source	DF	Type I SS	Mean Square	F Value	Pr > F
Source	1	55.4228	55.4228	5.75	0.0197	Source	1	47.157	47.157	4.95	0.0299
Age	1	56.5558	56.5558	5.86	0.0185	Age	1	51.9576	51.9576	5.46	0.0229
Source*Age	1	0.051719	0.051719	0.01	0.9419	Source*Age	1	0.0267575	0.0267575	0	0.9579
Source	DF	Type III SS	Mean Square	F Value	Pr > F	Source	DF	Type III SS	Mean Square	F Value	Pr > F
Source	1	57.2699	57.2699	5.94	0.0179	Source	1	48.7042	48.7042	5.12	0.0274
Age	1	56.5967	56.5967	5.87	0.0185	Age	1	51.905	51.905	5.45	0.023
Source*Age	1	0.051719	0.051719	0.01	0.9419	Source*Age	1	0.0267575	0.0267575	0	0.9579
The SAS System						The SAS System
The GLM Procedure						The GLM Procedure
Dependent Variable: L. kunk						Dependent Variable: L. kunk
Source	DF	Sum of Squares	Mean Square	F Value	Pr > F	Source	DF	Sum of Squares	Mean Square	F Value	Pr > F
Model	3	63.1638	21.0546	9.08	<.0001	Model	3	59.4744	19.8248	8.35	0.0001
Error	59	136.743	2.31767			Error	59	140.126	2.37502
Corrected Total	62	199.907				Corrected Total	62	199.6
R-Square	Coeff Var	Root MSE	L_kunk Mean			R-Square	Coeff Var	Root MSE	L_kunk Mean
0.315967	118.566	1.52239	1.28401			0.297967	124.715	1.54111	1.2357
Source	DF	Type I SS	Mean Square	F Value	Pr > F	Source	DF	Type I SS	Mean Square	F Value	Pr > F
Source	1	28.1463	28.1463	12.14	0.0009	Source	1	22.3517	22.3517	9.41	0.0033
Age	1	10.4655	10.4655	4.52	0.0378	Age	1	8.54304	8.54304	3.6	0.0628
Source*Age	1	24.552	24.552	10.59	0.0019	Source*Age	1	28.5796	28.5796	12.03	0.001
Source	DF	Type III SS	Mean Square	F Value	Pr > F	Source	DF	Type III SS	Mean Square	F Value	Pr > F
Source	1	27.824	27.824	12.01	0.001	Source	1	21.9587	21.9587	9.25	0.0035
Age	1	9.94379	9.94379	4.29	0.0427	Age	1	8.03618	8.03618	3.38	0.0709
Source*Age	1	24.552	24.552	10.59	0.0019	Source*Age	1	28.5796	28.5796	12.03	0.001
The SAS System						The SAS System
The GLM Procedure						The GLM Procedure
Dependent Variable: P. apium						Dependent Variable: P. apium
Source	DF	Sum of Squares	Mean Square	F Value	Pr > F	Source	DF	Sum of Squares	Mean Square	F Value	Pr > F
Model	3	28.0524	9.35081	5.45	0.0022	Model	3	36.4533	12.1511	6.42	0.0008
Error	59	101.236	1.71586			Error	59	111.602	1.89157
Corrected Total	62	129.288				Corrected Total	62	148.056
R-Square	Coeff Var	Root MSE	A2_2 Mean			R-Square	Coeff Var	Root MSE	A2_2 Mean
0.216976	27.4131	1.30991	4.7784			0.246214	29.0765	1.37534	4.73009
Source	DF	Type I SS	Mean Square	F Value	Pr > F	Source	DF	Type I SS	Mean Square	F Value	Pr > F
Source	1	18.7673	18.7673	10.94	0.0016	Source	1	24.1049	24.1049	12.74	0.0007
Age	1	0.696984	0.696984	0.41	0.5264	Age	1	1.31572	1.31572	0.7	0.4076
Source*Age	1	8.58813	8.58813	5.01	0.0291	Source*Age	1	11.0327	11.0327	5.83	0.0188
Source	DF	Type III SS	Mean Square	F Value	Pr > F	Source	DF	Type III SS	Mean Square	F Value	Pr > F
Source	1	19.2939	19.2939	11.24	0.0014	Source	1	24.8136	24.8136	13.12	0.0006
Age	1	0.77931	0.77931	0.45	0.503	Age	1	1.44323	1.44323	0.76	0.3859
Source*Age	1	8.58813	8.58813	5.01	0.0291	Source*Age	1	11.0327	11.0327	5.83	0.0188
The SAS System						The SAS System
The GLM Procedure						The GLM Procedure
Dependent Variable: Alpha 2.1						Dependent Variable: Alpha 2.1
Source	DF	Sum of Squares	Mean Square	F Value	Pr > F	Source	DF	Sum of Squares	Mean Square	F Value	Pr > F
Model	3	133.771	44.5904	5.14	0.0032	Model	3	151.097	50.3655	5.88	0.0014
Error	59	512.305	8.68314			Error	59	505.383	8.56581
Corrected Total	62	646.077				Corrected Total	62	656.479
R-Square	Coeff Var	Root MSE	A2_1 Mean			R-Square	Coeff Var	Root MSE	A2_1 Mean
0.207052	781.488	2.94672	0.377065			0.230162	890.242	2.92674	0.328758
Source	DF	Type I SS	Mean Square	F Value	Pr > F	Source	DF	Type I SS	Mean Square	F Value	Pr > F
Source	1	43.4265	43.4265	5	0.0291	Source	1	51.3721	51.3721	6	0.0173
Age	1	60.4714	60.4714	6.96	0.0106	Age	1	65.4243	65.4243	7.64	0.0076
Source*Age	1	29.8733	29.8733	3.44	0.0686	Source*Age	1	34.3002	34.3002	4	0.05
Source	DF	Type III SS	Mean Square	F Value	Pr > F	Source	DF	Type III SS	Mean Square	F Value	Pr > F
Source	1	46.2828	46.2828	5.33	0.0245	Source	1	54.6415	54.6415	6.38	0.0143
Age	1	61.8566	61.8566	7.12	0.0098	Age	1	66.9689	66.9689	7.82	0.007
Source*Age	1	29.8733	29.8733	3.44	0.0686	Source*Age	1	34.3002	34.3002	4	0.05
The SAS System						The SAS System
The GLM Procedure						The GLM Procedure
Dependent Variable: S. alvi						Dependent Variable: S. alvi
Source	DF	Sum of Squares	Mean Square	F Value	Pr > F	Source	DF	Sum of Squares	Mean Square	F Value	Pr > F
Model	3	279.947	93.3156	12.67	<.0001	Model	3	256.253	85.4177	11.88	<.0001
Error	59	434.624	7.3665			Error	59	424.277	7.19114
Corrected Total	62	714.57				Corrected Total	62	680.53
R-Square	Coeff Var	Root MSE	S__alvi Mean			R-Square	Coeff Var	Root MSE	S__alvi Mean
0.391769	-104.309	2.71413	-2.602			0.376549	-101.182	2.68163	-2.65031
Source	DF	Type I SS	Mean Square	F Value	Pr > F	Source	DF	Type I SS	Mean Square	F Value	Pr > F
Source	1	73.3969	73.3969	9.96	0.0025	Source	1	63.8344	63.8344	8.88	0.0042
Age	1	80.8357	80.8357	10.97	0.0016	Age	1	75.3194	75.3194	10.47	0.002
Source*Age	1	125.714	125.714	17.07	0.0001	Source*Age	1	117.099	117.099	16.28	0.0002
Source	DF	Type III SS	Mean Square	F Value	Pr > F	Source	DF	Type III SS	Mean Square	F Value	Pr > F
Source	1	79.0985	79.0985	10.74	0.0018	Source	1	68.9712	68.9712	9.59	0.003
Age	1	84.1525	84.1525	11.42	0.0013	Age	1	78.4094	78.4094	10.9	0.0016
Source*Age	1	125.714	125.714	17.07	0.0001	Source*Age	1	117.099	117.099	16.28	0.0002
The SAS System						The SAS System
The GLM Procedure						The GLM Procedure
Dependent Variable: G. apicola						Dependent Variable: G. apicola
Source	DF	Sum of Squares	Mean Square	F Value	Pr > F	Source	DF	Sum of Squares	Mean Square	F Value	Pr > F
Model	3	115.76	38.5867	6.68	0.0006	Model	3	104.22	34.7401	6.2	0.001
Error	59	340.844	5.77702			Error	59	330.354	5.59921
Corrected Total	62	456.604				Corrected Total	62	434.574
R-Square	Coeff Var	Root MSE	G1 Mean			R-Square	Coeff Var	Root MSE	G1 Mean
0.253524	-65.5168	2.40354	-3.66859			0.239822	-63.6623	2.36627	-3.7169
Source	DF	Type I SS	Mean Square	F Value	Pr > F	Source	DF	Type I SS	Mean Square	F Value	Pr > F
Source	1	13.3128	13.3128	2.3	0.1343	Source	1	9.43174	9.43174	1.68	0.1994
Age	1	9.49e-05	9.49e-05	0	0.9968	Age	1	0.103641	0.103641	0.02	0.8922
Source*Age	1	102.447	102.447	17.73	<.0001	Source*Age	1	94.685	94.685	16.91	0.0001
Source	DF	Type III SS	Mean Square	F Value	Pr > F	Source	DF	Type III SS	Mean Square	F Value	Pr > F
Source	1	14.5426	14.5426	2.52	0.1179	Source	1	10.3982	10.3982	1.86	0.1781
Age	1	0.0243954	0.0243954	0	0.9484	Age	1	0.0263644	0.0263644	0	0.9455
Source*Age	1	102.447	102.447	17.73	<.0001	Source*Age	1	94.685	94.685	16.91	0.0001
The SAS System						The SAS System
The GLM Procedure						The GLM Procedure
Dependent Variable: Delftia						Dependent Variable: Delftia
Source	DF	Sum of Squares	Mean Square	F Value	Pr > F	Source	DF	Sum of Squares	Mean Square	F Value	Pr > F
Model	3	244.62	81.54	14.74	<.0001	Model	3	265.905	88.6349	15.72	<.0001
Error	59	326.302	5.53054			Error	59	332.569	5.63676
Corrected Total	62	570.922				Corrected Total	62	598.474
R-Square	Coeff Var	Root MSE	Delftia Mean			R-Square	Coeff Var	Root MSE	Delftia Mean
0.428465	-61.4088	2.35171	-3.8296			0.444305	-61.2234	2.37419	-3.87791
Source	DF	Type I SS	Mean Square	F Value	Pr > F	Source	DF	Type I SS	Mean Square	F Value	Pr > F
Source	1	75.682	75.682	13.68	0.0005	Source	1	86.0644	86.0644	15.27	0.0002
Age	1	155.508	155.508	28.12	<.0001	Age	1	163.391	163.391	28.99	<.0001
Source*Age	1	13.4303	13.4303	2.43	0.1245	Source*Age	1	16.449	16.449	2.92	0.0928
Source	DF	Type III SS	Mean Square	F Value	Pr > F	Source	DF	Type III SS	Mean Square	F Value	Pr > F
Source	1	80.2533	80.2533	14.51	0.0003	Source	1	91.1503	91.1503	16.17	0.0002
Age	1	156.968	156.968	28.38	<.0001	Age	1	165.052	165.052	29.28	<.0001
Source*Age	1	13.4303	13.4303	2.43	0.1245	Source*Age	1	16.449	16.449	2.92	0.0928
The SAS System
The GLM Procedure
Dependent Variable: Σ OTUs 10-500
Source	DF	Sum of Squares	Mean Square	F Value	Pr > F
Model	3	47.2966	15.7655	12.84	<.0001
Error	59	72.43	1.22763
Corrected Total	62	119.727
R-Square	Coeff Var	Root MSE	_0_500 Mean
0.395038	-254.847	1.10798	-0.434764
Source	DF	Type I SS	Mean Square	F Value	Pr > F
Source	1	27.0189	27.0189	22.01	<.0001
Age	1	7.89465	7.89465	6.43	0.0139
Source*Age	1	12.3831	12.3831	10.09	0.0024
Source	DF	Type III SS	Mean Square	F Value	Pr > F
Source	1	28.0857	28.0857	22.88	<.0001
Age	1	8.21999	8.21999	6.7	0.0121
Source*Age	1	12.3831	12.3831	10.09	0.0024

## Sheet: Rectum
Table S4. MANOVA (two-way) examining the effect of queen age and background (source) on rectum microbiota.
MANOVA model contains either 9 or 10 dependent variables: OTUs 1-9 and a combinatorial OTU equal to (Σ OTU10-500) that represents rare abundance (1.2% of total reads)
MANOVAs were performed on CLR transformed normalized abundance									Significant relationships highlighted in yellow below
QUEEN RECTUM MANOVA
OTUs 1-9 / Σ10-500						OTUs 1-9
MANOVA Test Criteria and Exact F Statistics for the Hypothesis of No Overall Effect of source or age on community composition						MANOVA Test Criteria and Exact F Statistics for the Hypothesis of No Overall Effect of source or age on community composition
MANOVA Test Criteria and Exact F Statistics for the Hypothesis of No Overall Source Effect						MANOVA Test Criteria and Exact F Statistics for the Hypothesis of No Overall Source Effect
H = Type III SSCP Matrix for Source						H = Type III SSCP Matrix for Source
E = Error SSCP Matrix						E = Error SSCP Matrix
S=1 M=3.5 N=24.5						S=1 M=3 N=25
Statistic	Value	F Value	Num DF	Den DF	Pr > F	Statistic	Value	F Value	Num DF	Den DF	Pr > F
Wilks' Lambda	0.470451	6.38	9	51	<.0001	Wilks' Lambda	0.496648	6.59	8	52	<.0001
Pillai's Trace	0.529549	6.38	9	51	<.0001	Pillai's Trace	0.503352	6.59	8	52	<.0001
Hotelling-Lawley Trace	1.12562	6.38	9	51	<.0001	Hotelling-Lawley Trace	1.0135	6.59	8	52	<.0001
Roy's Greatest Root	1.12562	6.38	9	51	<.0001	Roy's Greatest Root	1.0135	6.59	8	52	<.0001
MANOVA Test Criteria and Exact F Statistics for the Hypothesis of No Overall Age Effect						MANOVA Test Criteria and Exact F Statistics for the Hypothesis of No Overall Age Effect
H = Type III SSCP Matrix for Age						H = Type III SSCP Matrix for Age
E = Error SSCP Matrix						E = Error SSCP Matrix
S=1 M=3.5 N=24.5						S=1 M=3 N=25
Statistic	Value	F Value	Num DF	Den DF	Pr > F	Statistic	Value	F Value	Num DF	Den DF	Pr > F
Wilks' Lambda	0.582009	4.07	9	51	0.0006	Wilks' Lambda	0.582802	4.65	8	52	0.0002
Pillai's Trace	0.417991	4.07	9	51	0.0006	Pillai's Trace	0.417198	4.65	8	52	0.0002
Hotelling-Lawley Trace	0.718187	4.07	9	51	0.0006	Hotelling-Lawley Trace	0.71585	4.65	8	52	0.0002
Roy's Greatest Root	0.718187	4.07	9	51	0.0006	Roy's Greatest Root	0.71585	4.65	8	52	0.0002
MANOVA Test Criteria and Exact F Statistics for the Hypothesis of No Overall Source*Age Effect						MANOVA Test Criteria and Exact F Statistics for the Hypothesis of No Overall Source*Age Effect
H = Type III SSCP Matrix for Source*Age						H = Type III SSCP Matrix for Source*Age
E = Error SSCP Matrix						E = Error SSCP Matrix
S=1 M=3.5 N=24.5						S=1 M=3 N=25
Statistic	Value	F Value	Num DF	Den DF	Pr > F	Statistic	Value	F Value	Num DF	Den DF	Pr > F
Wilks' Lambda	0.623843	3.42	9	51	0.0024	Wilks' Lambda	0.624222	3.91	8	52	0.0011
Pillai's Trace	0.376157	3.42	9	51	0.0024	Pillai's Trace	0.375778	3.91	8	52	0.0011
Hotelling-Lawley Trace	0.602967	3.42	9	51	0.0024	Hotelling-Lawley Trace	0.601993	3.91	8	52	0.0011
Roy's Greatest Root	0.602967	3.42	9	51	0.0024	Roy's Greatest Root	0.601993	3.91	8	52	0.0011
Post-hoc test (Tukey-Kramer) examining species-specific hypotheses
The GLM Procedure						The GLM Procedure
Dependent Variable: Firm5						Dependent Variable: Firm5
Source	DF	Sum of Squares	Mean Square	F Value	Pr > F	Source	DF	Sum of Squares	Mean Square	F Value	Pr > F
Model	3	23.566	7.85534	3.6	0.0185	Model	3	28.242	9.41399	3.89	0.0133
Error	59	128.712	2.18156			Error	59	142.878	2.42167
Corrected Total	62	152.278				Corrected Total	62	171.12
R-Square	Coeff Var	Root MSE	Firm5 Mean			R-Square	Coeff Var	Root MSE	Firm5 Mean
0.154757	21.5482	1.47701	6.85443			0.165042	22.8031	1.55617	6.82437
Source	DF	Type I SS	Mean Square	F Value	Pr > F	Source	DF	Type I SS	Mean Square	F Value	Pr > F
Source	1	1.73888	1.73888	0.8	0.3756	Source	1	2.81238	2.81238	1.16	0.2856
Age	1	19.9996	19.9996	9.17	0.0036	Age	1	23.1102	23.1102	9.54	0.0031
Source*Age	1	1.82755	1.82755	0.84	0.3638	Source*Age	1	2.31943	2.31943	0.96	0.3317
Source	DF	Type III SS	Mean Square	F Value	Pr > F	Source	DF	Type III SS	Mean Square	F Value	Pr > F
Source	1	1.99543	1.99543	0.91	0.3428	Source	1	3.16507	3.16507	1.31	0.2576
Age	1	20.1929	20.1929	9.26	0.0035	Age	1	23.3446	23.3446	9.64	0.0029
Source*Age	1	1.82755	1.82755	0.84	0.3638	Source*Age	1	2.31943	2.31943	0.96	0.3317
The SAS System						The SAS System
The GLM Procedure						The GLM Procedure
Dependent Variable: Firm4						Dependent Variable: Firm4
Source	DF	Sum of Squares	Mean Square	F Value	Pr > F	Source	DF	Sum of Squares	Mean Square	F Value	Pr > F
Model	3	51.3172	17.1057	1.8	0.1579	Model	3	44.1966	14.7322	1.55	0.2105
Error	59	562.127	9.52758			Error	59	559.926	9.49027
Corrected Total	62	613.445				Corrected Total	62	604.123
R-Square	Coeff Var	Root MSE	Firm4 Mean			R-Square	Coeff Var	Root MSE	Firm4 Mean
0.083654	259.096	3.08668	1.19133			0.073158	265.281	3.08063	1.16127
Source	DF	Type I SS	Mean Square	F Value	Pr > F	Source	DF	Type I SS	Mean Square	F Value	Pr > F
Source	1	18.3439	18.3439	1.93	0.1705	Source	1	15.4027	15.4027	1.62	0.2077
Age	1	25.5186	25.5186	2.68	0.107	Age	1	22.2442	22.2442	2.34	0.1311
Source*Age	1	7.45469	7.45469	0.78	0.38	Source*Age	1	6.54965	6.54965	0.69	0.4095
Source	DF	Type III SS	Mean Square	F Value	Pr > F	Source	DF	Type III SS	Mean Square	F Value	Pr > F
Source	1	19.4311	19.4311	2.04	0.1585	Source	1	16.3346	16.3346	1.72	0.1946
Age	1	25.9659	25.9659	2.73	0.1041	Age	1	22.6357	22.6357	2.39	0.1278
Source*Age	1	7.45469	7.45469	0.78	0.38	Source*Age	1	6.54965	6.54965	0.69	0.4095
The SAS System						The SAS System
The GLM Procedure						The GLM Procedure
Dependent Variable: Bifido						Dependent Variable: Bifido
Source	DF	Sum of Squares	Mean Square	F Value	Pr > F	Source	DF	Sum of Squares	Mean Square	F Value	Pr > F
Model	3	510.256	170.085	9.37	<.0001	Model	3	487.44	162.48	8.98	<.0001
Error	59	1071.25	18.1567			Error	59	1067.92	18.1003
Corrected Total	62	1581.5				Corrected Total	62	1555.36
R-Square	Coeff Var	Root MSE	Bifido Mean			R-Square	Coeff Var	Root MSE	Bifido Mean
0.32264	-455.052	4.26107	-0.936391			0.313394	-440.214	4.25445	-0.966451
Source	DF	Type I SS	Mean Square	F Value	Pr > F	Source	DF	Type I SS	Mean Square	F Value	Pr > F
Source	1	214.318	214.318	11.8	0.0011	Source	1	203.954	203.954	11.27	0.0014
Age	1	279.57	279.57	15.4	0.0002	Age	1	268.473	268.473	14.83	0.0003
Source*Age	1	16.3681	16.3681	0.9	0.3463	Source*Age	1	15.0129	15.0129	0.83	0.3661
Source	DF	Type III SS	Mean Square	F Value	Pr > F	Source	DF	Type III SS	Mean Square	F Value	Pr > F
Source	1	224.152	224.152	12.35	0.0009	Source	1	213.313	213.313	11.79	0.0011
Age	1	281.717	281.717	15.52	0.0002	Age	1	270.486	270.486	14.94	0.0003
Source*Age	1	16.3681	16.3681	0.9	0.3463	Source*Age	1	15.0129	15.0129	0.83	0.3661
The SAS System						The SAS System
The GLM Procedure						The GLM Procedure
Dependent Variable: L. kunk						Dependent Variable: L. kunk
Source	DF	Sum of Squares	Mean Square	F Value	Pr > F	Source	DF	Sum of Squares	Mean Square	F Value	Pr > F
Model	3	50.7763	16.9254	9.85	<.0001	Model	3	50.0484	16.6828	9.22	<.0001
Error	59	101.397	1.7186			Error	59	106.793	1.81004
Corrected Total	62	152.173				Corrected Total	62	156.841
R-Square	Coeff Var	Root MSE	L_kunk Mean			R-Square	Coeff Var	Root MSE	L_kunk Mean
0.333674	-638.265	1.31095	-0.205393			0.319103	-571.402	1.34538	-0.235452
Source	DF	Type I SS	Mean Square	F Value	Pr > F	Source	DF	Type I SS	Mean Square	F Value	Pr > F
Source	1	25.457	25.457	14.81	0.0003	Source	1	21.9694	21.9694	12.14	0.0009
Age	1	2.08796	2.08796	1.21	0.2748	Age	1	3.16908	3.16908	1.75	0.1909
Source*Age	1	23.2313	23.2313	13.52	0.0005	Source*Age	1	24.9099	24.9099	13.76	0.0005
Source	DF	Type III SS	Mean Square	F Value	Pr > F	Source	DF	Type III SS	Mean Square	F Value	Pr > F
Source	1	24.4218	24.4218	14.21	0.0004	Source	1	20.9341	20.9341	11.57	0.0012
Age	1	2.32196	2.32196	1.35	0.2498	Age	1	3.46619	3.46619	1.91	0.1716
Source*Age	1	23.2313	23.2313	13.52	0.0005	Source*Age	1	24.9099	24.9099	13.76	0.0005
The SAS System						The SAS System
The GLM Procedure						The GLM Procedure
Dependent Variable: P. apium						Dependent Variable: P. apium
Source	DF	Sum of Squares	Mean Square	F Value	Pr > F	Source	DF	Sum of Squares	Mean Square	F Value	Pr > F
Model	3	72.5466	24.1822	8.25	0.0001	Model	3	81.2345	27.0782	8.6	<.0001
Error	59	172.861	2.92985			Error	59	185.842	3.14986
Corrected Total	62	245.408				Corrected Total	62	267.076
R-Square	Coeff Var	Root MSE	A2_2 Mean			R-Square	Coeff Var	Root MSE	A2_2 Mean
0.295617	43.4548	1.71168	3.93899			0.304162	45.4033	1.77478	3.90893
Source	DF	Type I SS	Mean Square	F Value	Pr > F	Source	DF	Type I SS	Mean Square	F Value	Pr > F
Source	1	16.604	16.604	5.67	0.0205	Source	1	19.6528	19.6528	6.24	0.0153
Age	1	33.3198	33.3198	11.37	0.0013	Age	1	37.3021	37.3021	11.84	0.0011
Source*Age	1	22.6228	22.6228	7.72	0.0073	Source*Age	1	24.2797	24.2797	7.71	0.0074
Source	DF	Type III SS	Mean Square	F Value	Pr > F	Source	DF	Type III SS	Mean Square	F Value	Pr > F
Source	1	18.0182	18.0182	6.15	0.016	Source	1	21.2636	21.2636	6.75	0.0118
Age	1	34.217	34.217	11.68	0.0012	Age	1	38.2852	38.2852	12.15	0.0009
Source*Age	1	22.6228	22.6228	7.72	0.0073	Source*Age	1	24.2797	24.2797	7.71	0.0074
The SAS System						The SAS System
The GLM Procedure						The GLM Procedure
Dependent Variable: Alpha 2.1						Dependent Variable: Alpha 2.1
Source	DF	Sum of Squares	Mean Square	F Value	Pr > F	Source	DF	Sum of Squares	Mean Square	F Value	Pr > F
Model	3	80.4922	26.8307	2.35	0.0816	Model	3	89.9242	29.9747	2.6	0.0605
Error	59	673.639	11.4176			Error	59	679.989	11.5252
Corrected Total	62	754.131				Corrected Total	62	769.913
R-Square	Coeff Var	Root MSE	A2_1 Mean			R-Square	Coeff Var	Root MSE	A2_1 Mean
0.106735	86.2692	3.379	3.9168			0.116798	87.3452	3.39488	3.88674
Source	DF	Type I SS	Mean Square	F Value	Pr > F	Source	DF	Type I SS	Mean Square	F Value	Pr > F
Source	1	27.3395	27.3395	2.39	0.1271	Source	1	31.2153	31.2153	2.71	0.1051
Age	1	34.428	34.428	3.02	0.0877	Age	1	38.4742	38.4742	3.34	0.0727
Source*Age	1	18.7247	18.7247	1.64	0.2053	Source*Age	1	20.2347	20.2347	1.76	0.1903
Source	DF	Type III SS	Mean Square	F Value	Pr > F	Source	DF	Type III SS	Mean Square	F Value	Pr > F
Source	1	29.0834	29.0834	2.55	0.1158	Source	1	33.1703	33.1703	2.88	0.0951
Age	1	35.2562	35.2562	3.09	0.0841	Age	1	39.3839	39.3839	3.42	0.0695
Source*Age	1	18.7247	18.7247	1.64	0.2053	Source*Age	1	20.2347	20.2347	1.76	0.1903
The SAS System						The SAS System
The GLM Procedure						The GLM Procedure
Dependent Variable: S. alvi						Dependent Variable: S. alvi
Source	DF	Sum of Squares	Mean Square	F Value	Pr > F	Source	DF	Sum of Squares	Mean Square	F Value	Pr > F
Model	3	272.17	90.7232	7.83	0.0002	Model	3	260.587	86.8624	7.75	0.0002
Error	59	683.963	11.5926			Error	59	661.095	11.205
Corrected Total	62	956.133				Corrected Total	62	921.682
R-Square	Coeff Var	Root MSE	S__alvi Mean			R-Square	Coeff Var	Root MSE	S__alvi Mean
0.284657	-94.4621	3.40479	-3.6044			0.28273	-92.1014	3.34739	-3.63446
Source	DF	Type I SS	Mean Square	F Value	Pr > F	Source	DF	Type I SS	Mean Square	F Value	Pr > F
Source	1	0.0542865	0.0542865	0	0.9457	Source	1	0.0157137	0.0157137	0	0.9703
Age	1	127.519	127.519	11	0.0016	Age	1	120.061	120.061	10.71	0.0018
Source*Age	1	144.596	144.596	12.47	0.0008	Source*Age	1	140.511	140.511	12.54	0.0008
Source	DF	Type III SS	Mean Square	F Value	Pr > F	Source	DF	Type III SS	Mean Square	F Value	Pr > F
Source	1	0.374756	0.374756	0.03	0.8579	Source	1	0.0603723	0.0603723	0.01	0.9417
Age	1	131.975	131.975	11.38	0.0013	Age	1	124.324	124.324	11.1	0.0015
Source*Age	1	144.596	144.596	12.47	0.0008	Source*Age	1	140.511	140.511	12.54	0.0008
The SAS System						The SAS System
The GLM Procedure						The GLM Procedure
Dependent Variable: G. apicola						Dependent Variable: G. apicola
Source	DF	Sum of Squares	Mean Square	F Value	Pr > F	Source	DF	Sum of Squares	Mean Square	F Value	Pr > F
Model	3	40.1135	13.3712	1.26	0.2948	Model	3	35.6848	11.8949	1.16	0.331
Error	59	623.863	10.5739			Error	59	602.766	10.2164
Corrected Total	62	663.976				Corrected Total	62	638.451
R-Square	Coeff Var	Root MSE	G1 Mean			R-Square	Coeff Var	Root MSE	G1 Mean
0.060414	-70.4681	3.25176	-4.61452			0.055893	-68.8181	3.19631	-4.64457
Source	DF	Type I SS	Mean Square	F Value	Pr > F	Source	DF	Type I SS	Mean Square	F Value	Pr > F
Source	1	0.340601	0.340601	0.03	0.8582	Source	1	0.0507427	0.0507427	0	0.9441
Age	1	14.6354	14.6354	1.38	0.2441	Age	1	12.1829	12.1829	1.19	0.2793
Source*Age	1	25.1376	25.1376	2.38	0.1285	Source*Age	1	23.4512	23.4512	2.3	0.1351
Source	DF	Type III SS	Mean Square	F Value	Pr > F	Source	DF	Type III SS	Mean Square	F Value	Pr > F
Source	1	0.529029	0.529029	0.05	0.8238	Source	1	0.130233	0.130233	0.01	0.9105
Age	1	15.267	15.267	1.44	0.2343	Age	1	12.7401	12.7401	1.25	0.2686
Source*Age	1	25.1376	25.1376	2.38	0.1285	Source*Age	1	23.4512	23.4512	2.3	0.1351
The SAS System						The SAS System
The GLM Procedure						The GLM Procedure
Dependent Variable: Delftia						Dependent Variable: Delftia
Source	DF	Sum of Squares	Mean Square	F Value	Pr > F	Source	DF	Sum of Squares	Mean Square	F Value	Pr > F
Model	3	435.115	145.038	14.67	<.0001	Model	3	456.565	152.188	15.37	<.0001
Error	59	583.429	9.88862			Error	59	584.353	9.90428
Corrected Total	62	1018.54				Corrected Total	62	1040.92
R-Square	Coeff Var	Root MSE	Delftia Mean			R-Square	Coeff Var	Root MSE	Delftia Mean
0.427193	-50.1508	3.14462	-6.27032			0.438618	-49.9511	3.14711	-6.30038
Source	DF	Type I SS	Mean Square	F Value	Pr > F	Source	DF	Type I SS	Mean Square	F Value	Pr > F
Source	1	119.626	119.626	12.1	0.001	Source	1	127.593	127.593	12.88	0.0007
Age	1	266.217	266.217	26.92	<.0001	Age	1	277.268	277.268	27.99	<.0001
Source*Age	1	49.2726	49.2726	4.98	0.0294	Source*Age	1	51.7039	51.7039	5.22	0.0259
Source	DF	Type III SS	Mean Square	F Value	Pr > F	Source	DF	Type III SS	Mean Square	F Value	Pr > F
Source	1	127.976	127.976	12.94	0.0007	Source	1	136.402	136.402	13.77	0.0005
Age	1	269.913	269.913	27.3	<.0001	Age	1	281.132	281.132	28.38	<.0001
Source*Age	1	49.2726	49.2726	4.98	0.0294	Source*Age	1	51.7039	51.7039	5.22	0.0259
The SAS System
The GLM Procedure
Dependent Variable: Σ OTUs 10-500
Source	DF	Sum of Squares	Mean Square	F Value	Pr > F
Model	3	21.8746	7.29153	4.94	0.004
Error	59	87.0924	1.47614
Corrected Total	62	108.967
R-Square	Coeff Var	Root MSE	_0_500 Mean
0.200745	-449.099	1.21497	-0.270534
Source	DF	Type I SS	Mean Square	F Value	Pr > F
Source	1	10.4015	10.4015	7.05	0.0102
Age	1	9.10179	9.10179	6.17	0.0159
Source*Age	1	2.37126	2.37126	1.61	0.21
Source	DF	Type III SS	Mean Square	F Value	Pr > F
Source	1	10.878	10.878	7.37	0.0087
Age	1	9.25228	9.25228	6.27	0.0151
Source*Age	1	2.37126	2.37126	1.61	0.21
