# Supplementary material for: The queen’s gut refines with age: longevity phenotypes in a social insect model
Source: Microbiome. 2018 Jun 18;6:108. doi: 10.1186/s40168-018-0489-1 (PMC6006926; doi:10.1186/s40168-018-0489-1)
Supplement: Supplementary file 5 — Table S5. Wilcoxon rank sum test of queen age. (XLSX 12 kb) [file 40168_2018_489_MOESM5_ESM.xlsx]

## Sheet: Wilcoxon Summary
Table S5. WIlcoxon rank sum (Mann Whitney U) test by queen chronological age performed on normalized bacterial abundance (OTUs 1-9)
Mouth			Test	Raw	Bonferroni	Hochberg	FDR
	L. firm5	0.0342	1	0.03	0.27	0.15	0.05
	L. firm4	0.0269	2	0.03	0.27	0.15	0.05
	B. asteroides	0.0573	3	0.06	0.54	0.24	0.09
	L kunkeei	0.0784	4	0.08	0.72	0.24	0.1
	P. apium	0.0187	5	0.02	0.18	0.14	0.05
	A2.1	0.2295	6	0.23	1	0.3	0.25
	S. alvi	0.0097	7	0.01	0.09	0.08	0.05
	G. apicola	0.2976	8	0.3	1	0.3	0.3
	Delftia	0.0001	9	0.0001	0.0009	0.0009	0.0009
Midgut			Test	Raw	Bonferroni	Hochberg	FDR
	L. firm5	0.4962	1	0.5	1	0.97	0.58
	L. firm4	0.4373	2	0.44	1	0.97	0.58
	B. asteroides	0.0143	3	0.01	0.09	0.07	0.03
	L kunkeei	0.0217	4	0.02	0.18	0.12	0.05
	P. apium	0.1939	5	0.19	1	0.95	0.34
	A2.1	0.0055	6	0.01	0.09	0.07	0.03
	S. alvi	0.9725	7	0.97	1	0.97	0.97
	G. apicola	0.5238	8	0.52	1	0.97	0.58
	Delftia	0.0001	9	0.0001	0.0009	0.0009	0.0009
Ileum			Test	Raw	Bonferroni	Hochberg	FDR
	L. firm5	0.559	1	0.56	1	0.78	0.63
	L. firm4	0.5498	2	0.55	1	0.78	0.63
	B. asteroides	0.2395	3	0.24	1	0.78	0.43
	L kunkeei	0.4055	4	0.41	1	0.78	0.62
	P. apium	0.0205	5	0.02	0.18	0.12	0.05
	A2.1	0.0006	6	0.001	0.009	0.008	0.005
	S. alvi	0.7826	7	0.78	1	0.78	0.78
	G. apicola	0.0212	8	0.02	0.18	0.12	0.05
	Delftia	0.0001	9	0.0001	0.0009	0.0009	0.0009
Rectum			Test	Raw	Bonferroni	Hochberg	FDR
	L. firm5	0.0325	1	0.03	0.27	0.15	0.05
	L. firm4	0.1062	2	0.11	0.99	0.33	0.14
	B. asteroides	0.0013	3	0.001	0.009	0.008	0.005
	L kunkeei	0.4133	4	0.41	1	0.41	0.41
	P. apium	0.044	5	0.04	0.36	0.16	0.06
	Alpha 2.1	0.0121	6	0.01	0.09	0.06	0.02
	S. alvi	0.0057	7	0.01	0.09	0.06	0.02
	G. apicola	0.2535	8	0.25	1	0.41	0.28
	Delftia	0.0001	9	0.0001	0.0009	0.0009	0.0009
