# Supplementary material for: The queen’s gut refines with age: longevity phenotypes in a social insect model
Source: Microbiome. 2018 Jun 18;6:108. doi: 10.1186/s40168-018-0489-1 (PMC6006926; doi:10.1186/s40168-018-0489-1)
Supplement: Supplementary file 6 — Table S6. MANOVA of worker gut microbiota by age. (XLSX 206 kb) [file 40168_2018_489_MOESM6_ESM.xlsx]

## Sheet: Worker relative abundance
Table S6. Data* from Kwong et al. (2018): 97% OTU Table based on 84 worker samples, bacterial OTUs only, as percentages of total, categorized into phylotypes
*Based on DNA extractions from whole guts
			Foragers																				In-hive bees (nurses)
#OTU ID	SILVA Assigned Taxonomy	Identity by BLAST	A295	A296	A297	A298	A333	A334	A335	A336	A337	A338	A339	A340	A380	WKsample091	WKsample092	WKsample093	WKsample094	WKsample095	WKsample096		A6	A216	A217	A218	A219	A220	A221	A222	A223	A244	A245	A246	A247	A248	A249	A250	A289	A290	A291	A292	A293	A294	WKsample002	WKsample003	WKsample004	WKsample005	WKsample013
		Alpha2.1, sum:	0.0132942	0.00594141	0.0870458	0.00536193	0.0645184	0	0	0.0690214	0.112587	0.0666185	0.0196772	0.0598941	0.0835071	0.0054434	0.0211799	0.0753929	0.0595833	0	0.0638073		0.00918302	0	0.00723616	0	0	0.0100328	0	0	0	0.0212401	0	0.0645514	0.021386	0	0.0208279	0.00994243	0.0424802	0.0271315	0	0.00551368	0.0515931	0.121059	0.0377671	0.0133618	0.0353574	0	0
		Bartonella apis, sum:	0.0676099	0.0718136	0.097645	0.132899	0.48309	0.283766	0.145468	0.238131	0.266254	0.140188	0.201415	0.210308	0.164269	0.032913	0.114068	0.129905	0.129338	0.113784	0.149618		0.185375	0.0143842	0.230882	0	0	0.0441149	0.231674	0	0	0	0.0181845	0	0.0080835	0.00704084	0	0	0	0	0	0	0	0	0.302654	0.333315	0.217346	0.0189234	0
		Bifidobacterium, sum:	0.0717376	0.010264	0.0601835	0.0184964	0.0232784	0.0318437	0.0320901	0.0694942	0.0359447	0.134049	0.0100228	0.0279777	0.0726496	0.0574657	0.229534	0.0812586	0.148252	0.10737	0.166732		0.308335	0.222725	0.279972	0.24269	0.512206	0.432039	0.280278	0.414156	0.346054	0.0936709	0.101433	0.0537035	0.0608617	0.0596342	0.195754	0.0604045	0	0.031505	0.178026	0.00968688	0.104066	0	0.261379	0.263418	0.250657	0.470146	0
		Firm-4, sum:	0.0395126	0	0.0362028	0	0	0.00665142	0	0.0355237	0.00751146	0.0455858	0	0	0.0244076	0	0.0229514	0.0112531	0	0.0124196	0.0343183		0.0651688	0.150097	0.0396149	0.280681	0.247257	0.0172255	0.141139	0.012926	0.131848	0.132847	0.0335685	0.0125201	0.125961	0.0508895	0.0424028	0.112003	0.10429	0.0445646	0.17411	0.323208	0.0357819	0	0.0616673	0.0361554	0.0343054	0.206517	0
		Firm-5, sum:	0.266596	0.0259356	0.0810838	0.0965373	0.0389283	0.022407	0.0138136	0.115283	0.0708708	0.218947	0.00655907	0.0833899	0.0951984	0.0820873	0.202685	0.143549	0.107869	0.0928336	0.148924		0.152407	0.320799	0.0481388	0.219287	0.187021	0.106119	0.045114	0.0493014	0.143415	0.476679	0.273167	0.482131	0.535081	0.537384	0.418082	0.396947	0.369953	0.380287	0.481173	0.362537	0.365311	0.0242783	0.0953559	0.102066	0.0528023	0.195723	0.459182
		Frischella, sum:	0	0.144764	0	0	0.0581613	0.00573685	0.0350122	0.0478152	0.0512222	0.0908106	0.0722603	0.116596	0.0492843	0	0.0385213	0	0.089494	0	0		0.0708623	0.056335	0.0290673	0.0148756	0	0	0.0550146	0.0115703	0	0.0237717	0.0215304	0	0.112149	0	0	0.0448982	0.0915655	0.147644	0.0779875	0.027189	0	0	0.0334711	0.0266113	0	0	0.0103257
		Gilliamella, sum:	0.41511	0.544147	0.472492	0.506297	0.036293	0.122968	0.111943	0.0936719	0.143694	0.153232	0.0542413	0.0753769	0.258113	0.795057	0.2553	0.409321	0.292553	0.373671	0.272102		0.120604	0.109984	0.0761023	0.226212	0.0535166	0.336505	0.0677527	0.489899	0.37114	0.174469	0.310809	0.293601	0.114582	0.330869	0.200983	0.263148	0.248341	0.105185	0.0594106	0.158	0.349207	0.365561	0.139893	0.101448	0.230875	0.0690668	0.0365394
		Snodgrassella, sum:	0.0555397	0.0981797	0.145341	0.221439	0.271273	0.256412	0.0922856	0.290066	0.013962	0.0256364	0	0.395559	0.182875	0.0215669	0.0989902	0.0354809	0.143762	0.280351	0.0984275		0.0880651	0.10228	0.288986	0.0162542	0	0.0539633	0.17029	0.0146709	0.00754349	0.0697275	0.220177	0.0390181	0.0154214	0.0141819	0.0500445	0.112657	0.143371	0.263682	0.0292931	0.113865	0.0940408	0.489101	0.0610419	0.0727599	0.178657	0.0334062	0
	"OTHER"	Pseudomonas, sum:	0.0183899	0	0	0	0	0.222823	0.294602	0	0.261458	0.0998375	0.142089	0	0	0	0	0	0	0	0		0	0	0	0	0	0	0	0	0	0	0	0	0	0	0	0	0	0	0	0	0	0	0	0	0	0	0
		Other, sum:	0	0	0	0	0	0	0.0344278	0	0	0	0	0	0	0	0	0.00832032	0	0	0		0	0	0	0	0	0	0	0	0	0	0	0.0093472	0	0	0	0	0	0	0	0	0	0	0	0	0	0	0.207428
		Bee Acetobacter-like OTU, sum:	0	0	0	0	0	0	0	0	0	0	0	0	0	0	0	0	0	0	0		0	0	0	0	0	0	0	0	0	0	0	0	0	0	0	0	0	0	0	0	0	0	0	0	0	0	0
		Apibacter, sum:	0	0	0	0	0	0	0	0	0	0	0	0	0	0.00546636	0	0	0	0	0.00694214		0	0.0144902	0	0	0	0	0	0	0	0	0	0	0	0	0	0	0	0	0	0	0	0	0	0.0303166	0	0	0
		Arsenophonus, sum:	0	0	0	0	0	0	0	0	0	0	0	0	0	0	0	0	0	0	0		0	0	0	0	0	0	0	0	0	0	0	0	0	0	0	0	0	0	0	0	0	0	0	0	0	0	0
		Other Enterobacteriaceae, sum:	0	0	0	0	0.00533993	0.0121804	0.161513	0	0	0	0.4682	0	0	0	0	0.0374892	0	0	0		0	0	0	0	0	0	0	0	0	0	0	0	0.00647465	0	0	0	0	0	0	0	0	0	0	0	0	0	0.196931
		Firm-3, sum:	0.0128103	0.0205108	0.0125534	0	0.00832197	0.0126793	0.0285836	0.0138448	0.00589883	0	0	0	0.0274477	0	0	0	0.029149	0.0122471	0.0400833		0	0.00890617	0	0	0	0	0.00873701	0	0	0	0.0211303	0.0451281	0	0	0.049786	0	0	0	0	0	0	0	0.00677035	0.0140916	0	0.0062167	0
		Other Acetobacteriaceae, sum:	0.0393988	0.0784439	0.00745255	0.0189695	0	0	0	0	0	0	0	0	0.0422486	0	0.0167707	0.0680289	0	0.00732319	0.0190456		0	0	0	0	0	0	0	0	0	0	0	0	0	0	0	0	0	0	0	0	0	0	0	0	0	0	0
		Other Lactobacillus, sum:	0	0	0	0	0.0107954	0.0158803	0.0194453	0.0172216	0.0252079	0.0197238	0.0084015	0.010254	0	0	0	0	0	0	0		0	0	0	0	0	0	0	0.00747641	0	0.00759494	0	0	0	0	0	0	0	0	0	0	0	0	0	0.00645632	0	0	0.0895944
		Leuconostocaceae (Fructobacillus/Leuconostoc), sum:	0	0	0	0	0	0	0.030815	0	0	0	0.0171346	0	0	0	0	0	0	0	0		0	0	0	0	0	0	0	0	0	0	0	0	0	0	0.0221207	0	0	0	0	0	0	0	0	0	0	0	0
		Parasaccharibacter, sum:	0	0	0	0	0	0.00665142	0	0.00992774	0.00538958	0.00537101	0	0.0206438	0	0	0	0	0	0	0		0	0	0	0	0	0	0	0	0	0	0	0	0	0	0	0	0	0	0	0	0	0	0	0	0	0	0
		Pectinatus, sum:	0	0	0	0	0	0	0	0	0	0	0	0	0	0	0	0	0	0	0		0	0	0	0	0	0	0	0	0	0	0	0	0	0	0	0	0	0	0	0	0	0	0	0	0	0	0
		Pediococcus, sum:	0	0	0	0	0	0	0	0	0	0	0	0	0	0	0	0	0	0	0		0	0	0	0	0	0	0	0	0	0	0	0	0	0	0	0	0	0	0	0	0	0	0	0	0	0	0
		"OTHER" (sum)	0.070599	0.0989547	0.020006	0.0189695	0.0244573	0.270214	0.569387	0.0409941	0.297955	0.124932	0.635824	0.0308977	0.0696963	0.00546636	0.0167707	0.113839	0.029149	0.0195703	0.0660711		0	0.0233964	0	0	0	0	0.00873701	0.00747641	0	0.00759494	0.0211303	0.0544753	0.00647465	0	0.0719067	0	0	0	0	0	0	0	0.00677035	0.0508646	0	0.0062167	0.493953
[truncated: 40 more columns]

## Sheet: CLR scores
Table S6. CLR transformation of worker relative abundance
Age	Alpha2.1	B.apis	Bifido	Lacto F4	Lacto F5	F.perrara	G.apicola	S.alvi	OTHER
Forager	-0.493875	1.13249	1.19175	0.595365	2.50446	-9.98904	2.94727	0.935836	1.17575
Forager	-1.01662	1.47535	-0.469999	-9.70649	0.456914	2.17637	3.50048	1.78807	1.79593
Forager	1.31586	1.43076	0.946825	0.438575	1.24491	-10.0583	3.00743	1.8285	-0.15451
Forager	0.0338071	3.2439	1.27193	-8.55346	2.92424	-8.55346	4.58142	3.75445	1.29718
Forager	1.19989	3.21313	0.180488	-9.87484	0.694667	1.09616	0.624573	2.63605	0.229891
Forager	-9.67561	2.8803	0.693015	-0.872874	0.341562	-1.02077	2.04408	2.77894	2.83136
Forager	-8.73019	3.15752	1.64614	-8.73019	0.803289	1.73329	2.89556	2.70246	4.52212
Forager	-0.216333	1.02206	-0.209507	-0.880535	0.296637	-0.583399	0.0890446	1.21935	-0.737311
Forager	0.567638	1.42836	-0.574088	-2.13953	0.104776	-0.219904	0.811595	-1.51969	1.54085
Forager	-0.34114	0.402852	0.358079	-0.720518	0.848699	-0.0313501	0.49182	-1.29609	0.287643
Forager	1.4924	3.81826	0.817854	-8.39487	0.393888	2.79318	2.50635	-8.39487	4.96781
Forager	0.894743	2.15073	0.133593	-10.1056	1.22569	1.56088	1.12466	2.78245	0.232864
Forager	-0.0713927	0.605178	-0.210674	-1.3014	0.0596377	-0.59871	1.05706	0.712471	-0.252174
Forager	0.44121	2.24052	2.79783	-8.16113	3.15442	-8.16113	5.42504	1.81783	0.445419
Forager	-1.20017	0.483533	1.18278	-1.11985	1.05839	-0.602032	1.28917	0.34176	-1.43358
Forager	1.16882	1.71291	1.24374	-0.733171	1.81278	-10.0617	2.8606	0.415115	1.58088
Forager	0.727907	1.50295	1.63944	-10.2672	1.32144	1.1347	2.31916	1.60868	0.0129698
Forager	-8.81651	2.82556	2.76754	0.610608	2.62207	-8.81651	4.01463	3.7273	1.06531
Forager	0.789437	1.64165	1.74995	0.169261	1.637	-10.2742	2.23973	1.22288	0.824299
Nurse	-1.00456	2.00036	2.50917	0.954974	1.80454	1.03873	1.5705	1.25607	-10.1298
Nurse	-10.0698	-0.495859	2.24388	1.84923	2.60876	0.869278	1.53829	1.46566	-0.0094338
Nurse	-1.0285	2.43419	2.62697	0.671504	0.866383	0.361921	1.32436	2.65866	-9.91548
Nurse	-7.65285	-7.65285	4.7467	4.89213	4.6453	1.9547	4.67639	2.04332	-7.65285
Nurse	-5.39905	-5.39905	7.74744	7.01914	6.73994	-5.39905	5.48872	-5.39905	-5.39905
Nurse	0.565545	2.0464	4.3281	1.10603	2.92416	-8.64817	4.0782	2.24791	-8.64817
Nurse	-10.0701	2.283	2.47345	1.78742	0.646879	0.845281	1.05354	1.97517	-0.994653
Nurse	-8.24204	-8.24204	4.69196	1.22503	2.56369	1.11424	4.85992	1.35165	0.6776
Nurse	-6.46335	-6.46335	6.291	5.32606	5.41015	-6.46335	6.36098	2.46522	-6.46335
Nurse	0.128543	-9.83515	1.6124	1.96181	3.23945	0.241145	2.23436	1.31722	-0.89978
Nurse	-9.90663	-0.0982519	1.62053	0.514744	2.61121	0.0706381	2.74031	2.39556	0.0518831
Nurse	2.34691	-8.72833	2.16293	0.706844	4.35765	-8.72833	3.86165	1.84348	2.17719
Nurse	-0.764414	-1.73725	0.281425	1.00879	2.45522	0.89264	0.914101	-1.09137	-1.95915
Nurse	-7.35076	1.50887	3.64525	3.48668	5.84371	-7.35076	5.35873	2.20904	-7.35076
Nurse	1.06166	-8.88244	3.30218	1.77255	4.061	-8.88244	3.32854	1.93825	2.3007
Nurse	0.365099	-8.83957	2.16927	2.78673	4.05199	1.87261	3.64091	2.79254	-8.83957
Nurse	2.79532	-7.8615	-7.8615	3.69344	4.95964	3.56332	4.56106	4.0117	-7.8615
Nurse	1.312	-8.89649	1.46145	1.80823	3.9522	3.00608	2.667	3.58602	-8.89649
Nurse	-7.75365	-7.75365	4.33604	4.3138	5.33034	3.51067	3.2386	2.5315	-7.75365
Nurse	0.0480049	-8.56716	0.611467	4.11889	4.23372	1.64344	3.40319	3.07561	-8.56716
Nurse	3.0831	-7.76807	3.78472	2.71716	5.04044	-7.76807	4.99536	3.68343	-7.76807
Nurse	6.40283	-5.30122	-5.30122	-5.30122	4.79616	-5.30122	7.50798	7.79911	-5.30122
Nurse	-0.598013	1.48311	1.3365	-0.107709	0.328148	-0.718767	0.711409	-0.117901	-2.31678
Nurse	-1.66376	1.55286	1.31751	-0.668378	0.369397	-0.97486	0.363328	0.0309469	-0.327046
Nurse	1.47833	3.29429	3.43688	1.44812	1.87937	-8.99496	3.35467	3.09827	-8.99496
Nurse	-8.62513	1.22308	4.43567	3.61302	3.55934	-8.62513	2.51772	1.7914	0.110028
Nurse	-5.09956	-5.09956	-5.09956	-5.09956	7.93764	4.14293	5.40661	-5.09956	8.01063
Nurse	-10.1651	0.0734145	1.88554	1.62861	2.3957	1.29727	1.18968	1.95057	-0.255691
Nurse	-7.57625	-7.57625	4.06925	2.56852	5.33135	-7.57625	3.89736	1.67144	5.19082
Nurse	4.57627	-7.69358	4.16175	-7.69358	5.12171	1.01543	-7.69358	3.88019	4.32541
Nurse	-9.0955	-9.0955	2.39408	2.3703	3.48482	1.50707	2.52139	2.60037	3.31297
Nurse	-8.83469	-8.83469	0.944214	2.96426	3.79033	1.66466	3.71328	1.19859	3.39404
Nurse	-0.760703	-10.0207	1.92803	2.25847	2.44058	1.47846	1.81348	1.62841	-0.766007
Nurse	3.4767	-7.66916	3.02919	-7.66916	2.53755	-7.66916	5.36197	5.02711	3.57496
Nurse	1.61555	-8.92934	2.83453	0.434823	3.0743	2.82057	3.32896	3.74994	-8.92934
Nurse	-7.83125	-7.83125	3.60946	2.50287	4.51264	3.95799	3.85232	5.05847	-7.83125
Nurse	-6.70208	-6.70208	5.41935	4.1737	5.64003	-6.70208	5.68061	5.89462	-6.70208
Nurse	-0.976062	-9.54299	2.67297	1.90638	3.06534	0.0750242	3.24652	0.374752	-0.821939
Nurse	-8.00245	-8.00245	4.33418	3.98642	3.98121	3.81713	4.1499	3.73852	-8.00245
Nurse	-7.92585	-7.92585	4.29041	3.85945	4.72551	3.71333	4.21103	2.97781	-7.92585
Nurse	-6.74671	-6.74671	5.10715	4.84663	5.53321	-6.74671	5.80508	5.69475	-6.74671
Nurse	2.11335	-7.76475	3.51599	3.41096	4.58359	-7.76475	4.9797	4.69065	-7.76475
Nurse	2.71426	-7.81252	3.62011	3.50002	4.99228	-7.81252	4.86269	3.7482	-7.81252
Nurse	1.97178	-7.81864	4.35214	4.26191	4.68581	-7.81864	4.63766	3.54663	-7.81864
Nurse	0.130187	-9.89462	1.36971	1.17551	3.14464	1.84459	2.1826	1.22962	-1.18224
Nurse	-8.92679	3.33156	2.00678	0.188756	2.97121	-8.92679	3.79162	2.75105	2.8126
Nurse	-1.32281	0.190671	0.445211	-1.15343	1.32013	0.619507	1.56935	-0.370301	-1.29832
Nurse	-9.96755	0.789562	1.28196	2.0748	2.98023	1.43564	2.05093	-0.442054	-0.20352
Nurse	-10.0007	-1.37876	1.4954	0.0821977	2.48169	2.54467	1.76098	1.57694	1.43758
Nurse	-9.09117	2.36879	2.89916	2.24776	3.33724	2.28436	3.4484	1.59662	-9.09117
Nurse	-9.98284	0.922526	1.66811	1.00375	2.94919	0.825678	2.06461	1.80826	-1.25929
Nurse	-1.879	-1.41761	0.475708	-1.26056	1.1485	0.292637	1.6197	0.288528	0.73209
Nurse	-0.0376074	-0.529006	0.529894	-1.09101	1.57417	0.247758	0.640718	0.476066	-1.81098
Nurse	-8.83403	0.517042	3.22854	2.59006	4.14946	-8.83403	3.29151	2.35003	1.54143
Nurse	-8.84974	1.80987	2.6122	0.856689	3.58211	-8.84974	4.02034	3.20407	1.6142
Nurse	-7.60355	-7.60355	4.47781	3.68772	5.66465	1.73922	3.8389	3.40234	-7.60355
Nurse	-9.02709	2.08038	3.52656	1.93899	3.4878	1.58751	3.17849	2.25444	-9.02709
Nurse	-10.2228	0.913272	1.8652	0.200671	1.93477	0.544385	1.71274	0.767778	2.28399
Nurse	-8.93988	-8.93988	3.40174	2.37744	3.57484	0.423938	2.96526	3.31238	1.82417
Nurse	-10.156	0.65042	2.22136	0.316274	2.30288	0.301663	2.12786	1.50588	0.729662
Nurse	-9.95401	0.489064	1.5798	1.14939	2.95966	1.70665	2.38157	0.633099	-0.945224
Nurse	-8.99418	2.21386	2.7296	1.81996	3.64247	-8.99418	3.72265	1.78561	2.07422
Nurse	-8.882	2.05433	2.92674	1.62034	3.42468	0.661107	3.94853	3.12827	-8.882
Nurse	-7.6851	3.42796	3.90924	4.20684	5.35087	-7.6851	4.56526	1.59514	-7.6851
Nurse	1.80091	-10.0504	0.95731	2.23434	2.37273	-0.521232	2.26009	1.26337	-0.31715

## Sheet: MANOVA and Post-hoc
Table S6. MANOVA of worker age based on Kwong Data set (2018)
The SAS System
The GLM Procedure
Multivariate Analysis of Variance
MANOVA Test Criteria and Exact F Statistics for the Hypothesis of No Overall Caste Effect
H = Type III SSCP Matrix for Worker Age
E = Error SSCP Matrix
S=1 M=3 N=36.5
Statistic	Value	F Value	Num DF	Den DF	Pr > F
Wilks' Lambda	0.449586	11.48	8	75	<.0001
Pillai's Trace	0.550414	11.48	8	75	<.0001
Hotelling-Lawley Trace	1.22427	11.48	8	75	<.0001
Roy's Greatest Root	1.22427	11.48	8	75	<.0001
Adjustment for Multiple Comparisons: Tukey-Kramer
Caste	A2_1 LSMEAN	H0:LSMean1=LSMean2
		Pr > |t|
Forager	-1.15422	0.0134
Nurse	-4.28737
Tukey-Kramer Comparison Lines for Least Squares Means of Caste
LS-means with the same letter
are not significantly different.
	A2_1 LSMEAN	Caste	LSMEAN Number
A	-1.15422	Forager	1
B	-4.28737	Nurse	2
Caste	Ba LSMEAN	H0:LSMean1=LSMean2
		Pr > |t|
Forager	1.9141	<.0001
Nurse	-3.81143
Tukey-Kramer Comparison Lines for Least Squares Means of Caste
LS-means with the same letter
are not significantly different.
	Ba LSMEAN	Caste	LSMEAN Number
A	1.9141	Forager	1
B	-3.81143	Nurse	2
Caste	Bifido LSMEAN	H0:LSMean1=LSMean2
		Pr > |t|
Forager	0.902983	0.0084
Nurse	2.44134
Tukey-Kramer Comparison Lines for Least Squares Means of Caste
LS-means with the same letter
are not significantly different.
	Bifido LSMEAN	Caste	LSMEAN Number
A	2.44134	Nurse	2
B	0.902983	Forager	1
Caste	F4 LSMEAN	H0:LSMean1=LSMean2
		Pr > |t|
Forager	-4.19726	<.0001
Nurse	1.58742
Tukey-Kramer Comparison Lines for Least Squares Means of Caste
LS-means with the same letter
are not significantly different.
	F4 LSMEAN	Caste	LSMEAN Number
A	1.58742	Nurse	2
B	-4.19726	Forager	1
Caste	F5 LSMEAN	H0:LSMean1=LSMean2
		Pr > |t|
Forager	1.23713	<.0001
Nurse	3.56102
Tukey-Kramer Comparison Lines for Least Squares Means of Caste
LS-means with the same letter
are not significantly different.
	F5 LSMEAN	Caste	LSMEAN Number
A	3.56102	Nurse	2
B	1.23713	Forager	1
Caste	Fp LSMEAN	H0:LSMean1=LSMean2
		Pr > |t|
Forager	-3.07768	0.2616
Nurse	-1.69573
Tukey-Kramer Comparison Lines for Least Squares Means of Caste
LS-means with the same letter
are not significantly different.
	Fp LSMEAN	Caste	LSMEAN Number
A	-1.69573	Nurse	2
A
A	-3.07768	Forager	1
Caste	Ga LSMEAN	H0:LSMean1=LSMean2
		Pr > |t|
Forager	2.30683	0.101
Nurse	3.14549
Tukey-Kramer Comparison Lines for Least Squares Means of Caste
LS-means with the same letter
are not significantly different.
	Ga LSMEAN	Caste	LSMEAN Number
A	3.14549	Nurse	2
A
A	2.30683	Forager	1
Caste	Sa LSMEAN	H0:LSMean1=LSMean2
		Pr > |t|
Forager	1.00324	0.0589
Nurse	2.11397
Tukey-Kramer Comparison Lines for Least Squares Means of Caste
LS-means with the same letter
are not significantly different.
	Sa LSMEAN	Caste	LSMEAN Number
A	2.11397	Nurse	2
A
A	1.00324	Forager	1
Caste	OTHER LSMEAN	H0:LSMean1=LSMean2
		Pr > |t|
Forager	1.06488	0.0004
Nurse	-3.0547
Tukey-Kramer Comparison Lines for Least Squares Means of Caste
LS-means with the same letter
are not significantly different.
	OTHER LSMEAN	Caste	LSMEAN Number
A	1.06488	Forager	1
B	-3.0547	Nurse	2

## Sheet: visual age comparison
Table S6. Visual comparison of worker age based on Kwong Data set (2018)
			Apis mellifera	Apis mellifera	Apis mellifera	Apis mellifera	Apis mellifera	Apis mellifera	Apis mellifera	Apis mellifera	Apis mellifera	Apis mellifera	Apis mellifera	Apis mellifera	Apis mellifera	Apis mellifera	Apis mellifera	Apis mellifera	Apis mellifera	Apis mellifera	Apis mellifera		Apis mellifera	Apis mellifera	Apis mellifera	Apis mellifera	Apis mellifera	Apis mellifera	Apis mellifera	Apis mellifera	Apis mellifera	Apis mellifera	Apis mellifera	Apis mellifera	Apis mellifera	Apis mellifera	Apis mellifera	Apis mellifera	Apis mellifera	Apis mellifera	Apis mellifera	Apis mellifera	Apis mellifera	Apis mellifera	Apis mellifera	Apis mellifera	Apis mellifera	Apis mellifera	Apis mellifera
#OTU ID	SILVA Assigned Taxonomy	Identity by BLAST	A295	A296	A297	A298	A333	A334	A335	A336	A337	A338	A339	A340	A380	WKsample091	WKsample092	WKsample093	WKsample094	WKsample095	WKsample096		A6	A216	A217	A218	A219	A220	A221	A222	A223	A244	A245	A246	A247	A248	A249	A250	A289	A290	A291	A292	A293	A294	WKsample002	WKsample003	WKsample004	WKsample005	WKsample013
		Bee Acetobacter-like OTU, sum:	0	0	0	0	0	0	0	0	0	0	0	0	0	0	0	0	0	0	0		0	0	0	0	0	0	0	0	0	0	0	0	0	0	0	0	0	0	0	0	0	0	0	0	0	0	0
		Apibacter, sum:	0	0	0	0	0	0	0	0	0	0	0	0	0	0.00546636	0	0	0	0	0.00694214		0	0.0144902	0	0	0	0	0	0	0	0	0	0	0	0	0	0	0	0	0	0	0	0	0	0.0303166	0	0	0
		Arsenophonus, sum:	0	0	0	0	0	0	0	0	0	0	0	0	0	0	0	0	0	0	0		0	0	0	0	0	0	0	0	0	0	0	0	0	0	0	0	0	0	0	0	0	0	0	0	0	0	0
		Bombiscardovia, sum:	0	0	0	0	0	0	0	0	0	0	0	0	0	0	0	0	0	0	0		0	0	0	0	0	0	0	0	0	0	0	0	0	0	0	0	0	0	0	0	0	0	0	0	0	0	0
		Other Enterobacteriaceae, sum:	0	0	0	0	0.00533993	0.0121804	0.161513	0	0	0	0.4682	0	0	0	0	0.0374892	0	0	0		0	0	0	0	0	0	0	0	0	0	0	0	0.00647465	0	0	0	0	0	0	0	0	0	0	0	0	0	0.196931
		Firm-3, sum:	0.0128103	0.0205108	0.0125534	0	0.00832197	0.0126793	0.0285836	0.0138448	0.00589883	0	0	0	0.0274477	0	0	0	0.029149	0.0122471	0.0400833		0	0.00890617	0	0	0	0	0.00873701	0	0	0	0.0211303	0.0451281	0	0	0.049786	0	0	0	0	0	0	0	0.00677035	0.0140916	0	0.0062167	0
		Other Acetobacteriaceae, sum:	0.0393988	0.0784439	0.00745255	0.0189695	0	0	0	0	0	0	0	0	0.0422486	0	0.0167707	0.0680289	0	0.00732319	0.0190456		0	0	0	0	0	0	0	0	0	0	0	0	0	0	0	0	0	0	0	0	0	0	0	0	0	0	0
		Leuconostocaceae (Fructobacillus/Leuconostoc), sum:	0	0	0	0	0	0	0.030815	0	0	0	0.0171346	0	0	0	0	0	0	0	0		0	0	0	0	0	0	0	0	0	0	0	0	0	0	0.0221207	0	0	0	0	0	0	0	0	0	0	0	0
		Pseudomonas, sum:	0.0183899	0	0	0	0	0.222823	0.294602	0	0.261458	0.0998375	0.142089	0	0	0	0	0	0	0	0		0	0	0	0	0	0	0	0	0	0	0	0	0	0	0	0	0	0	0	0	0	0	0	0	0	0	0
		Other, sum:	0	0	0	0	0	0	0.0344278	0	0	0	0	0	0	0	0	0.00832032	0	0	0		0	0	0	0	0	0	0	0	0	0	0	0.0093472	0	0	0	0	0	0	0	0	0	0	0	0	0	0	0.207428
			0.070599	0.0989547	0.020006	0.0189695	0.0136619	0.247682	0.549942	0.0138448	0.267357	0.0998375	0.627423	0	0.0696963	0.00546636	0.0167707	0.113839	0.029149	0.0195703	0.0660711		0	0.0233964	0	0	0	0	0.00873701	0	0	0	0.0211303	0.0544753	0.00647465	0	0.0719067	0	0	0	0	0	0	0	0.00677035	0.0444083	0	0.0062167	0.404358
Worker aging data set
			FORAGERS																			IN _HIVE BEES
		Firm-5, sum:	0.266596	0.0259356	0.0810838	0.0965373	0.0389283	0.022407	0.0138136	0.115283	0.0708708	0.218947	0.00655907	0.0833899	0.0951984	0.0820873	0.202685	0.143549	0.107869	0.0928336	0.148924	Firm-5, sum:	0.152407	0.320799	0.0481388	0.219287	0.187021	0.106119	0.045114	0.0493014	0.143415	0.476679	0.273167	0.482131	0.535081	0.537384	0.418082	0.396947	0.369953	0.380287	0.481173	0.362537	0.365311	0.0242783	0.0953559	0.102066	0.0528023	0.195723	0.459182
		Firm-4, sum:	0.0395126	0	0.0362028	0	0	0.00665142	0	0.0355237	0.00751146	0.0455858	0	0	0.0244076	0	0.0229514	0.0112531	0	0.0124196	0.0343183	Firm-4, sum:	0.0651688	0.150097	0.0396149	0.280681	0.247257	0.0172255	0.141139	0.012926	0.131848	0.132847	0.0335685	0.0125201	0.125961	0.0508895	0.0424028	0.112003	0.10429	0.0445646	0.17411	0.323208	0.0357819	0	0.0616673	0.0361554	0.0343054	0.206517	0
		Bifidobacterium, sum:	0.0717376	0.010264	0.0601835	0.0184964	0.0232784	0.0318437	0.0320901	0.0694942	0.0359447	0.134049	0.0100228	0.0279777	0.0726496	0.0574657	0.229534	0.0812586	0.148252	0.10737	0.166732	Bifidobacterium, sum:	0.308335	0.222725	0.279972	0.24269	0.512206	0.432039	0.280278	0.414156	0.346054	0.0936709	0.101433	0.0537035	0.0608617	0.0596342	0.195754	0.0604045	0	0.031505	0.178026	0.00968688	0.104066	0	0.261379	0.263418	0.250657	0.470146	0
		Alpha2.1, sum:	0.0132942	0.00594141	0.0870458	0.00536193	0.0645184	0	0	0.0690214	0.112587	0.0666185	0.0196772	0.0598941	0.0835071	0.0054434	0.0211799	0.0753929	0.0595833	0	0.0638073	Alpha2.1, sum:	0.00918302	0	0.00723616	0	0	0.0100328	0	0	0	0.0212401	0	0.0645514	0.021386	0	0.0208279	0.00994243	0.0424802	0.0271315	0	0.00551368	0.0515931	0.121059	0.0377671	0.0133618	0.0353574	0	0
		Frischella, sum:	0	0.144764	0	0	0.0581613	0.00573685	0.0350122	0.0478152	0.0512222	0.0908106	0.0722603	0.116596	0.0492843	0	0.0385213	0	0.089494	0	0	Frischella, sum:	0.0708623	0.056335	0.0290673	0.0148756	0	0	0.0550146	0.0115703	0	0.0237717	0.0215304	0	0.112149	0	0	0.0448982	0.0915655	0.147644	0.0779875	0.027189	0	0	0.0334711	0.0266113	0	0	0.0103257
		Gilliamella, sum:	0.41511	0.544147	0.472492	0.506297	0.036293	0.122968	0.111943	0.0936719	0.143694	0.153232	0.0542413	0.0753769	0.258113	0.795057	0.2553	0.409321	0.292553	0.373671	0.272102	Gilliamella, sum:	0.120604	0.109984	0.0761023	0.226212	0.0535166	0.336505	0.0677527	0.489899	0.37114	0.174469	0.310809	0.293601	0.114582	0.330869	0.200983	0.263148	0.248341	0.105185	0.0594106	0.158	0.349207	0.365561	0.139893	0.101448	0.230875	0.0690668	0.0365394
		Bartonella apis, sum:	0.0676099	0.0718136	0.097645	0.132899	0.48309	0.283766	0.145468	0.238131	0.266254	0.140188	0.201415	0.210308	0.164269	0.032913	0.114068	0.129905	0.129338	0.113784	0.149618	Bartonella apis, sum:	0.185375	0.0143842	0.230882	0	0	0.0441149	0.231674	0	0	0	0.0181845	0	0.0080835	0.00704084	0	0	0	0	0	0	0	0	0.302654	0.333315	0.217346	0.0189234	0
		Snodgrassella, sum:	0.0555397	0.0981797	0.145341	0.221439	0.271273	0.256412	0.0922856	0.290066	0.013962	0.0256364	0	0.395559	0.182875	0.0215669	0.0989902	0.0354809	0.143762	0.280351	0.0984275	Snodgrassella, sum:	0.0880651	0.10228	0.288986	0.0162542	0	0.0539633	0.17029	0.0146709	0.00754349	0.0697275	0.220177	0.0390181	0.0154214	0.0141819	0.0500445	0.112657	0.143371	0.263682	0.0292931	0.113865	0.0940408	0.489101	0.0610419	0.0727599	0.178657	0.0334062	0
		Parasaccharibacter, sum:	0	0	0	0	0	0.00665142	0	0.00992774	0.00538958	0.00537101	0	0.0206438	0	0	0	0	0	0	0	Parasaccharibacter, sum:	0	0	0	0	0	0	0	0	0	0	0	0	0	0	0	0	0	0	0	0	0	0	0	0	0	0	0
		Lactobacillus kunkeei	0	0	0	0	0.0107954	0.0158803	0.0194453	0.0172216	0.0252079	0.0197238	0.0084015	0.010254	0	0	0	0	0	0	0	Lactobacillus kunkeei	0	0	0	0	0	0	0	0.00747641	0	0.00759494	0	0	0	0	0	0	0	0	0	0	0	0	0	0.00645632	0	0	0.0895944
		OTHER	0.070599	0.0989547	0.020006	0.0189695	0.0136619	0.247682	0.549942	0.0138448	0.267357	0.0998375	0.627423	0	0.0696963	0.00546636	0.0167707	0.113839	0.029149	0.0195703	0.0660711	OTHER	0	0.0233964	0	0	0	0	0.00873701	0	0	0	0.0211303	0.0544753	0.00647465	0	0.0719067	0	0	0	0	0	0	0	0.00677035	0.0444083	0	0.0062167	0.404358
			1	1	1	1	1	1	1	1	1	1	1	1	1	1	1	1	1	1	1		1	1	1	1	1	1	1	1	1	1	1	1	1	1	1	1	1	1	1	1	1	1	1	1	1	1	1
[truncated: 38 more columns]
