# Supplementary material for: The queen’s gut refines with age: longevity phenotypes in a social insect model
Source: Microbiome. 2018 Jun 18;6:108. doi: 10.1186/s40168-018-0489-1 (PMC6006926; doi:10.1186/s40168-018-0489-1)
Supplement: Supplementary file 7 — Table S7. ANOVA of carbonyl by queen age and source. (XLSX 102 kb) [file 40168_2018_489_MOESM7_ESM.xlsx]

## Sheet: ANOVA carbonyl
Table S7. ANOVA results examining carbonyl accumulation by age and source (background)
The SAS System
The GLM Procedure
Dependent Variable: Carbonyl accumulation
Source	DF	Sum of Squares	Mean Square	F Value	Pr > F
Model	3	304.63	101.543	19.08	<.0001
Error	59	314.003	5.32208
Corrected Total	62	618.633
R-Square	Coeff Var	Root MSE	Variable1 Mean
0.492425	29.1395	2.30696	7.91696
Source	DF	Type I SS	Mean Square	F Value	Pr > F
Age	1	255.573	255.573	48.02	<.0001																						C = California
Background	1	40.4167	40.4167	7.59	0.0078																						A = Arizona
Age*Source	1	8.6401	8.6401	1.62	0.2076																						O = 2nd year queen (Old)
																											Y = 1st year queen (Young)
Source	DF	Type III SS	Mean Square	F Value	Pr > F
Age	1	257.178	257.178	48.32	<.0001
Background	1	39.7956	39.7956	7.48	0.0082
Age*Source	1	8.6401	8.6401	1.62	0.2076

## Sheet: All Pairwise
Table S7. ANOVA results examining carbonyl accumulation by age and source (background)
The SAS System
The GLM Procedure
Dependent Variable: Carbonyl accumulation
Source	DF	Sum of Squares	Mean Square	F Value	Pr > F
Model	3	304.63	101.543	19.08	<.0001
Error	59	314.003	5.32208
Corrected Total	62	618.633
R-Square	Coeff Var	Root MSE	Variable1 Mean
0.492425	29.1395	2.30696	7.91696
Source	DF	Type I SS	Mean Square	F Value	Pr > F
Group	3	304.63	101.543	19.08	<.0001													CA = California
																		AZ = Arizona
Source	DF	Type III SS	Mean Square	F Value	Pr > F													O = 2nd year queen (Old)
Group	3	304.63	101.543	19.08	<.0001													Y = 1st year queen (Young)
