# Supplementary material for: The queen’s gut refines with age: longevity phenotypes in a social insect model
Source: Microbiome. 2018 Jun 18;6:108. doi: 10.1186/s40168-018-0489-1 (PMC6006926; doi:10.1186/s40168-018-0489-1)
Supplement: Supplementary file 8 — Table S8. MANCOVA by queen age and source and carbonyl. (XLSX 145 kb) [file 40168_2018_489_MOESM8_ESM.xlsx]

## Sheet: Mouth Mancova
Table S8. A comparison of three seperate MANCOVA models illustrates the contribution of source and chronological age to carbonyl accumulation (biological age).
MOUTH results
Source and Age									Chronological Age									Source
Multivariate Testsa									Multivariate Testsa									Multivariate Testsa
Effect		Value	F	Hypothesis df	Error df	Sig.	Partial Eta Squared		Effect		Value	F	Hypothesis df	Error df	Sig.	Partial Eta Squared		Effect		Value	F	Hypothesis df	Error df	Sig.	Partial Eta Squared
Intercept	Pillai's Trace	0.465712	4.842b	9	50	0.000114514	0.465712		Intercept	Pillai's Trace	0.440806	4.555b	9	52	0.000189228	0.440806		Intercept	Pillai's Trace	0.476509	5.259b	9	52	4.36836e-05	0.476509
	Wilks' Lambda	0.534288	4.842b	9	50	0.000114514	0.465712			Wilks' Lambda	0.559194	4.555b	9	52	0.000189228	0.440806			Wilks' Lambda	0.523491	5.259b	9	52	4.36836e-05	0.476509
	Hotelling's Trace	0.871649	4.842b	9	50	0.000114514	0.465712			Hotelling's Trace	0.788288	4.555b	9	52	0.000189228	0.440806			Hotelling's Trace	0.910253	5.259b	9	52	4.36836e-05	0.476509
	Roy's Largest Root	0.871649	4.842b	9	50	0.000114514	0.465712			Roy's Largest Root	0.788288	4.555b	9	52	0.000189228	0.440806			Roy's Largest Root	0.910253	5.259b	9	52	4.36836e-05	0.476509
Carbonyl	Pillai's Trace	0.221611	1.582b	9	50	0.146567	0.221611		Carbonyl	Pillai's Trace	0.229491	1.721b	9	52	0.107697	0.229491		Carbonyl	Pillai's Trace	0.17577	1.232b	9	52	0.296373	0.17577
	Wilks' Lambda	0.778389	1.582b	9	50	0.146567	0.221611			Wilks' Lambda	0.770509	1.721b	9	52	0.107697	0.229491			Wilks' Lambda	0.82423	1.232b	9	52	0.296373	0.17577
	Hotelling's Trace	0.284705	1.582b	9	50	0.146567	0.221611			Hotelling's Trace	0.297844	1.721b	9	52	0.107697	0.229491			Hotelling's Trace	0.213253	1.232b	9	52	0.296373	0.17577
	Roy's Largest Root	0.284705	1.582b	9	50	0.146567	0.221611			Roy's Largest Root	0.297844	1.721b	9	52	0.107697	0.229491			Roy's Largest Root	0.213253	1.232b	9	52	0.296373	0.17577
Age	Pillai's Trace	0.326392	2.692b	9	50	0.0123472	0.326392		Age	Pillai's Trace	0.289179	2.351b	9	52	0.0261411	0.289179		Source	Pillai's Trace	0.291601	2.378b	9	52	0.0245299	0.291601
	Wilks' Lambda	0.673608	2.692b	9	50	0.0123472	0.326392			Wilks' Lambda	0.710821	2.351b	9	52	0.0261411	0.289179			Wilks' Lambda	0.708399	2.378b	9	52	0.0245299	0.291601
	Hotelling's Trace	0.484543	2.692b	9	50	0.0123472	0.326392			Hotelling's Trace	0.406824	2.351b	9	52	0.0261411	0.289179			Hotelling's Trace	0.411634	2.378b	9	52	0.0245299	0.291601
	Roy's Largest Root	0.484543	2.692b	9	50	0.0123472	0.326392			Roy's Largest Root	0.406824	2.351b	9	52	0.0261411	0.289179			Roy's Largest Root	0.411634	2.378b	9	52	0.0245299	0.291601
Source	Pillai's Trace	0.324352	2.667b	9	50	0.0130647	0.324352
	Wilks' Lambda	0.675648	2.667b	9	50	0.0130647	0.324352
	Hotelling's Trace	0.48006	2.667b	9	50	0.0130647	0.324352
	Roy's Largest Root	0.48006	2.667b	9	50	0.0130647	0.324352
Age * Source	Pillai's Trace	0.305394	2.443b	9	50	0.0217346	0.305394
	Wilks' Lambda	0.694606	2.443b	9	50	0.0217346	0.305394
	Hotelling's Trace	0.439666	2.443b	9	50	0.0217346	0.305394
	Roy's Largest Root	0.439666	2.443b	9	50	0.0217346	0.305394
Tests of Between-Subjects Effects									Tests of Between-Subjects Effects									Tests of Between-Subjects Effects
Source		Type III Sum of Squares	df	Mean Square	F	Sig.	Partial Eta Squared		Source		Type III Sum of Squares	df	Mean Square	F	Sig.	Partial Eta Squared		Source		Type III Sum of Squares	df	Mean Square	F	Sig.	Partial Eta Squared
Corrected Model	Firm5	12.085a	4	3.02119	2.95279	0.0273474	0.169187		Corrected Model	Firm5	7.171a	2	3.58561	3.34805	0.0418334	0.100397		Corrected Model	Firm5	3.126a	2	1.56324	1.37324	0.261131	0.0437709
	Firm4	26.683b	4	6.67086	4.47944	0.00319167	0.236015			Firm4	3.157b	2	1.57858	0.861819	0.427555	0.0279251			Firm4	2.094b	2	1.04696	0.566104	0.570736	0.0185207
	Bifido	48.555c	4	12.1388	3.54648	0.0117571	0.196519			Bifido	18.714c	2	9.357	2.45847	0.0941451	0.0757419			Bifido	1.144c	2	0.572017	0.139555	0.870027	0.00463029
	L kunk	72.535d	4	18.1337	2.93664	0.0279852	0.168418			L kunk	30.255d	2	15.1274	2.26668	0.112463	0.0702484			L kunk	57.471d	2	28.7356	4.61974	0.0136121	0.133442
	A2.2	92.773e	4	23.1932	5.08409	0.00139748	0.259603			A2.2	45.466e	2	22.7329	4.37314	0.0168679	0.127226			A2.2	91.055e	2	45.5276	10.2575	0.000147315	0.254796
	A2.1	141.582f	4	35.3955	5.18977	0.0012117	0.263577			A2.1	58.632f	2	29.316	3.67581	0.0311959	0.109153			A2.1	106.700f	2	53.35	7.4363	0.00130272	0.198639
	S. alvi	44.263g	4	11.0657	2.40329	0.0599858	0.142179			S. alvi	31.481g	2	15.7406	3.37494	0.040834	0.101122			S. alvi	25.626g	2	12.8131	2.69095	0.0759999	0.0823147
	G1	33.803h	4	8.45064	2.41484	0.0590037	0.142765			G1	2.411h	2	1.2054	0.308602	0.735632	0.010182			G1	30.794h	2	15.397	4.48507	0.0153005	0.130058
	Delftia	67.897i	4	16.9743	4.21846	0.00458091	0.225364			Delftia	55.656i	2	27.8278	6.79768	0.00218286	0.184731			Delftia	12.571i	2	6.28538	1.30624	0.278426	0.0417247
	10-500	13.027j	4	3.25684	1.39229	0.247939	0.0876079			10-500	12.149j	2	6.07474	2.66921	0.0775313	0.0817042			10-500	3.014j	2	1.50705	0.620667	0.541001	0.0202695
Intercept	Firm5	27.558	1	27.558	26.9341	2.81419e-06	0.317118		Intercept	Firm5	28.1912	1	28.1912	26.3235	3.27239e-06	0.30494		Intercept	Firm5	27.1322	1	27.1322	23.8343	8.126e-06	0.284303
	Firm4	4.78575	1	4.78575	3.2136	0.0782441	0.0524981			Firm4	3.98555	1	3.98555	2.1759	0.145416	0.0349958			Firm4	1.99487	1	1.99487	1.07866	0.303165	0.0176601
	Bifido	5.98336	1	5.98336	1.7481	0.191306	0.0292579			Bifido	2.16879	1	2.16879	0.569829	0.45328	0.0094078			Bifido	2.32045	1	2.32045	0.56612	0.454747	0.00934714
	L kunk	0.638499	1	0.638499	0.103401	0.748941	0.00177961			L kunk	9.16427	1	9.16427	1.37317	0.2459	0.0223742			L kunk	2.97162	1	2.97162	0.477738	0.492114	0.00789941
	A2.2	5.70546	1	5.70546	1.25067	0.268035	0.0211081			A2.2	0.00145992	1	0.00145992	0.000280846	0.986685	4.68075e-06			A2.2	5.20646	1	5.20646	1.17303	0.283114	0.0191755
	A2.1	6.35404	1	6.35404	0.931645	0.338443	0.0158089			A2.1	0.0408661	1	0.0408661	0.00512401	0.943172	8.53929e-05			A2.1	1.37452	1	1.37452	0.191591	0.663167	0.00318302
	S. alvi	3.86938	1	3.86938	0.840363	0.363089	0.0142821			S. alvi	0.649865	1	0.649865	0.139338	0.710256	0.00231691			S. alvi	45.1236	1	45.1236	9.47668	0.00313587	0.136401
	G1	11.7105	1	11.7105	3.34637	0.0724951	0.0545488			G1	2.56804	1	2.56804	0.657459	0.420663	0.0108389			G1	21.7786	1	21.7786	6.34398	0.0144618	0.0956225
	Delftia	12.5157	1	12.5157	3.1104	0.0830607	0.050898			Delftia	11.9725	1	11.9725	2.92461	0.0924054	0.046478			Delftia	2.7102	1	2.7102	0.56324	0.455891	0.00930003
	10-500	0.00063732	1	0.00063732	0.000272453	0.986887	4.69744e-06			10-500	0.0151112	1	0.0151112	0.0066398	0.935327	0.000110651			10-500	8.46586	1	8.46586	3.48661	0.0667546	0.0549188
Carbonyl	Firm5	7.51583	1	7.51583	7.34566	0.00882645	0.112412		Carbonyl	Firm5	6.93915	1	6.93915	6.47941	0.013501	0.0974649		Carbonyl	Firm5	3.07439	1	3.07439	2.70071	0.105535	0.043073
	Firm4	1.84859	1	1.84859	1.24131	0.269814	0.0209535			Firm4	1.20861	1	1.20861	0.659834	0.41983	0.0108776			Firm4	0.0604722	1	0.0604722	0.0326982	0.857113	0.000544674
	Bifido	17.1479	1	17.1479	5.00995	0.0290556	0.0795104			Bifido	10.763	1	10.763	2.82788	0.0978392	0.0450099			Bifido	0.599115	1	0.599115	0.146166	0.703577	0.00243018
	L kunk	5.68309	1	5.68309	0.920346	0.341366	0.0156202			L kunk	22.51	1	22.51	3.37289	0.0712323	0.053223			L kunk	15.4621	1	15.4621	2.4858	0.120136	0.0397819
	A2.2	7.6294	1	7.6294	1.67241	0.201064	0.0280265			A2.2	30.1458	1	30.1458	5.79916	0.0191237	0.0881342			A2.2	23.4814	1	23.4814	5.29041	0.024937	0.0810288
	A2.1	0.0104961	1	0.0104961	0.00153896	0.968842	2.6533e-05			A2.1	9.30697	1	9.30697	1.16696	0.28435	0.0190783			A2.1	23.8227	1	23.8227	3.32058	0.0734023	0.0524408
	S. alvi	0.909101	1	0.909101	0.197441	0.658448	0.00339261			S. alvi	5.41162	1	5.41162	1.16031	0.285714	0.0189715			S. alvi	7.71805	1	7.71805	1.62091	0.207875	0.0263046
	G1	0.585002	1	0.585002	0.167169	0.684146	0.00287395			G1	1.57351	1	1.57351	0.402843	0.528038	0.00666927			G1	1.06669	1	1.06669	0.310721	0.579312	0.00515201
	Delftia	5.22529	1	5.22529	1.29859	0.259156	0.0218991			Delftia	4.56293	1	4.56293	1.11462	0.295313	0.0182381			Delftia	11.9634	1	11.9634	2.48625	0.120103	0.0397888
	10-500	1.21274	1	1.21274	0.518444	0.474398	0.0088595			10-500	1.62465	1	1.62465	0.713864	0.401521	0.0117578			10-500	2.1783	1	2.1783	0.897118	0.347355	0.0147317
Age	Firm5	5.15245	1	5.15245	5.0358	0.0286603	0.0798879		Age	Firm5	4.46542	1	4.46542	4.16958	0.0455592	0.0649775
	Firm4	4.07711	1	4.07711	2.73775	0.103405	0.0450749			Firm4	3.14529	1	3.14529	1.71716	0.195054	0.027823
	Bifido	23.5395	1	23.5395	6.87732	0.0111332	0.106005			Bifido	18.3882	1	18.3882	4.83132	0.0318167	0.0745214
	L kunk	0.15328	1	0.15328	0.0248228	0.875357	0.000427796			L kunk	1.1706	1	1.1706	0.175403	0.676849	0.00291486
	A2.2	1.00645	1	1.00645	0.22062	0.640329	0.00378937			A2.2	0.539581	1	0.539581	0.103799	0.748437	0.001727
	A2.1	26.457	1	26.457	3.87919	0.0536705	0.0626897			A2.1	10.3019	1	10.3019	1.29171	0.260251	0.0210748
	S. alvi	18.5159	1	18.5159	4.02133	0.0496018	0.0648379			S. alvi	28.7147	1	28.7147	6.15673	0.015911	0.0930628
	G1	0.00794191	1	0.00794191	0.00226947	0.962168	3.91272e-05			G1	2.30397	1	2.30397	0.589853	0.445488	0.00973518
	Delftia	44.8572	1	44.8572	11.1479	0.00147431	0.161218			Delftia	45.6405	1	45.6405	11.1489	0.00144915	0.156698
	10-500	9.52653	1	9.52653	4.07256	0.0482186	0.0656097			10-500	10.6886	1	10.6886	4.69653	0.0342036	0.0725933
Source	Firm5	1.41129	1	1.41129	1.37933	0.245014	0.0232292											Source	Firm5	0.420697	1	0.420697	0.369562	0.545537	0.00612167
	Firm4	3.59246	1	3.59246	2.41231	0.125824	0.0399308												Firm4	2.08204	1	2.08204	1.12579	0.292928	0.0184176
	Bifido	4.30224	1	4.30224	1.25695	0.26685	0.0212118												Bifido	0.818192	1	0.818192	0.199614	0.656641	0.00331587
	L kunk	27.6755	1	27.6755	4.48189	0.0385558	0.071731												L kunk	28.3871	1	28.3871	4.5637	0.036745	0.0706853
	A2.2	46.6439	1	46.6439	10.2246	0.00224539	0.149867												A2.2	46.1289	1	46.1289	10.3929	0.00204754	0.147642
	A2.1	75.2028	1	75.2028	11.0264	0.00155752	0.159742												A2.1	58.3699	1	58.3699	8.136	0.00594456	0.119408
	S. alvi	12.7617	1	12.7617	2.77161	0.101343	0.0456071												S. alvi	22.8597	1	22.8597	4.80089	0.0323395	0.0740868
	G1	28.5891	1	28.5891	8.16959	0.0059077	0.123464												G1	30.6872	1	30.6872	8.93902	0.00404317	0.129666
	Delftia	0.0106454	1	0.0106454	0.0026456	0.959155	4.56118e-05												Delftia	2.55571	1	2.55571	0.531133	0.468966	0.00877454
	10-500	0.19931	1	0.19931	0.0852043	0.771406	0.00146688												10-500	1.55324	1	1.55324	0.639689	0.426979	0.010549
Age * Source	Firm5	3.45773	1	3.45773	3.37945	0.0711366	0.0550583
	Firm4	19.7635	1	19.7635	13.271	0.000576641	0.186205
	Bifido	25.7458	1	25.7458	7.52193	0.00809406	0.1148
	L kunk	15.0066	1	15.0066	2.43023	0.124455	0.0402155
	A2.2	0.778593	1	0.778593	0.170672	0.681039	0.00293399
	A2.1	7.27242	1	7.27242	1.0663	0.306069	0.0180526
	S. alvi	0.031379	1	0.031379	0.00681498	0.934491	0.000117486
	G1	2.98368	1	2.98368	0.852611	0.35964	0.0144872
	Delftia	12.2371	1	12.2371	3.04116	0.0864762	0.0498214
	10-500	0.671181	1	0.671181	0.286928	0.594244	0.00492268
Error	Firm5	59.3436	58	1.02317					Error	Firm5	64.2572	60	1.07095					Error	Firm5	68.3019	60	1.13837
	Firm4	86.3747	58	1.48922						Firm4	109.901	60	1.83168						Firm4	110.964	60	1.8494
	Bifido	198.521	58	3.42277						Bifido	228.362	60	3.80603						Bifido	245.932	60	4.09886
	L kunk	358.148	58	6.17496						L kunk	400.427	60	6.67379						L kunk	373.211	60	6.22018
	A2.2	264.591	58	4.56192						A2.2	311.898	60	5.19831						A2.2	266.309	60	4.43849
	A2.1	395.574	58	6.82024						A2.1	478.524	60	7.9754						A2.1	430.456	60	7.17427
	S. alvi	267.056	58	4.60441						S. alvi	279.838	60	4.66396						S. alvi	285.693	60	4.76155
	G1	202.969	58	3.49946						G1	234.36	60	3.90601						G1	205.977	60	3.43295
	Delftia	233.382	58	4.02382						Delftia	245.623	60	4.09372						Delftia	288.708	60	4.8118
	10-500	135.673	58	2.3392						10-500	136.551	60	2.27585						10-500	145.687	60	2.42811
Total	Firm5	450.558	63						Total	Firm5	450.558	63						Total	Firm5	450.558	63
	Firm4	156.135	63							Firm4	156.135	63							Firm4	156.135	63
	Bifido	409.794	63							Bifido	409.794	63							Bifido	409.794	63
	L kunk	576.816	63							L kunk	576.816	63							L kunk	576.816	63
	A2.2	1919.4	63							A2.2	1919.4	63							A2.2	1919.4	63
	A2.1	954.43	63							A2.1	954.43	63							A2.1	954.43	63
	S. alvi	809.987	63							S. alvi	809.987	63							S. alvi	809.987	63
	G1	656.47	63							G1	656.47	63							G1	656.47	63
	Delftia	397.401	63							Delftia	397.401	63							Delftia	397.401	63
	10-500	215.276	63							10-500	215.276	63							10-500	215.276	63
Corrected Total	Firm5	71.4284	62						Corrected Total	Firm5	71.4284	62						Corrected Total	Firm5	71.4284	62
	Firm4	113.058	62							Firm4	113.058	62							Firm4	113.058	62
	Bifido	247.076	62							Bifido	247.076	62							Bifido	247.076	62
	L kunk	430.682	62							L kunk	430.682	62							L kunk	430.682	62
	A2.2	357.364	62							A2.2	357.364	62							A2.2	357.364	62
	A2.1	537.156	62							A2.1	537.156	62							A2.1	537.156	62
	S. alvi	311.319	62							S. alvi	311.319	62							S. alvi	311.319	62
	G1	236.771	62							G1	236.771	62							G1	236.771	62
	Delftia	301.279	62							Delftia	301.279	62							Delftia	301.279	62
	10-500	148.701	62							10-500	148.701	62							10-500	148.701	62
a. R Squared = .169 (Adjusted R Squared = .112)									a. R Squared = .100 (Adjusted R Squared = .070)									a. R Squared = .044 (Adjusted R Squared = .012)
b. R Squared = .236 (Adjusted R Squared = .183)									b. R Squared = .028 (Adjusted R Squared = -.004)									b. R Squared = .019 (Adjusted R Squared = -.014)
c. R Squared = .197 (Adjusted R Squared = .141)									c. R Squared = .076 (Adjusted R Squared = .045)									c. R Squared = .005 (Adjusted R Squared = -.029)
d. R Squared = .168 (Adjusted R Squared = .111)									d. R Squared = .070 (Adjusted R Squared = .039)									d. R Squared = .133 (Adjusted R Squared = .105)
e. R Squared = .260 (Adjusted R Squared = .209)									e. R Squared = .127 (Adjusted R Squared = .098)									e. R Squared = .255 (Adjusted R Squared = .230)
f. R Squared = .264 (Adjusted R Squared = .213)									f. R Squared = .109 (Adjusted R Squared = .079)									f. R Squared = .199 (Adjusted R Squared = .172)
g. R Squared = .142 (Adjusted R Squared = .083)									g. R Squared = .101 (Adjusted R Squared = .071)									g. R Squared = .082 (Adjusted R Squared = .052)
h. R Squared = .143 (Adjusted R Squared = .084)									h. R Squared = .010 (Adjusted R Squared = -.023)									h. R Squared = .130 (Adjusted R Squared = .101)
i. R Squared = .225 (Adjusted R Squared = .172)									i. R Squared = .185 (Adjusted R Squared = .158)									i. R Squared = .042 (Adjusted R Squared = .010)
j. R Squared = .088 (Adjusted R Squared = .025)									j. R Squared = .082 (Adjusted R Squared = .051)									j. R Squared = .020 (Adjusted R Squared = -.012)

## Sheet: Midgut Mancova
Table S8. A comparison of three seperate MANCOVA models illustrates the contribution of source and chronological age to carbonyl accumulation (biological age).
MIDGUT results
Source and Age									Chronological Age									Source
Multivariate Testsa									Multivariate Testsa									Multivariate Testsa
Effect		Value	F	Hypothesis df	Error df	Sig.	Partial Eta Squared		Effect		Value	F	Hypothesis df	Error df	Sig.	Partial Eta Squared		Effect		Value	F	Hypothesis df	Error df	Sig.	Partial Eta Squared
Intercept	Pillai's Trace	0.13662	.879b	9	50	0.549935	0.13662		Intercept	Pillai's Trace	0.159062	1.093b	9	52	0.38418	0.159062		Intercept	Pillai's Trace	0.327178	2.810b	9	52	0.00912105	0.327178
	Wilks' Lambda	0.86338	.879b	9	50	0.549935	0.13662			Wilks' Lambda	0.840938	1.093b	9	52	0.38418	0.159062			Wilks' Lambda	0.672822	2.810b	9	52	0.00912105	0.327178
	Hotelling's Trace	0.158238	.879b	9	50	0.549935	0.13662			Hotelling's Trace	0.189148	1.093b	9	52	0.38418	0.159062			Hotelling's Trace	0.486277	2.810b	9	52	0.00912105	0.327178
	Roy's Largest Root	0.158238	.879b	9	50	0.549935	0.13662			Roy's Largest Root	0.189148	1.093b	9	52	0.38418	0.159062			Roy's Largest Root	0.486277	2.810b	9	52	0.00912105	0.327178
Carbonyl	Pillai's Trace	0.289523	2.264b	9	50	0.0325674	0.289523		Carbonyl	Pillai's Trace	0.283632	2.288b	9	52	0.0301871	0.283632		Carbonyl	Pillai's Trace	0.299029	2.465b	9	52	0.0201225	0.299029
	Wilks' Lambda	0.710477	2.264b	9	50	0.0325674	0.289523			Wilks' Lambda	0.716368	2.288b	9	52	0.0301871	0.283632			Wilks' Lambda	0.700971	2.465b	9	52	0.0201225	0.299029
	Hotelling's Trace	0.407505	2.264b	9	50	0.0325674	0.289523			Hotelling's Trace	0.395931	2.288b	9	52	0.0301871	0.283632			Hotelling's Trace	0.426592	2.465b	9	52	0.0201225	0.299029
	Roy's Largest Root	0.407505	2.264b	9	50	0.0325674	0.289523			Roy's Largest Root	0.395931	2.288b	9	52	0.0301871	0.283632			Roy's Largest Root	0.426592	2.465b	9	52	0.0201225	0.299029
Source	Pillai's Trace	0.459009	4.714b	9	50	0.000149318	0.459009		Age	Pillai's Trace	0.236897	1.794b	9	52	0.0918137	0.236897		Source	Pillai's Trace	0.37015	3.395b	9	52	0.00240378	0.37015
	Wilks' Lambda	0.540991	4.714b	9	50	0.000149318	0.459009			Wilks' Lambda	0.763103	1.794b	9	52	0.0918137	0.236897			Wilks' Lambda	0.62985	3.395b	9	52	0.00240378	0.37015
	Hotelling's Trace	0.84846	4.714b	9	50	0.000149318	0.459009			Hotelling's Trace	0.31044	1.794b	9	52	0.0918137	0.236897			Hotelling's Trace	0.587679	3.395b	9	52	0.00240378	0.37015
	Roy's Largest Root	0.84846	4.714b	9	50	0.000149318	0.459009			Roy's Largest Root	0.31044	1.794b	9	52	0.0918137	0.236897			Roy's Largest Root	0.587679	3.395b	9	52	0.00240378	0.37015
Age	Pillai's Trace	0.335835	2.809b	9	50	0.00946647	0.335835
	Wilks' Lambda	0.664165	2.809b	9	50	0.00946647	0.335835
	Hotelling's Trace	0.505651	2.809b	9	50	0.00946647	0.335835
	Roy's Largest Root	0.505651	2.809b	9	50	0.00946647	0.335835
Source * Age	Pillai's Trace	0.351492	3.011b	9	50	0.00599901	0.351492
	Wilks' Lambda	0.648508	3.011b	9	50	0.00599901	0.351492
	Hotelling's Trace	0.542	3.011b	9	50	0.00599901	0.351492
	Roy's Largest Root	0.542	3.011b	9	50	0.00599901	0.351492
Tests of Between-Subjects Effects									Tests of Between-Subjects Effects									Tests of Between-Subjects Effects
Source		Type III Sum of Squares	df	Mean Square	F	Sig.	Partial Eta Squared		Source		Type III Sum of Squares	df	Mean Square	F	Sig.	Partial Eta Squared		Source		Type III Sum of Squares	df	Mean Square	F	Sig.	Partial Eta Squared
Corrected Model	Firm5	4.408a	4	1.102	0.981277	0.424924	0.0633848		Corrected Model	Firm5	3.769a	2	1.88462	1.71917	0.187925	0.0541996		Corrected Model	Firm5	1.729a	2	0.864549	0.764924	0.469853	0.0248635
	Firm4	37.014b	4	9.25351	1.88891	0.12458	0.115256			Firm4	16.872b	2	8.4362	1.66353	0.198087	0.0525379			Firm4	15.273b	2	7.63662	1.49799	0.23182	0.0475584
	Bifido	128.709c	4	32.1773	4.5506	0.00289364	0.238869			Bifido	102.306c	2	51.153	7.031	0.00180582	0.189868			Bifido	79.933c	2	39.9663	5.22556	0.0080891	0.148346
	L kunk	93.678d	4	23.4196	5.06982	0.00142472	0.259063			L kunk	41.611d	2	20.8054	3.90109	0.0255403	0.115073			L kunk	87.416d	2	43.7082	9.56459	0.000247991	0.241746
	A2.2	62.047e	4	15.5119	4.73029	0.00226129	0.245981			A2.2	47.231e	2	23.6153	6.91131	0.00199	0.187241			A2.2	16.665e	2	8.33262	2.12225	0.128665	0.0660678
	A2.1	120.337f	4	30.0842	4.43936	0.00337317	0.234399			A2.1	15.717f	2	7.8584	0.947425	0.393461	0.030614			A2.1	68.937f	2	34.4684	4.65318	0.0132234	0.134279
	S. alvi	129.847g	4	32.4617	4.93741	0.00170491	0.254016			S. alvi	44.223g	2	22.1115	2.84116	0.0662341	0.0865123			S. alvi	15.303g	2	7.65153	0.925825	0.40179	0.0299369
	G1	76.838h	4	19.2096	2.43097	0.0576601	0.143581			G1	19.265h	2	9.63228	1.12027	0.332919	0.035998			G1	34.972h	2	17.4858	2.09752	0.131672	0.0653483
	Delftia	223.702i	4	55.9256	10.9714	1.08197e-06	0.430733			Delftia	142.319i	2	71.1594	11.3241	6.72264e-05	0.274031			Delftia	122.042i	2	61.0208	9.21507	0.000323629	0.234988
	10-500	80.709j	4	20.1772	8.92747	1.09309e-05	0.381069			10-500	27.398j	2	13.6992	4.4575	0.015672	0.129362			10-500	55.337j	2	27.6687	10.6106	0.000113361	0.261276
Intercept	Firm5	2.77872	1	2.77872	2.47431	0.12116	0.0409151		Intercept	Firm5	4.20162	1	4.20162	3.83275	0.0549157	0.0600437		Intercept	Firm5	14.4907	1	14.4907	12.8209	0.000686789	0.176061
	Firm4	0.219698	1	0.219698	0.0448468	0.833028	0.000772623			Firm4	0.898081	1	0.898081	0.177093	0.675387	0.00294286			Firm4	6.58208	1	6.58208	1.29114	0.260357	0.0210656
	Bifido	2.95406	1	2.95406	0.41777	0.520601	0.00715143			Bifido	13.7222	1	13.7222	1.88613	0.17475	0.0304774			Bifido	79.1122	1	79.1122	10.3438	0.00209441	0.147047
	L kunk	0.0615112	1	0.0615112	0.0133158	0.908531	0.00022953			L kunk	8.29637	1	8.29637	1.5556	0.217157	0.0252715			L kunk	7.1302	1	7.1302	1.56029	0.216474	0.0253457
	A2.2	1.52959	1	1.52959	0.466445	0.497346	0.007978			A2.2	0.000228032	1	0.000228032	6.67366e-05	0.993509	1.11228e-06			A2.2	20.4567	1	20.4567	5.21014	0.0260145	0.0798977
	A2.1	7.87991	1	7.87991	1.16279	0.285351	0.0196541			A2.1	0.0373553	1	0.0373553	0.00450363	0.946718	7.50549e-05			A2.1	0.237158	1	0.237158	0.032016	0.858595	0.000533315
	S. alvi	11.0813	1	11.0813	1.68545	0.19934	0.028239			S. alvi	7.76049	1	7.76049	0.997165	0.322008	0.0163477			S. alvi	0.700818	1	0.700818	0.0847981	0.771902	0.00141131
	G1	2.54312	1	2.54312	0.321831	0.572699	0.00551819			G1	0.0959988	1	0.0959988	0.011165	0.916201	0.000186048			G1	4.9928	1	4.9928	0.598914	0.442032	0.00988324
	Delftia	0.152794	1	0.152794	0.0299747	0.86315	0.000516539			Delftia	0.999476	1	0.999476	0.159054	0.691445	0.00264388			Delftia	29.4504	1	29.4504	4.44747	0.0391358	0.0690092
	10-500	0.0782452	1	0.0782452	0.0346198	0.853044	0.000596537			10-500	4.77462	1	4.77462	1.55358	0.217452	0.0252395			10-500	8.75283	1	8.75283	3.3566	0.0719006	0.0529794
Carbonyl	Firm5	4.25985	1	4.25985	3.79319	0.0563076	0.0613852		Carbonyl	Firm5	3.69415	1	3.69415	3.36984	0.071357	0.0531773		Carbonyl	Firm5	1.72178	1	1.72178	1.52337	0.221922	0.0247609
	Firm4	0.635155	1	0.635155	0.129654	0.720099	0.00223043			Firm4	1.73471	1	1.73471	0.342067	0.560832	0.0056688			Firm4	9.4831	1	9.4831	1.8602	0.177697	0.030071
	Bifido	0.169092	1	0.169092	0.0239134	0.877642	0.000412131			Bifido	5.47346	1	5.47346	0.752329	0.389196	0.0123835			Bifido	52.346	1	52.346	6.84419	0.0112342	0.10239
	L kunk	2.49372	1	2.49372	0.539834	0.465462	0.00922166			L kunk	18.8543	1	18.8543	3.53525	0.0649341	0.0556423			L kunk	20.8423	1	20.8423	4.56089	0.0368009	0.0706448
	A2.2	55.7092	1	55.7092	16.9884	0.000121165	0.226547			A2.2	43.7361	1	43.7361	12.7999	0.000693156	0.175823			A2.2	16.0353	1	16.0353	4.08405	0.0477588	0.0637297
	A2.1	8.14782	1	8.14782	1.20233	0.277389	0.0203088			A2.1	0.0357547	1	0.0357547	0.00431066	0.94787	7.18392e-05			A2.1	0.240461	1	0.240461	0.0324619	0.857625	0.000540739
	S. alvi	43.1755	1	43.1755	6.56698	0.0130069	0.101708			S. alvi	38.6195	1	38.6195	4.96231	0.0296674	0.0763876			S. alvi	12.691	1	12.691	1.53559	0.2201	0.0249546
	G1	34.7708	1	34.7708	4.40023	0.0403019	0.0705163			G1	17.9611	1	17.9611	2.08894	0.153572	0.0336443			G1	13.298	1	13.298	1.59517	0.211476	0.0258976
	Delftia	4.51475	1	4.51475	0.885693	0.35055	0.0150409			Delftia	13.8804	1	13.8804	2.20888	0.142454	0.0355075			Delftia	82.0146	1	82.0146	12.3855	0.000832344	0.171104
	10-500	0.333255	1	0.333255	0.147449	0.702389	0.00253578			10-500	6.4773	1	6.4773	2.10761	0.151778	0.0339348			10-500	11.8391	1	11.8391	4.54013	0.0372169	0.0703458
Source	Firm5	0.626976	1	0.626976	0.558291	0.457968	0.00953394											Source	Firm5	0.162166	1	0.162166	0.143479	0.706184	0.00238561
	Firm4	4.45062	1	4.45062	0.908502	0.344468	0.0154223												Firm4	2.50712	1	2.50712	0.491795	0.485839	0.00812995
	Bifido	24.2364	1	24.2364	3.42758	0.0692093	0.0557987												Bifido	11.096	1	11.096	1.4508	0.23313	0.0236091
	L kunk	51.7461	1	51.7461	11.2019	0.00143885	0.161873												L kunk	46.2531	1	46.2531	10.1215	0.00232116	0.144342
	A2.2	10.8585	1	10.8585	3.31126	0.0739686	0.0540074												A2.2	3.04674	1	3.04674	0.775977	0.381889	0.0127678
	A2.1	79.2927	1	79.2927	11.7008	0.00115031	0.167872												A2.1	62.7109	1	62.7109	8.46589	0.00506951	0.123651
	S. alvi	15.4513	1	15.4513	2.35014	0.130709	0.0389417												S. alvi	5.93173	1	5.93173	0.717732	0.400256	0.0118208
	G1	41.8678	1	41.8678	5.29835	0.0249559	0.0837045												G1	29.2003	1	29.2003	3.50274	0.0661445	0.0551589
	Delftia	30.2831	1	30.2831	5.94087	0.0178811	0.0929119												Delftia	15.4396	1	15.4396	2.33162	0.132025	0.0374066
	10-500	37.6117	1	37.6117	16.6414	0.000139588	0.222951												10-500	30.8929	1	30.8929	11.847	0.00105794	0.164892
Age	Firm5	2.65159	1	2.65159	2.36111	0.129832	0.0391164		Age	Firm5	2.2023	1	2.2023	2.00896	0.161545	0.0323979
	Firm4	5.45514	1	5.45514	1.11356	0.295686	0.0188376			Firm4	4.10627	1	4.10627	0.809715	0.371802	0.0133156
	Bifido	47.2138	1	47.2138	6.6771	0.0123065	0.103237			Bifido	33.4693	1	33.4693	4.60037	0.0360237	0.0712128
	L kunk	5.9677	1	5.9677	1.29187	0.260377	0.0217884			L kunk	0.447432	1	0.447432	0.0838952	0.773085	0.0013963
	A2.2	42.2618	1	42.2618	12.8876	0.000681278	0.181803			A2.2	33.612	1	33.612	9.83699	0.00264928	0.140856
	A2.1	24.927	1	24.927	3.67834	0.0600517	0.0596375			A2.1	9.49099	1	9.49099	1.14425	0.28904	0.018714
	S. alvi	40.647	1	40.647	6.18238	0.0158038	0.0963252			S. alvi	34.8517	1	34.8517	4.47818	0.0384882	0.0694527
	G1	25.0594	1	25.0594	3.17126	0.0801819	0.0518423			G1	13.4933	1	13.4933	1.56931	0.215167	0.0254886
	Delftia	47.3254	1	47.3254	9.28419	0.00347621	0.137985			Delftia	35.7167	1	35.7167	5.68385	0.0203014	0.0865335
	10-500	9.18002	1	9.18002	4.06172	0.0485077	0.0654465			10-500	2.95402	1	2.95402	0.961187	0.330825	0.0157672
Source * Age	Firm5	0.0101428	1	0.0101428	0.0090317	0.924614	0.000155695
	Firm4	15.5233	1	15.5233	3.16876	0.0802979	0.0518035
	Bifido	2.31336	1	2.31336	0.327162	0.569546	0.00560908
	L kunk	0.407827	1	0.407827	0.0882855	0.76743	0.00151985
	A2.2	4.08984	1	4.08984	1.24719	0.268696	0.0210505
	A2.1	24.4391	1	24.4391	3.60635	0.0625371	0.0585385
	S. alvi	69.5104	1	69.5104	10.5725	0.00191443	0.15418
	G1	15.1973	1	15.1973	1.92321	0.170811	0.0320945
	Delftia	50.314	1	50.314	9.87049	0.00264429	0.145431
	10-500	15.2164	1	15.2164	6.73255	0.011969	0.104006
Error	Firm5	65.1356	58	1.12303					Error	Firm5	65.7744	60	1.09624					Error	Firm5	67.8145	60	1.13024
	Firm4	284.133	58	4.89885						Firm4	304.275	60	5.07125						Firm4	305.874	60	5.0979
	Bifido	410.118	58	7.071						Bifido	436.521	60	7.27535						Bifido	458.895	60	7.64824
	L kunk	267.926	58	4.61941						L kunk	319.993	60	5.33322						L kunk	274.188	60	4.56979
	A2.2	190.197	58	3.27926						A2.2	205.014	60	3.4169						A2.2	235.579	60	3.92632
	A2.1	393.049	58	6.7767						A2.1	497.669	60	8.29448						A2.1	444.449	60	7.40748
	S. alvi	381.329	58	6.57464						S. alvi	466.953	60	7.78255						S. alvi	495.873	60	8.26455
	G1	458.318	58	7.90204						G1	515.892	60	8.5982						G1	500.185	60	8.33642
	Delftia	295.65	58	5.09742						Delftia	377.034	60	6.28389						Delftia	397.311	60	6.62185
	10-500	131.087	58	2.26013						10-500	184.398	60	3.0733						10-500	156.459	60	2.60765
Total	Firm5	880.926	63						Total	Firm5	880.926	63						Total	Firm5	880.926	63
	Firm4	328.075	63							Firm4	328.075	63							Firm4	328.075	63
	Bifido	635.703	63							Bifido	635.703	63							Bifido	635.703	63
	L kunk	467.85	63							L kunk	467.85	63							L kunk	467.85	63
	A2.2	2487.41	63							A2.2	2487.41	63							A2.2	2487.41	63
	A2.1	513.397	63							A2.1	513.397	63							A2.1	513.397	63
	S. alvi	1098.67	63							S. alvi	1098.67	63							S. alvi	1098.67	63
	G1	1588.88	63							G1	1588.88	63							G1	1588.88	63
	Delftia	902.124	63							Delftia	902.124	63							Delftia	902.124	63
	10-500	217.993	63							10-500	217.993	63							10-500	217.993	63
Corrected Total	Firm5	69.5436	62						Corrected Total	Firm5	69.5436	62						Corrected Total	Firm5	69.5436	62
	Firm4	321.147	62							Firm4	321.147	62							Firm4	321.147	62
	Bifido	538.827	62							Bifido	538.827	62							Bifido	538.827	62
	L kunk	361.604	62							L kunk	361.604	62							L kunk	361.604	62
	A2.2	252.244	62							A2.2	252.244	62							A2.2	252.244	62
	A2.1	513.385	62							A2.1	513.385	62							A2.1	513.385	62
	S. alvi	511.176	62							S. alvi	511.176	62							S. alvi	511.176	62
	G1	535.157	62							G1	535.157	62							G1	535.157	62
	Delftia	519.352	62							Delftia	519.352	62							Delftia	519.352	62
	10-500	211.796	62							10-500	211.796	62							10-500	211.796	62
a. R Squared = .063 (Adjusted R Squared = -.001)									a. R Squared = .054 (Adjusted R Squared = .023)									a. R Squared = .025 (Adjusted R Squared = -.008)
b. R Squared = .115 (Adjusted R Squared = .054)									b. R Squared = .053 (Adjusted R Squared = .021)									b. R Squared = .048 (Adjusted R Squared = .016)
c. R Squared = .239 (Adjusted R Squared = .186)									c. R Squared = .190 (Adjusted R Squared = .163)									c. R Squared = .148 (Adjusted R Squared = .120)
d. R Squared = .259 (Adjusted R Squared = .208)									d. R Squared = .115 (Adjusted R Squared = .086)									d. R Squared = .242 (Adjusted R Squared = .216)
e. R Squared = .246 (Adjusted R Squared = .194)									e. R Squared = .187 (Adjusted R Squared = .160)									e. R Squared = .066 (Adjusted R Squared = .035)
f. R Squared = .234 (Adjusted R Squared = .182)									f. R Squared = .031 (Adjusted R Squared = -.002)									f. R Squared = .134 (Adjusted R Squared = .105)
g. R Squared = .254 (Adjusted R Squared = .203)									g. R Squared = .087 (Adjusted R Squared = .056)									g. R Squared = .030 (Adjusted R Squared = -.002)
h. R Squared = .144 (Adjusted R Squared = .085)									h. R Squared = .036 (Adjusted R Squared = .004)									h. R Squared = .065 (Adjusted R Squared = .034)
i. R Squared = .431 (Adjusted R Squared = .391)									i. R Squared = .274 (Adjusted R Squared = .250)									i. R Squared = .235 (Adjusted R Squared = .209)
j. R Squared = .381 (Adjusted R Squared = .338)									j. R Squared = .129 (Adjusted R Squared = .100)									j. R Squared = .261 (Adjusted R Squared = .237)

## Sheet: Ileum Mancova
Table S8. A comparison of three seperate MANCOVA models illustrates the contribution of source and chronological age to carbonyl accumulation (biological age).
ILEUM results
Source and Age									Chronological Age									Source
Multivariate Testsa									Multivariate Testsa									Multivariate Testsa
Effect		Value	F	Hypothesis df	Error df	Sig.	Partial Eta Squared		Effect		Value	F	Hypothesis df	Error df	Sig.	Partial Eta Squared		Effect		Value	F	Hypothesis df	Error df	Sig.	Partial Eta Squared
Intercept	Pillai's Trace	0.258551	1.937b	9	50	0.067712	0.258551		Intercept	Pillai's Trace	0.300033	2.477b	9	52	0.0195842	0.300033		Intercept	Pillai's Trace	0.395747	3.784b	9	52	0.0010082	0.395747
	Wilks' Lambda	0.741449	1.937b	9	50	0.067712	0.258551			Wilks' Lambda	0.699967	2.477b	9	52	0.0195842	0.300033			Wilks' Lambda	0.604253	3.784b	9	52	0.0010082	0.395747
	Hotelling's Trace	0.348711	1.937b	9	50	0.067712	0.258551			Hotelling's Trace	0.428638	2.477b	9	52	0.0195842	0.300033			Hotelling's Trace	0.654937	3.784b	9	52	0.0010082	0.395747
	Roy's Largest Root	0.348711	1.937b	9	50	0.067712	0.258551			Roy's Largest Root	0.428638	2.477b	9	52	0.0195842	0.300033			Roy's Largest Root	0.654937	3.784b	9	52	0.0010082	0.395747
Carbonyl	Pillai's Trace	0.303314	2.419b	9	50	0.0229438	0.303314		Carbonyl	Pillai's Trace	0.341697	2.999b	9	52	0.00591309	0.341697		Carbonyl	Pillai's Trace	0.463704	4.996b	9	52	7.50261e-05	0.463704
	Wilks' Lambda	0.696686	2.419b	9	50	0.0229438	0.303314			Wilks' Lambda	0.658303	2.999b	9	52	0.00591309	0.341697			Wilks' Lambda	0.536296	4.996b	9	52	7.50261e-05	0.463704
	Hotelling's Trace	0.435367	2.419b	9	50	0.0229438	0.303314			Hotelling's Trace	0.519058	2.999b	9	52	0.00591309	0.341697			Hotelling's Trace	0.864643	4.996b	9	52	7.50261e-05	0.463704
	Roy's Largest Root	0.435367	2.419b	9	50	0.0229438	0.303314			Roy's Largest Root	0.519058	2.999b	9	52	0.00591309	0.341697			Roy's Largest Root	0.864643	4.996b	9	52	7.50261e-05	0.463704
Source	Pillai's Trace	0.499008	5.534b	9	50	2.8603e-05	0.499008		Age	Pillai's Trace	0.157993	1.084b	9	52	0.390235	0.157993		Source	Pillai's Trace	0.385626	3.627b	9	52	0.00143125	0.385626
	Wilks' Lambda	0.500992	5.534b	9	50	2.8603e-05	0.499008			Wilks' Lambda	0.842007	1.084b	9	52	0.390235	0.157993			Wilks' Lambda	0.614374	3.627b	9	52	0.00143125	0.385626
	Hotelling's Trace	0.996041	5.534b	9	50	2.8603e-05	0.499008			Hotelling's Trace	0.187639	1.084b	9	52	0.390235	0.157993			Hotelling's Trace	0.627673	3.627b	9	52	0.00143125	0.385626
	Roy's Largest Root	0.996041	5.534b	9	50	2.8603e-05	0.499008			Roy's Largest Root	0.187639	1.084b	9	52	0.390235	0.157993			Roy's Largest Root	0.627673	3.627b	9	52	0.00143125	0.385626
Age	Pillai's Trace	0.316403	2.571b	9	50	0.0162289	0.316403
	Wilks' Lambda	0.683597	2.571b	9	50	0.0162289	0.316403
	Hotelling's Trace	0.462849	2.571b	9	50	0.0162289	0.316403
	Roy's Largest Root	0.462849	2.571b	9	50	0.0162289	0.316403
Source * Age	Pillai's Trace	0.40467	3.776b	9	50	0.00109619	0.40467
	Wilks' Lambda	0.59533	3.776b	9	50	0.00109619	0.40467
	Hotelling's Trace	0.679742	3.776b	9	50	0.00109619	0.40467
	Roy's Largest Root	0.679742	3.776b	9	50	0.00109619	0.40467
Tests of Between-Subjects Effects									Tests of Between-Subjects Effects									Tests of Between-Subjects Effects
Source		Type III Sum of Squares	df	Mean Square	F	Sig.	Partial Eta Squared		Source		Type III Sum of Squares	df	Mean Square	F	Sig.	Partial Eta Squared		Source		Type III Sum of Squares	df	Mean Square	F	Sig.	Partial Eta Squared
Corrected Model	Firm5	22.860a	4	5.71506	2.83175	0.0325099	0.163385		Corrected Model	Firm5	22.564a	2	11.282	5.76825	0.00511336	0.161267		Corrected Model	Firm5	22.154a	2	11.0771	5.64379	0.00567701	0.158339
	Firm4	4.343b	4	1.08586	0.276224	0.892175	0.0186938			Firm4	2.366b	2	1.18315	0.308672	0.735581	0.0101843			Firm4	4.015b	2	2.00775	0.527586	0.592739	0.0172823
	Bifido	123.842c	4	30.9606	3.22248	0.0186185	0.18183			Bifido	88.223c	2	44.1113	4.4642	0.0155809	0.129531			Bifido	114.098c	2	57.049	6.03702	0.00408481	0.167523
	L kunk	63.283d	4	15.8207	6.71626	0.000163695	0.316562			L kunk	16.148d	2	8.07406	2.63631	0.0799111	0.0807784			L kunk	35.705d	2	17.8525	6.52339	0.00273216	0.178608
	A2.2	30.729e	4	7.68214	4.52076	0.00301498	0.237675			A2.2	.651e	2	0.325514	0.151829	0.859464	0.00503548			A2.2	19.346e	2	9.67322	5.2791	0.00772878	0.149638
	A2.1	139.706f	4	34.9266	4.00051	0.00620773	0.216238			A2.1	58.956f	2	29.4779	3.01246	0.0566634	0.0912521			A2.1	54.442f	2	27.2209	2.76058	0.0713001	0.0842653
	S. alvi	298.506g	4	74.6264	10.403	2.02356e-06	0.417741			S. alvi	81.780g	2	40.8899	3.8771	0.0260886	0.114446			S. alvi	79.639g	2	39.8197	3.7629	0.02887	0.111451
	G1	176.341h	4	44.0851	9.12332	8.69235e-06	0.3862			G1	45.707h	2	22.8533	3.33707	0.0422487	0.100101			G1	51.320h	2	25.6601	3.79882	0.0279634	0.112395
	Delftia	245.048i	4	61.2621	10.9036	1.16502e-06	0.429215			Delftia	163.493i	2	81.7466	12.0384	4.0202e-05	0.286367			Delftia	154.652i	2	77.3258	11.1455	7.6553e-05	0.27088
	10-500	47.450j	4	11.8626	9.51948	5.49552e-06	0.396323			10-500	8.807j	2	4.40331	2.38189	0.101059	0.0735561			10-500	29.174j	2	14.5871	9.66544	0.000229758	0.243674
Intercept	Firm5	1.6044	1	1.6044	0.794963	0.376288	0.0135209		Intercept	Firm5	1.94445	1	1.94445	0.994162	0.322732	0.0162993		Intercept	Firm5	5.41721	1	5.41721	2.76008	0.101861	0.0439782
	Firm4	0.0539986	1	0.0539986	0.0137362	0.907105	0.000236775			Firm4	0.0543241	1	0.0543241	0.0141727	0.905634	0.000236155			Firm4	0.708874	1	0.708874	0.186275	0.667582	0.00309497
	Bifido	22.1367	1	22.1367	2.30406	0.134469	0.0382073			Bifido	50.3198	1	50.3198	5.09252	0.0276844	0.078235			Bifido	86.4074	1	86.4074	9.14377	0.00366891	0.132243
	L kunk	0.958272	1	0.958272	0.406809	0.526104	0.00696509			L kunk	1.13403	1	1.13403	0.370278	0.54515	0.00613345			L kunk	0.803167	1	0.803167	0.293481	0.590005	0.00486754
	A2.2	11.1391	1	11.1391	6.55512	0.0130848	0.101543			A2.2	25.1015	1	25.1015	11.7081	0.00112594	0.163274			A2.2	36.6116	1	36.6116	19.9806	3.53378e-05	0.249818
	A2.1	3.93514	1	3.93514	0.450733	0.504652	0.00771133			A2.1	0.00352615	1	0.00352615	0.00036035	0.984918	6.00579e-06			A2.1	14.5897	1	14.5897	1.4796	0.228601	0.0240665
	S. alvi	2.30824	1	2.30824	0.321771	0.572734	0.00551717			S. alvi	1.10483	1	1.10483	0.104758	0.747318	0.00174293			S. alvi	38.1718	1	38.1718	3.60718	0.0623411	0.0567103
	G1	15.157	1	15.157	3.13671	0.0818023	0.0513065			G1	7.04639	1	7.04639	1.02893	0.314484	0.0168596			G1	0.712806	1	0.712806	0.105527	0.746425	0.00175569
	Delftia	10.6284	1	10.6284	1.89168	0.174302	0.031585			Delftia	0.691541	1	0.691541	0.10184	0.750741	0.00169445			Delftia	11.077	1	11.077	1.5966	0.211273	0.0259203
	10-500	0.663249	1	0.663249	0.532242	0.468602	0.00909314			10-500	0.475699	1	0.475699	0.25732	0.613827	0.00427036			10-500	0.708389	1	0.708389	0.469378	0.495912	0.00776225
Carbonyl	Firm5	13.9805	1	13.9805	6.92717	0.0108599	0.106691		Carbonyl	Firm5	15.5288	1	15.5288	7.93955	0.00653983	0.116862		Carbonyl	Firm5	20.9957	1	20.9957	10.6974	0.00178034	0.151312
	Firm4	0.578621	1	0.578621	0.14719	0.702638	0.00253134			Firm4	0.103945	1	0.103945	0.0271184	0.869752	0.000451768			Firm4	2.5207	1	2.5207	0.662378	0.41894	0.0109191
	Bifido	11.8122	1	11.8122	1.22945	0.27209	0.0207574			Bifido	33.4728	1	33.4728	3.38755	0.0706369	0.053442			Bifido	58.6752	1	58.6752	6.20911	0.0154907	0.0937803
	L kunk	0.118984	1	0.118984	0.0505117	0.822965	0.000870133			L kunk	6.2316	1	6.2316	2.03471	0.158926	0.0327996			L kunk	7.55867	1	7.55867	2.76197	0.101746	0.0440071
	A2.2	2.67612	1	2.67612	1.57484	0.214539	0.0264346			A2.2	0.0659956	1	0.0659956	0.0307822	0.861318	0.000512774			A2.2	0.579142	1	0.579142	0.316063	0.576078	0.00524012
	A2.1	5.93499	1	5.93499	0.679797	0.413034	0.0115849			A2.1	0.141714	1	0.141714	0.0144823	0.904614	0.000241313			A2.1	11.0154	1	11.0154	1.11711	0.294779	0.0182782
	S. alvi	18.5588	1	18.5588	2.58712	0.113167	0.0427008			S. alvi	3.43035	1	3.43035	0.325259	0.570594	0.00539176			S. alvi	6.24246	1	6.24246	0.589903	0.445469	0.00973599
	G1	60.5805	1	60.5805	12.537	0.000794323	0.177737			G1	45.7019	1	45.7019	6.67346	0.0122405	0.100092			G1	38.0074	1	38.0074	5.62677	0.0209127	0.0857389
	Delftia	0.42839	1	0.42839	0.0762462	0.783432	0.00131286			Delftia	11.5053	1	11.5053	1.69433	0.198007	0.0274633			Delftia	78.9697	1	78.9697	11.3825	0.00130374	0.159457
	10-500	0.153849	1	0.153849	0.12346	0.726585	0.00212411			10-500	1.37806	1	1.37806	0.745435	0.391364	0.0122715			10-500	2.1554	1	2.1554	1.42817	0.236766	0.0232494
Source	Firm5	0.0546938	1	0.0546938	0.0271002	0.869814	0.000467026											Source	Firm5	0.00527547	1	0.00527547	0.00268786	0.958825	4.47957e-05
	Firm4	1.93154	1	1.93154	0.491348	0.48613	0.00840035												Firm4	2.47315	1	2.47315	0.649883	0.423338	0.0107153
	Bifido	35.3265	1	35.3265	3.67689	0.0601006	0.0596154												Bifido	28.6632	1	28.6632	3.03318	0.0867028	0.0481204
	L kunk	23.4412	1	23.4412	9.95135	0.00254709	0.146448												L kunk	20.0301	1	20.0301	7.31909	0.00886808	0.108722
	A2.2	21.9683	1	21.9683	12.9279	0.000669419	0.182268												A2.2	19.2456	1	19.2456	10.5032	0.00194623	0.148975
	A2.1	52.217	1	52.217	5.98097	0.017517	0.0934804												A2.1	31.1649	1	31.1649	3.16055	0.0805053	0.05004
	S. alvi	96.6178	1	96.6178	13.4687	0.000529391	0.188455												S. alvi	59.2929	1	59.2929	5.60308	0.0211721	0.0854088
	G1	38.9062	1	38.9062	8.05156	0.00625421	0.121898												G1	25.4105	1	25.4105	3.76188	0.0571391	0.058999
	Delftia	67.2274	1	67.2274	11.9653	0.00102248	0.171018												Delftia	39.3381	1	39.3381	5.67008	0.0204471	0.0863419
	10-500	26.1742	1	26.1742	21.0042	2.48564e-05	0.265862												10-500	21.9358	1	21.9358	14.5347	0.000326981	0.195006
Age	Firm5	0.439977	1	0.439977	0.218004	0.642314	0.00374461		Age	Firm5	0.415035	1	0.415035	0.212199	0.646715	0.00352419
	Firm4	0.296159	1	0.296159	0.0753374	0.784694	0.00129724			Firm4	0.82395	1	0.82395	0.214961	0.644584	0.00356989
	Bifido	9.37963	1	9.37963	0.976261	0.327228	0.0165535			Bifido	2.78773	1	2.78773	0.282127	0.597271	0.00468011
	L kunk	4.16526	1	4.16526	1.76825	0.188805	0.0295851			L kunk	0.473226	1	0.473226	0.154516	0.69565	0.00256865
	A2.2	3.12783	1	3.12783	1.84065	0.180132	0.0307592			A2.2	0.550217	1	0.550217	0.256637	0.614297	0.00425906
	A2.1	54.2919	1	54.2919	6.21862	0.0155148	0.0968352			A2.1	35.6789	1	35.6789	3.64615	0.0609836	0.0572879
	S. alvi	92.3072	1	92.3072	12.8677	0.000687213	0.181574			S. alvi	61.4333	1	61.4333	5.82498	0.01887	0.088492
	G1	30.1578	1	30.1578	6.2411	0.0153385	0.0971512			G1	19.797	1	19.797	2.89079	0.0942659	0.0459652
	Delftia	74.0194	1	74.0194	13.1742	0.000601376	0.185098			Delftia	48.1797	1	48.1797	7.09518	0.00991039	0.105748
	10-500	5.49138	1	5.49138	4.40671	0.0401604	0.0706127			10-500	1.56816	1	1.56816	0.848266	0.360732	0.0139407
Source * Age	Firm5	0.239298	1	0.239298	0.118569	0.731837	0.00204013
	Firm4	0.0398974	1	0.0398974	0.0101492	0.920102	0.000174955
	Bifido	0.23268	1	0.23268	0.024218	0.876872	0.000417378
	L kunk	24.1634	1	24.1634	10.2579	0.00221124	0.150282
	A2.2	7.8444	1	7.8444	4.61625	0.0358576	0.0737229
	A2.1	27.766	1	27.766	3.18034	0.0797618	0.051983
	S. alvi	117.958	1	117.958	16.4435	0.000151381	0.220885
	G1	90.5313	1	90.5313	18.7352	6.01106e-05	0.244154
	Delftia	13.7141	1	13.7141	2.44088	0.12365	0.0403847
	10-500	12.1107	1	12.1107	9.71859	0.00283753	0.143514
Error	Firm5	117.056	58	2.01821					Error	Firm5	117.352	60	1.95587					Error	Firm5	117.762	60	1.9627
	Firm4	228.004	58	3.9311						Firm4	229.981	60	3.83302						Firm4	228.332	60	3.80553
	Bifido	557.247	58	9.60771						Bifido	592.867	60	9.88112						Bifido	566.992	60	9.44986
	L kunk	136.624	58	2.35558						L kunk	183.758	60	3.06264						L kunk	164.202	60	2.73669
	A2.2	98.5595	58	1.6993						A2.2	128.637	60	2.14395						A2.2	109.942	60	1.83236
	A2.1	506.371	58	8.73053						A2.1	587.121	60	9.78535						A2.1	591.635	60	9.86058
	S. alvi	416.065	58	7.17353						S. alvi	632.791	60	10.5465						S. alvi	634.931	60	10.5822
	G1	280.264	58	4.83214						G1	410.898	60	6.8483						G1	405.284	60	6.75474
	Delftia	325.874	58	5.61851						Delftia	407.429	60	6.79048						Delftia	416.27	60	6.93784
	10-500	72.2762	58	1.24614						10-500	110.92	60	1.84867						10-500	90.5524	60	1.50921
Total	Firm5	1600.31	63						Total	Firm5	1600.31	63						Total	Firm5	1600.31	63
	Firm4	248.384	63							Firm4	248.384	63							Firm4	248.384	63
	Bifido	775.427	63							Bifido	775.427	63							Bifido	775.427	63
	L kunk	303.773	63							L kunk	303.773	63							L kunk	303.773	63
	A2.2	1567.77	63							A2.2	1567.77	63							A2.2	1567.77	63
	A2.1	655.034	63							A2.1	655.034	63							A2.1	655.034	63
	S. alvi	1141.11	63							S. alvi	1141.11	63							S. alvi	1141.11	63
	G1	1304.5	63							G1	1304.5	63							G1	1304.5	63
	Delftia	1494.87	63							Delftia	1494.87	63							Delftia	1494.87	63
	10-500	131.635	63							10-500	131.635	63							10-500	131.635	63
Corrected Total	Firm5	139.916	62						Corrected Total	Firm5	139.916	62						Corrected Total	Firm5	139.916	62
	Firm4	232.348	62							Firm4	232.348	62							Firm4	232.348	62
	Bifido	681.09	62							Bifido	681.09	62							Bifido	681.09	62
	L kunk	199.907	62							L kunk	199.907	62							L kunk	199.907	62
	A2.2	129.288	62							A2.2	129.288	62							A2.2	129.288	62
	A2.1	646.077	62							A2.1	646.077	62							A2.1	646.077	62
	S. alvi	714.57	62							S. alvi	714.57	62							S. alvi	714.57	62
	G1	456.604	62							G1	456.604	62							G1	456.604	62
	Delftia	570.922	62							Delftia	570.922	62							Delftia	570.922	62
	10-500	119.727	62							10-500	119.727	62							10-500	119.727	62
a. R Squared = .163 (Adjusted R Squared = .106)									a. R Squared = .161 (Adjusted R Squared = .133)									a. R Squared = .158 (Adjusted R Squared = .130)
b. R Squared = .019 (Adjusted R Squared = -.049)									b. R Squared = .010 (Adjusted R Squared = -.023)									b. R Squared = .017 (Adjusted R Squared = -.015)
c. R Squared = .182 (Adjusted R Squared = .125)									c. R Squared = .130 (Adjusted R Squared = .101)									c. R Squared = .168 (Adjusted R Squared = .140)
d. R Squared = .317 (Adjusted R Squared = .269)									d. R Squared = .081 (Adjusted R Squared = .050)									d. R Squared = .179 (Adjusted R Squared = .151)
e. R Squared = .238 (Adjusted R Squared = .185)									e. R Squared = .005 (Adjusted R Squared = -.028)									e. R Squared = .150 (Adjusted R Squared = .121)
f. R Squared = .216 (Adjusted R Squared = .162)									f. R Squared = .091 (Adjusted R Squared = .061)									f. R Squared = .084 (Adjusted R Squared = .054)
g. R Squared = .418 (Adjusted R Squared = .378)									g. R Squared = .114 (Adjusted R Squared = .085)									g. R Squared = .111 (Adjusted R Squared = .082)
h. R Squared = .386 (Adjusted R Squared = .344)									h. R Squared = .100 (Adjusted R Squared = .070)									h. R Squared = .112 (Adjusted R Squared = .083)
i. R Squared = .429 (Adjusted R Squared = .390)									i. R Squared = .286 (Adjusted R Squared = .263)									i. R Squared = .271 (Adjusted R Squared = .247)
j. R Squared = .396 (Adjusted R Squared = .355)									j. R Squared = .074 (Adjusted R Squared = .043)									j. R Squared = .244 (Adjusted R Squared = .218)

## Sheet: Rectum Mancova
Table S8. A comparison of three seperate MANCOVA models illustrates the contribution of source and chronological age to carbonyl accumulation (biological age).
RECTUM results
Source and Age									Chronological Age									Source
Multivariate Testsa									Multivariate Testsa									Multivariate Testsa
Effect		Value	F	Hypothesis df	Error df	Sig.	Partial Eta Squared		Effect		Value	F	Hypothesis df	Error df	Sig.	Partial Eta Squared		Effect		Value	F	Hypothesis df	Error df	Sig.	Partial Eta Squared
Intercept	Pillai's Trace	0.469916	4.925b	9	50	9.67323e-05	0.469916		Intercept	Pillai's Trace	0.523349	6.344b	9	52	5.16856e-06	0.523349		Intercept	Pillai's Trace	0.666015	11.522b	9	52	1.09568e-09	0.666015
	Wilks' Lambda	0.530084	4.925b	9	50	9.67323e-05	0.469916			Wilks' Lambda	0.476651	6.344b	9	52	5.16856e-06	0.523349			Wilks' Lambda	0.333985	11.522b	9	52	1.09568e-09	0.666015
	Hotelling's Trace	0.886492	4.925b	9	50	9.67323e-05	0.469916			Hotelling's Trace	1.09797	6.344b	9	52	5.16856e-06	0.523349			Hotelling's Trace	1.99415	11.522b	9	52	1.09568e-09	0.666015
	Roy's Largest Root	0.886492	4.925b	9	50	9.67323e-05	0.469916			Roy's Largest Root	1.09797	6.344b	9	52	5.16856e-06	0.523349			Roy's Largest Root	1.99415	11.522b	9	52	1.09568e-09	0.666015
Carbonyl	Pillai's Trace	0.144694	.940b	9	50	0.499753	0.144694		Carbonyl	Pillai's Trace	0.207984	1.517b	9	52	0.166637	0.207984		Carbonyl	Pillai's Trace	0.252633	1.953b	9	52	0.0644176	0.252633
	Wilks' Lambda	0.855306	.940b	9	50	0.499753	0.144694			Wilks' Lambda	0.792016	1.517b	9	52	0.166637	0.207984			Wilks' Lambda	0.747367	1.953b	9	52	0.0644176	0.252633
	Hotelling's Trace	0.169173	.940b	9	50	0.499753	0.144694			Hotelling's Trace	0.262602	1.517b	9	52	0.166637	0.207984			Hotelling's Trace	0.338031	1.953b	9	52	0.0644176	0.252633
	Roy's Largest Root	0.169173	.940b	9	50	0.499753	0.144694			Roy's Largest Root	0.262602	1.517b	9	52	0.166637	0.207984			Roy's Largest Root	0.338031	1.953b	9	52	0.0644176	0.252633
Source	Pillai's Trace	0.494336	5.431b	9	50	3.49997e-05	0.494336		Age	Pillai's Trace	0.248053	1.906b	9	52	0.0715691	0.248053		Source	Pillai's Trace	0.443262	4.600b	9	52	0.000171785	0.443262
	Wilks' Lambda	0.505664	5.431b	9	50	3.49997e-05	0.494336			Wilks' Lambda	0.751947	1.906b	9	52	0.0715691	0.248053			Wilks' Lambda	0.556738	4.600b	9	52	0.000171785	0.443262
	Hotelling's Trace	0.977597	5.431b	9	50	3.49997e-05	0.494336			Hotelling's Trace	0.329882	1.906b	9	52	0.0715691	0.248053			Hotelling's Trace	0.796176	4.600b	9	52	0.000171785	0.443262
	Roy's Largest Root	0.977597	5.431b	9	50	3.49997e-05	0.494336			Roy's Largest Root	0.329882	1.906b	9	52	0.0715691	0.248053			Roy's Largest Root	0.796176	4.600b	9	52	0.000171785	0.443262
Age	Pillai's Trace	0.315561	2.561b	9	50	0.0166008	0.315561
	Wilks' Lambda	0.684439	2.561b	9	50	0.0166008	0.315561
	Hotelling's Trace	0.461051	2.561b	9	50	0.0166008	0.315561
	Roy's Largest Root	0.461051	2.561b	9	50	0.0166008	0.315561
Source * Age	Pillai's Trace	0.374896	3.332b	9	50	0.00292301	0.374896
	Wilks' Lambda	0.625104	3.332b	9	50	0.00292301	0.374896
	Hotelling's Trace	0.599734	3.332b	9	50	0.00292301	0.374896
	Roy's Largest Root	0.599734	3.332b	9	50	0.00292301	0.374896
Tests of Between-Subjects Effects									Tests of Between-Subjects Effects									Tests of Between-Subjects Effects
Source		Type III Sum of Squares	df	Mean Square	F	Sig.	Partial Eta Squared		Source		Type III Sum of Squares	df	Mean Square	F	Sig.	Partial Eta Squared		Source		Type III Sum of Squares	df	Mean Square	F	Sig.	Partial Eta Squared
Corrected Model	Firm5	23.749a	4	5.93713	2.67918	0.0404344	0.155955		Corrected Model	Firm5	19.805a	2	9.90253	4.48509	0.0153002	0.130059		Corrected Model	Firm5	9.069a	2	4.53451	1.89982	0.158486	0.0595557
	Firm4	51.519b	4	12.8798	1.32941	0.269891	0.0839835			Firm4	27.772b	2	13.886	1.42257	0.249106	0.0452724			Firm4	31.782b	2	15.8909	1.63919	0.202711	0.0518089
	Bifido	549.547c	4	137.387	7.72169	4.65112e-05	0.347485			Bifido	385.648c	2	192.824	9.67461	0.000228169	0.243849			Bifido	465.540c	2	232.77	12.5149	2.86677e-05	0.294366
	L kunk	50.939d	4	12.7347	7.29605	7.87776e-05	0.334742			L kunk	5.122d	2	2.56113	1.045	0.358005	0.0336607			L kunk	26.517d	2	13.2583	6.33074	0.00320192	0.174253
	A2.2	74.291e	4	18.5728	6.29527	0.000281187	0.302726			A2.2	37.971e	2	18.9854	5.49141	0.00645565	0.154725			A2.2	38.535e	2	19.2675	5.58822	0.00594907	0.157024
	A2.1	91.451f	4	22.8627	2.00102	0.106337	0.121266			A2.1	35.968f	2	17.9839	1.50249	0.23083	0.0476943			A2.1	29.389f	2	14.6944	1.21652	0.303461	0.0389704
	S. alvi	291.344g	4	72.836	6.35464	0.000260401	0.304711			S. alvi	150.481g	2	75.2404	5.60344	0.00587323	0.157385			S. alvi	15.999g	2	7.99936	0.510525	0.602764	0.0167327
	G1	70.542h	4	17.6355	1.72362	0.157091	0.106242			G1	42.668h	2	21.334	2.06023	0.136344	0.0642614			G1	2.921h	2	1.46071	0.132579	0.876089	0.00439987
	Delftia	437.436i	4	109.359	10.915	1.15056e-06	0.429472			Delftia	264.032i	2	132.016	10.4981	0.000123194	0.259225			Delftia	215.490i	2	107.745	8.05014	0.00079974	0.211567
	10-500	22.004j	4	5.50097	3.66887	0.00989085	0.201932			10-500	10.599j	2	5.2995	3.23245	0.0464266	0.0972679			10-500	15.509j	2	7.75439	4.9783	0.00999256	0.142325
Intercept	Firm5	44.6393	1	44.6393	20.1439	3.46211e-05	0.257779		Intercept	Firm5	56.83	1	56.83	25.7396	4.03992e-06	0.300207		Intercept	Firm5	153.844	1	153.844	64.456	4.38226e-11	0.517902
	Firm4	0.579558	1	0.579558	0.05982	0.807644	0.00103032			Firm4	0.160578	1	0.160578	0.0164506	0.898372	0.000274101			Firm4	3.71184	1	3.71184	0.382886	0.538405	0.00634096
	Bifido	52.6701	1	52.6701	2.96027	0.0906651	0.0485607			Bifido	135.511	1	135.511	6.79902	0.0114916	0.101783			Bifido	287.835	1	287.835	15.4755	0.000219567	0.20504
	L kunk	0.0361594	1	0.0361594	0.0207167	0.886052	0.000357057			L kunk	3.52663	1	3.52663	1.43894	0.235026	0.0234207			L kunk	0.499412	1	0.499412	0.238465	0.627097	0.00395868
	A2.2	29.3179	1	29.3179	9.93733	0.00256367	0.146272			A2.2	44.2915	1	44.2915	12.8111	0.000689767	0.17595			A2.2	104.324	1	104.324	30.2575	8.2313e-07	0.335235
	A2.1	0.642559	1	0.642559	0.0562389	0.813378	0.000968697			A2.1	7.56865	1	7.56865	0.632334	0.429635	0.010429			A2.1	48.813	1	48.813	4.04114	0.0489057	0.0631022
	S. alvi	0.317424	1	0.317424	0.0276939	0.868409	0.000477253			S. alvi	0.582068	1	0.582068	0.0433488	0.835775	0.000721959			S. alvi	81.8823	1	81.8823	5.22578	0.0258007	0.0801183
	G1	0.457214	1	0.457214	0.0446864	0.833323	0.000769862			G1	0.0254897	1	0.0254897	0.00246155	0.960595	4.10241e-05			G1	24.7557	1	24.7557	2.24692	0.139124	0.0360969
	Delftia	62.7912	1	62.7912	6.26714	0.0151368	0.0975171			Delftia	24.8908	1	24.8908	1.97936	0.164617	0.0319358			Delftia	0.574142	1	0.574142	0.0428969	0.836621	0.000714438
	10-500	0.00865205	1	0.00865205	0.00577048	0.939709	9.94811e-05			10-500	1.08403	1	1.08403	0.661208	0.419349	0.0109			10-500	3.41632	1	3.41632	2.19327	0.143847	0.0352654
Carbonyl	Firm5	0.182502	1	0.182502	0.0823558	0.775153	0.00141791		Carbonyl	Firm5	0.000433531	1	0.000433531	0.000196356	0.988866	3.27259e-06		Carbonyl	Firm5	7.33014	1	7.33014	3.0711	0.0848043	0.0486926
	Firm4	0.202022	1	0.202022	0.020852	0.885683	0.000359389			Firm4	2.95321	1	2.95321	0.302545	0.584333	0.00501713			Firm4	13.438	1	13.438	1.38616	0.243704	0.022581
	Bifido	39.2913	1	39.2913	2.20833	0.142683	0.0366782			Bifido	113.989	1	113.989	5.71923	0.0199321	0.0870252			Bifido	251.222	1	251.222	13.507	0.000508892	0.183751
	L kunk	0.162523	1	0.162523	0.093114	0.761348	0.00160284			L kunk	2.79307	1	2.79307	1.13963	0.290006	0.0186398			L kunk	1.05963	1	1.05963	0.505964	0.479648	0.00836221
	A2.2	1.74476	1	1.74476	0.591387	0.445004	0.0100934			A2.2	5.41388	1	5.41388	1.56594	0.215655	0.0254351			A2.2	21.931	1	21.931	6.36074	0.014339	0.0958509
	A2.1	10.9584	1	10.9584	0.959119	0.331476	0.0162675			A2.1	2.53107	1	2.53107	0.211462	0.647286	0.00351199			A2.1	2.04923	1	2.04923	0.169652	0.681889	0.00281956
	S. alvi	19.1745	1	19.1745	1.67289	0.201	0.0280343			S. alvi	23.0796	1	23.0796	1.71883	0.194839	0.0278494			S. alvi	15.9444	1	15.9444	1.01758	0.317143	0.0166769
	G1	30.4283	1	30.4283	2.97395	0.0899413	0.0487741			G1	28.1084	1	28.1084	2.71444	0.104672	0.0432825			G1	2.58081	1	2.58081	0.234245	0.630156	0.00388889
	Delftia	2.3207	1	2.3207	0.231628	0.63213	0.00397769			Delftia	3.60931	1	3.60931	0.287019	0.594118	0.00476087			Delftia	95.8641	1	95.8641	7.16247	0.00958425	0.106644
	10-500	0.129314	1	0.129314	0.0862462	0.770053	0.0014848			10-500	1.81069	1	1.81069	1.10444	0.297508	0.0180746			10-500	5.10724	1	5.10724	3.27884	0.075186	0.0518157
Source	Firm5	2.17158	1	2.17158	0.979946	0.326324	0.0166149											Source	Firm5	0.38343	1	0.38343	0.160645	0.689987	0.00267027
	Firm4	15.9288	1	15.9288	1.64412	0.204863	0.0275655												Firm4	10.632	1	10.632	1.09671	0.299189	0.0179505
	Bifido	142.556	1	142.556	8.01221	0.00637441	0.121375												Bifido	106.839	1	106.839	5.74421	0.0196756	0.0873721
	L kunk	22.8814	1	22.8814	13.1094	0.00061855	0.184355												L kunk	26.4633	1	26.4633	12.636	0.000745065	0.173963
	A2.2	12.536	1	12.536	4.2491	0.0437633	0.0682596												A2.2	7.90107	1	7.90107	2.29158	0.135328	0.0367879
	A2.1	38.4173	1	38.4173	3.36241	0.0718326	0.054796												A2.1	22.3003	1	22.3003	1.8462	0.179313	0.0298514
	S. alvi	4.27527	1	4.27527	0.372999	0.54376	0.00638993												S. alvi	0.557997	1	0.557997	0.0356117	0.850956	0.000593177
	G1	6.57155	1	6.57155	0.642278	0.426158	0.0109525												G1	0.916738	1	0.916738	0.0832069	0.773992	0.00138486
	Delftia	124.428	1	124.428	12.4191	0.000836616	0.176359												Delftia	67.6009	1	67.6009	5.05079	0.028304	0.0776438
	10-500	8.86999	1	8.86999	5.91584	0.0181124	0.0925567												10-500	6.64233	1	6.64233	4.26436	0.0432488	0.0663566
Age	Firm5	12.5546	1	12.5546	5.66536	0.0206105	0.0889866		Age	Firm5	11.1195	1	11.1195	5.03627	0.028523	0.0774379
	Firm4	11.3741	1	11.3741	1.174	0.283065	0.0198398			Firm4	6.62218	1	6.62218	0.678418	0.413394	0.0111805
	Bifido	60.8416	1	60.8416	3.41954	0.069527	0.0556752			Bifido	26.9466	1	26.9466	1.352	0.249533	0.0220368
	L kunk	0.677019	1	0.677019	0.387882	0.535856	0.00664319			L kunk	5.06888	1	5.06888	2.06821	0.155594	0.0333216
	A2.2	10.9908	1	10.9908	3.72536	0.0584871	0.0603537			A2.2	7.33678	1	7.33678	2.12212	0.150399	0.0341605
	A2.1	43.2887	1	43.2887	3.78877	0.0564468	0.0613181			A2.1	28.8792	1	28.8792	2.41276	0.125609	0.0386581
	S. alvi	128.36	1	128.36	11.1989	0.00144078	0.161836			S. alvi	135.04	1	135.04	10.057	0.00239165	0.143554
	G1	44.039	1	44.039	4.30421	0.0424653	0.0690837			G1	40.6634	1	40.6634	3.92688	0.0521072	0.0614276
	Delftia	167.125	1	167.125	16.6806	0.000137365	0.22336			Delftia	116.143	1	116.143	9.23588	0.00351255	0.133397
	10-500	3.80282	1	3.80282	2.53629	0.116692	0.041897			10-500	1.73255	1	1.73255	1.05678	0.308078	0.0173081
Source * Age	Firm5	1.73279	1	1.73279	0.781939	0.3802	0.0133024
	Firm4	7.59659	1	7.59659	0.784094	0.379548	0.0133385
	Bifido	20.2561	1	20.2561	1.13848	0.290396	0.019251
	L kunk	23.3919	1	23.3919	13.4019	0.000544891	0.187696
	A2.2	23.4391	1	23.4391	7.94471	0.00658633	0.120475
	A2.1	16.5571	1	16.5571	1.44914	0.233557	0.0243761
	S. alvi	136.093	1	136.093	11.8735	0.00106508	0.169929
	G1	21.0649	1	21.0649	2.0588	0.1567	0.0342798
	Delftia	47.427	1	47.427	4.73365	0.0336659	0.0754564
	10-500	2.44099	1	2.44099	1.62802	0.207064	0.0273029
Error	Firm5	128.529	58	2.21602					Error	Firm5	132.473	60	2.20788					Error	Firm5	143.209	60	2.38681
	Firm4	561.925	58	9.68837						Firm4	585.673	60	9.76121						Firm4	581.663	60	9.69438
	Bifido	1031.95	58	17.7923						Bifido	1195.85	60	19.9309						Bifido	1115.96	60	18.5994
	L kunk	101.235	58	1.74542						L kunk	147.051	60	2.45085						L kunk	125.657	60	2.09428
	A2.2	171.116	58	2.95028						A2.2	207.437	60	3.45728						A2.2	206.873	60	3.44788
	A2.1	662.68	58	11.4255						A2.1	718.163	60	11.9694						A2.1	724.742	60	12.079
	S. alvi	664.789	58	11.4619						S. alvi	805.652	60	13.4275						S. alvi	940.134	60	15.6689
	G1	593.434	58	10.2316						G1	621.308	60	10.3551						G1	661.055	60	11.0176
	Delftia	581.108	58	10.0191						Delftia	754.512	60	12.5752						Delftia	803.054	60	13.3842
	10-500	86.9631	58	1.49936						10-500	98.368	60	1.63947						10-500	93.4582	60	1.55764
Total	Firm5	3112.22	63						Total	Firm5	3112.22	63						Total	Firm5	3112.22	63
	Firm4	702.858	63							Firm4	702.858	63							Firm4	702.858	63
	Bifido	1636.74	63							Bifido	1636.74	63							Bifido	1636.74	63
	L kunk	154.831	63							L kunk	154.831	63							L kunk	154.831	63
	A2.2	1222.89	63							A2.2	1222.89	63							A2.2	1222.89	63
	A2.1	1720.64	63							A2.1	1720.64	63							A2.1	1720.64	63
	S. alvi	1774.61	63							S. alvi	1774.61	63							S. alvi	1774.61	63
	G1	2005.48	63							G1	2005.48	63							G1	2005.48	63
	Delftia	3495.51	63							Delftia	3495.51	63							Delftia	3495.51	63
	10-500	113.578	63							10-500	113.578	63							10-500	113.578	63
Corrected Total	Firm5	152.278	62						Corrected Total	Firm5	152.278	62						Corrected Total	Firm5	152.278	62
	Firm4	613.445	62							Firm4	613.445	62							Firm4	613.445	62
	Bifido	1581.5	62							Bifido	1581.5	62							Bifido	1581.5	62
	L kunk	152.173	62							L kunk	152.173	62							L kunk	152.173	62
	A2.2	245.408	62							A2.2	245.408	62							A2.2	245.408	62
	A2.1	754.131	62							A2.1	754.131	62							A2.1	754.131	62
	S. alvi	956.133	62							S. alvi	956.133	62							S. alvi	956.133	62
	G1	663.976	62							G1	663.976	62							G1	663.976	62
	Delftia	1018.54	62							Delftia	1018.54	62							Delftia	1018.54	62
	10-500	108.967	62							10-500	108.967	62							10-500	108.967	62
a. R Squared = .156 (Adjusted R Squared = .098)									a. R Squared = .130 (Adjusted R Squared = .101)									a. R Squared = .060 (Adjusted R Squared = .028)
b. R Squared = .084 (Adjusted R Squared = .021)									b. R Squared = .045 (Adjusted R Squared = .013)									b. R Squared = .052 (Adjusted R Squared = .020)
c. R Squared = .347 (Adjusted R Squared = .302)									c. R Squared = .244 (Adjusted R Squared = .219)									c. R Squared = .294 (Adjusted R Squared = .271)
d. R Squared = .335 (Adjusted R Squared = .289)									d. R Squared = .034 (Adjusted R Squared = .001)									d. R Squared = .174 (Adjusted R Squared = .147)
e. R Squared = .303 (Adjusted R Squared = .255)									e. R Squared = .155 (Adjusted R Squared = .127)									e. R Squared = .157 (Adjusted R Squared = .129)
f. R Squared = .121 (Adjusted R Squared = .061)									f. R Squared = .048 (Adjusted R Squared = .016)									f. R Squared = .039 (Adjusted R Squared = .007)
g. R Squared = .305 (Adjusted R Squared = .257)									g. R Squared = .157 (Adjusted R Squared = .129)									g. R Squared = .017 (Adjusted R Squared = -.016)
h. R Squared = .106 (Adjusted R Squared = .045)									h. R Squared = .064 (Adjusted R Squared = .033)									h. R Squared = .004 (Adjusted R Squared = -.029)
i. R Squared = .429 (Adjusted R Squared = .390)									i. R Squared = .259 (Adjusted R Squared = .235)									i. R Squared = .212 (Adjusted R Squared = .185)
j. R Squared = .202 (Adjusted R Squared = .147)									j. R Squared = .097 (Adjusted R Squared = .067)									j. R Squared = .142 (Adjusted R Squared = .114)
