# Supplementary material for: The queen’s gut refines with age: longevity phenotypes in a social insect model
Source: Microbiome. 2018 Jun 18;6:108. doi: 10.1186/s40168-018-0489-1 (PMC6006926; doi:10.1186/s40168-018-0489-1)
Supplement: Supplementary file 9 — Table S9. Queen Pearsons correlations by carbonyl. (XLSX 11 kb) [file 40168_2018_489_MOESM9_ESM.xlsx]

## Sheet: Pearson's correlations
Table S8. Pearson correlations of centered log ratio transformed bacterial abundance and log transformed carbonyl accumulation by niche
Mouth					Midgut					Ileum					Rectum
Variable	by Variable	Pearson	Prob>|ρ|		Variable	by Variable	Pearson	P-value		Variable	by Variable	Pearson	Signif Prob		Variable	by Variable	Pearson	Signif Prob
logCarbonyl	P. apium	0.3627	0.004		logCarbonyl	Delftia	-0.5452	0.0001		LogCarbonyl	Delftia	-0.5336	0.0001		LogCarbonyl	Delftia	-0.5062	0.0001
logCarbonyl	L. kunkeei	0.2597	0.04		logCarbonyl	L. kunkeei	0.3803	0.002		logCarbonyl	Firm5	0.4281	0.0005		logCarbonyl	Bifido	0.4656	0.0001
logCarbonyl	Delftia	-0.2529	0.05		logCarbonyl	Bifido	0.3795	0.002		logCarbonyl	Bifido	0.3534	0.005		logCarbonyl	P. apium	-0.331	0.008
logCarbonyl	Alpha2.1	-0.2526	0.05		logCarbonyl	Alpha2.1	-0.2902	0.02		logCarbonyl	G. apicola	-0.3158	0.01		logCarbonyl	G. apicola	-0.2642	0.04
logCarbonyl	Firm5	-0.2383	0.06		logCarbonyl	P. apium	0.2687	0.03		logCarbonyl	L. kunkeei	0.2781	0.03		logCarbonyl	Firm4	0.2204	0.08
logCarbonyl	G. apicola	-0.1072	0.4		logCarbonyl	S. alvi	-0.2464	0.05		logCarbonyl	Alpha2.1	-0.2173	0.08		logCarbonyl	Alpha2.1	-0.2123	0.09
logCarbonyl	Bifido	-0.0791	0.5		logCarbonyl	G. apicola	-0.2209	0.08		logCarbonyl	P. apium	-0.0795	0.5		logCarbonyl	Firm5	-0.1947	0.1
logCarbonyl	Firm4	-0.035	0.8		logCarbonyl	Firm4	0.1877	0.1		logCarbonyl	Firm4	0.0688	0.6		logCarbonyl	L. kunkeei	0.1574	0.2
logCarbonyl	S. alvi	0.0032	1		logCarbonyl	Firm5	0.1502	0.2		logCarbonyl	S. alvi	0.0371	0.7		logCarbonyl	S. alvi	0.005	1
