# Supplementary material for: The queen’s gut refines with age: longevity phenotypes in a social insect model
Source: Microbiome. 2018 Jun 18;6:108. doi: 10.1186/s40168-018-0489-1 (PMC6006926; doi:10.1186/s40168-018-0489-1)
Supplement: Supplementary file 10 — Table S10. PCA of queen microbial communities. (XLSX 222 kb) [file 40168_2018_489_MOESM10_ESM.xlsx]

## Sheet: PCA by Niche
Mouth
Group	Prin1	Prin2	Prin3			Prin1	Prin2	Prin3		Number	Eigenvalue	Percent	Percent	Cum Percent
Young CA	0.872977	-1.06584	0.987646		Carbonyl	-0.469721	0.269877	0.108565		1	2.8481	28.481	+++	28.481
Young CA	-0.170215	-0.768804	1.16403		Firm5	0.728239	0.230359	0.401218		2	1.973	19.73	++	48.211
Young CA	0.0615702	-1.3579	1.01912		Firm4	0.610063	0.281493	0.515343		3	1.7097	17.097	+	65.308
Young CA	0.512334	-1.08482	-0.654006		Bifido	0.136613	0.631772	0.23679		4	0.9759	9.759	+	75.067
Young CA	-0.886181	-0.303361	0.918657		L. kunkeei	-0.829943	-0.018597	-0.03118		5	0.6835	6.835		81.902
Young CA	0.503272	-0.0713321	1.55128		P. apium	-0.76998	-0.017358	0.342695		6	0.5732	5.732		87.634
Young CA	1.67521	-0.154398	-0.0325049		Alpha2.1	0.269513	-0.699552	-0.405476		7	0.5586	5.586		93.22
Young CA	0.784675	2.00899	-2.67438		S. alvi	0.171362	0.515523	-0.604368		8	0.3695	3.695		96.915
Young CA	1.32044	0.258178	0.123571		G. apicola	0.334767	0.307172	-0.718585		9	0.3085	3.085		100
Young CA	1.74407	-1.00956	0.923869		Burkholdariales	0.458886	-0.720133	0.225478		10	0	0		100
Young CA	0.53807	-1.10324	1.50238
Young CA	-1.32391	-0.761144	1.04454		Mouth
Young CA	-1.81333	-1.45809	0.969982		Eigenvectors
Young CA	0.0727409	-0.161	0.113199			Prin1	Prin2	Prin3	Prin4	Prin5	Prin6	Prin7	Prin8	Prin9	Prin10
Young CA	0.966559	-0.906561	-0.815969		Firm5	0.42845	0.16019	0.31179	-0.01628	-0.02615	-0.28433	0.0157	0.75048	0.03763	0.21652
Young CA	-0.0749689	0.501771	0.195956		Firm4	0.3573	0.19479	0.40119	0.32454	-0.08881	-0.13351	0.05222	-0.50958	-0.46488	0.25276
Old CA	-1.61138	0.620448	1.04475		Bifido	0.08866	0.45138	0.1749	-0.58376	0.3779	0.25127	0.17388	-0.2161	0.25544	0.26248
Old CA	-1.37816	-0.192318	1.0463		L. kunkeei	-0.48815	-0.00504	-0.03215	-0.12341	-0.3824	-0.38222	0.46496	-0.01894	0.0286	0.48553
Old CA	-2.30096	-0.21225	0.120335		P. apium	-0.45903	-0.00223	0.25787	0.03725	0.10041	0.17829	-0.67085	0.12157	-0.14486	0.44015
Old CA	0.259075	1.33872	1.98086		Alpha2.1	0.15628	-0.50377	-0.30724	-0.17444	0.48091	0.00866	0.17639	0.08527	-0.46402	0.33454
Old CA	-0.701774	1.03092	0.177836		S. alvi	0.10753	0.36499	-0.45956	0.23604	-0.29692	0.58853	0.12236	0.1968	-0.16315	0.27103
Old CA	-1.15601	1.79414	2.11605		G. apicola	0.20146	0.21627	-0.54447	0.14815	0.1516	-0.47845	-0.3662	-0.19462	0.30865	0.27406
Old CA	-1.65082	0.149767	0.332442		Burkholdariales	0.2659	-0.52231	0.17685	0.19979	-0.1425	0.29128	0.04304	-0.13789	0.5735	0.36108
Old CA	-2.75338	0.0385784	0.855294		Carbonyl	-0.29093	0.16135	0.10198	0.6237	0.57409	0.01098	0.34428	0.11125	0.17122	-0.00019
Old CA	-1.63546	2.31033	0.669239
Old CA	-1.74267	0.701959	0.193068
Old CA	-1.44366	0.697935	-0.487602
Old CA	-0.779159	1.40551	0.688325
Old CA	-2.17008	0.270376	-0.661914
Old CA	-2.47697	0.736634	-0.712435
Old CA	0.252835	1.6528	1.53086
Old CA	-2.45171	0.939996	-0.415545
Young AZ	0.358687	2.51191	-1.14567
Young AZ	3.29061	3.26804	-2.14585
Young AZ	2.3479	0.776958	0.600578
Young AZ	-1.79614	-0.796352	1.29345
Young AZ	-1.27793	-0.875631	-0.871029
Young AZ	0.111632	-2.68261	1.28588
Young AZ	2.02789	-0.796339	-2.49938
Young AZ	1.22594	-3.77147	-0.727944
Young AZ	-0.185782	-2.3022	-1.6375
Young AZ	-0.922047	-2.3882	-1.87892
Young AZ	0.876563	-1.88367	-0.81166
Young AZ	1.32854	-1.27769	-1.02114
Young AZ	-2.08939	-2.15484	-1.57939
Young AZ	1.41746	-1.36694	-0.275611
Young AZ	2.35094	-1.1191	-0.560326
Old AZ	1.11253	-0.598616	2.92201
Old AZ	1.52401	1.03498	-0.835223
Old AZ	2.41512	1.15571	1.31432
Old AZ	3.24955	-0.36872	1.41309
Old AZ	1.17422	1.26319	-2.58175
Old AZ	-2.24196	-0.943639	-2.24064
Old AZ	0.65657	2.79729	0.329661
Old AZ	-1.7192	-0.985991	-0.480643
Old AZ	0.706408	1.15272	-2.46844
Old AZ	-0.100838	0.345318	-1.38455
Old AZ	-0.627433	0.963947	1.30032
Old AZ	2.4843	0.54612	0.33164
Old AZ	-3.1881	0.433291	-1.54367
Old AZ	-1.84302	2.425	-0.232682
Old AZ	2.78977	-0.476846	2.02805
Old AZ	3.50021	0.267971	-0.712194
Midgut
Group	Prin1	Prin2	Prin3			Prin1	Prin2	Prin3		Number	Eigenvalue	Percent	Percent	Cum Percent
Young CA	0.782823	0.511743	0.866841		Carbonyl	0.698506	-0.216285	0.108196		1	3	30	+++	30
Young CA	-1.02023	0.331786	0.580382		Firm5	0.099805	-0.221136	0.83732		2	1.9457	19.457	++	49.457
Young CA	-1.03812	0.289387	0.854047		Firm4	0.512223	0.148581	-0.233464		3	1.2378	12.378	+	61.835
Young CA	-0.512628	2.12768	-1.75633		Bifido	0.720057	0.200348	0.257095		4	1.0654	10.654	+	72.489
Young CA	2.6043	-0.738725	-1.64958		L. kunkeei	0.668401	-0.127746	-0.099937		5	0.8903	8.903		81.391
Young CA	-0.825031	0.0183061	-0.58435		P. apium	0.061506	-0.602394	-0.540666		6	0.6825	6.825		88.216
Young CA	-0.561199	0.430003	-0.554624		Alpha2.1	-0.700446	-0.436429	0.303431		7	0.4293	4.293		92.509
Young CA	-0.598593	-1.06331	1.23709		S. alvi	-0.172011	0.82919	-0.008674		8	0.379	3.79		96.299
Young CA	0.0543816	-0.627227	0.84033		G. apicola	-0.390317	0.689638	-0.041209		9	0.3701	3.701		100
Young CA	-0.696569	1.22506	-3.37542		Burkholdariales	-0.773417	-0.234449	-0.090934		10	0	0		100
Young CA	0.513247	1.07178	1.60899
Young CA	-0.293258	0.401465	-1.53956
Young CA	-0.79143	0.380043	-0.53666		Midgut
Young CA	-1.22171	-0.272249	0.0831634		Eigenvectors
Young CA	-0.871458	0.0317057	-0.335738			Prin1	Prin2	Prin3	Prin4	Prin5	Prin6	Prin7	Prin8	Prin9	Prin10
Young CA	1.27547	2.14864	-1.00131		Firm5	0.055	-0.1537	0.75438	0.2149	0.26303	-0.34382	0.08238	0.36172	0.02473	0.18012
Old CA	1.90116	0.0378995	1.09246		Firm4	0.29102	0.11651	-0.18398	-0.58243	0.49912	-0.21586	-0.32072	0.06271	0.09058	0.34342
Old CA	0.987421	0.504478	1.95705		Bifido	0.40327	0.16008	0.24961	-0.28358	-0.2172	0.45678	0.42079	0.00379	-0.34451	0.3427
Old CA	3.20294	-0.562196	1.1564		L. kunkeei	0.39241	-0.08806	-0.06813	0.26487	-0.58349	-0.30495	-0.39566	-0.09172	0.03309	0.40492
Old CA	0.401424	-1.1644	1.34606		P. apium	0.05323	-0.44269	-0.49685	0.34183	0.30017	-0.06839	0.35466	0.13082	-0.30469	0.32708
Old CA	1.93739	-1.27211	-0.598735		Alpha2.1	-0.40106	-0.31884	0.26249	-0.03046	0.14177	0.23332	-0.28895	-0.58761	-0.18092	0.36277
Old CA	2.6873	-0.752177	1.94358		S. alvi	-0.10279	0.58732	-0.02953	0.23796	0.12854	-0.3025	0.39156	-0.44324	0.2139	0.28884
Old CA	1.9426	-0.661684	-1.32703		G. apicola	-0.22317	0.48034	-0.0755	0.36091	0.12073	0.38441	-0.38348	0.42254	-0.15251	0.2689
Old CA	3.91046	-1.67894	1.17553		Burkholdariales	-0.45339	-0.16764	-0.08281	-0.27632	-0.30511	0.05957	0.21617	0.32112	0.51258	0.41702
Old CA	0.687863	2.79225	0.74658		Carbonyl	0.40751	-0.16737	0.03047	0.28812	0.24426	0.48125	-0.01894	-0.12756	0.64349	-0.00021
Old CA	0.891685	0.626882	-2.43287
Old CA	1.72514	0.830969	0.181636
Old CA	1.08252	-0.570457	-1.36586
Old CA	-0.000546001	2.02847	0.956319
Old CA	2.09936	0.112154	-0.584921
Old CA	-0.217532	-0.0276871	0.744637
Old CA	3.81274	-1.48754	0.473683
Young AZ	-1.19955	4.07394	1.01108
Young AZ	-0.804223	2.32952	0.155875
Young AZ	-3.54951	1.82652	-0.62571
Young AZ	-2.32341	-2.02751	-0.194835
Young AZ	-1.02159	-1.02155	-0.962378
Young AZ	-1.90367	-2.42704	0.170025
Young AZ	-2.37552	-2.04652	1.0923
Young AZ	-1.7335	-2.11576	-0.935373
Young AZ	-2.7344	-1.80226	-1.03206
Young AZ	-3.01072	1.70868	1.67243
Young AZ	-2.57948	-2.23126	1.66945
Young AZ	-1.21142	-2.08185	0.852549
Young AZ	-2.06252	-1.35679	-0.381094
Young AZ	-1.46888	-1.02116	-1.61613
Young AZ	-1.85355	-0.929507	-0.435733
Old AZ	0.374119	-1.41718	-0.499975
Old AZ	-0.062506	-1.14886	-0.42289
Old AZ	-0.303741	1.77342	0.472759
Old AZ	-0.272123	-0.188142	1.30753
Old AZ	-2.1613	2.43692	1.08507
Old AZ	0.599679	1.655	0.894513
Old AZ	-0.56071	-0.13266	-0.574526
Old AZ	0.439868	-0.148285	-0.543902
Old AZ	2.22085	1.01888	-1.33817
Old AZ	0.437648	-0.424538	0.122709
Old AZ	-0.11921	0.224538	-0.196679
Old AZ	-1.51694	-0.677512	0.557295
Old AZ	3.502	-0.267156	-0.266613
Old AZ	2.38633	-0.158747	-0.228531
Old AZ	0.0620585	1.14938	-0.372744
Old AZ	0.954017	0.405504	-0.638023
Ileum
Group	Prin1	Prin2	Prin3			Prin1	Prin2	Prin3		Number	Eigenvalue	Percent	Percent	Cum Percent
Young CA	1.131	0.133849	-0.206763		Carbonyl	0.608326	0.55357	0.158719		1	2.997	29.97	+++	29.97
Young CA	-0.27609	-1.59692	0.0823989		Firm5	0.296245	0.301267	0.630043		2	1.8251	18.251	++	48.221
Young CA	-0.551356	-1.89507	-0.721067		Firm4	0.235874	0.079004	-0.871792		3	1.4619	14.619	+	62.84
Young CA	-0.312776	-0.503907	1.08512		Bifido	0.707521	0.265176	-0.23965		4	1.0338	10.338	+	73.178
Young CA	1.2037	0.473769	-0.827223		L. kunkeei	0.357598	0.27618	0.288991		5	0.7223	7.223		80.401
Young CA	-0.740796	-0.244388	0.618316		P. apium	-0.610539	0.359271	0.232261		6	0.6691	6.691		87.092
Young CA	-0.0222774	-1.23752	0.521588		Alpha2.1	-0.760593	0.159253	-0.06166		7	0.5534	5.534		92.626
Young CA	-0.00740805	-0.519639	0.911786		S. alvi	0.459516	-0.666092	0.193704		8	0.4587	4.587		97.213
Young CA	0.913292	-1.95243	0.158592		G. apicola	0.024271	-0.819084	0.208335		9	0.2787	2.787		100
Young CA	-0.248292	-2.2748	-0.0714543		Burkholdariales	-0.831922	0.077626	0.012635		10	0	0		100
Young CA	1.82124	0.208359	-1.03567
Young CA	0.390419	-0.602364	-1.43099
Young CA	-0.998732	-1.32866	0.452397		Ileum
Young CA	-1.71154	-0.580773	0.39744		Eigenvectors
Young CA	-1.00547	-0.468807	1.64281			Prin1	Prin2	Prin3	Prin4	Prin5	Prin6	Prin7	Prin8	Prin9	Prin10
Young CA	2.52982	-3.17764	-0.0682522		Firm5	0.1754	0.2579	0.49906	0.52648	-0.06528	-0.01891	-0.0047	0.50444	-0.24339	0.24113
Old CA	1.83972	1.05614	1.84033		Firm4	0.13199	0.02784	-0.71562	0.05487	0.29349	0.09806	0.15058	0.47234	0.0158	0.35341
Old CA	1.72509	0.276095	1.14218		Bifido	0.40099	0.17906	-0.23246	0.18199	-0.54024	-0.01414	0.12784	-0.49404	-0.08885	0.39953
Old CA	2.10187	2.71199	-1.55552		L. kunkeei	0.20836	0.2241	0.20899	-0.76387	-0.07545	-0.35795	0.0106	0.22085	-0.02382	0.30969
Old CA	0.200446	0.447613	1.01242		P. apium	-0.35223	0.27796	0.18322	-0.18849	0.13986	0.58017	0.51222	-0.1573	-0.17922	0.23279
Old CA	0.928997	-0.0997266	-0.908562		Alpha2.1	-0.43948	0.11623	-0.03711	0.1726	0.38781	-0.50034	-0.19349	-0.32695	-0.23911	0.39992
Old CA	2.3408	1.78739	2.64616		S. alvi	0.27447	-0.47689	0.19374	-0.11008	0.2402	0.42249	-0.46758	-0.1304	-0.10471	0.40594
Old CA	-0.161611	0.587332	2.44235		G. apicola	0.02348	-0.59465	0.21794	0.11211	0.04693	-0.27893	0.59908	-0.00593	0.29894	0.23972
Old CA	2.8947	2.96181	-1.28075		Burkholdariales	-0.48901	0.03406	0.00576	0.02883	-0.41036	0.13236	-0.28873	0.17567	0.57762	0.35362
Old CA	2.16288	-1.13303	-0.192159		Carbonyl	0.33967	0.42127	0.14525	0.11112	0.46238	0.03062	-0.01195	-0.22372	0.63936	-0.00014
Old CA	1.45103	0.458762	1.77228
Old CA	1.93393	0.46943	-1.3344
Old CA	1.03794	1.44287	-0.80962
Old CA	1.527	-0.0813405	1.70949
Old CA	2.05245	1.22987	-0.956372
Old CA	-0.526401	0.375802	-0.881738
Old CA	2.99667	1.94871	-0.35179
Young AZ	-0.383391	-2.52026	-1.10367
Young AZ	-0.357041	-1.9182	-1.16113
Young AZ	-0.964155	1.0381	-1.36601
Young AZ	-3.2551	1.78933	0.0491271
Young AZ	-1.96979	1.07146	-0.332996
Young AZ	-2.76955	1.71482	1.13666
Young AZ	-3.20844	0.564718	-0.397512
Young AZ	-3.55786	0.837784	-1.46691
Young AZ	-1.24919	-1.65703	-0.919122
Young AZ	-2.13509	-0.206394	1.23504
Young AZ	-2.08952	-1.31041	-0.546223
Young AZ	-2.59752	0.984408	0.805271
Young AZ	-2.98223	1.54071	0.349691
Young AZ	-2.69715	1.22496	-1.5762
Young AZ	-1.75632	0.723764	-0.808656
Old AZ	-1.0261	1.90505	1.1596
Old AZ	1.25428	1.0828	0.688325
Old AZ	0.427381	-1.84132	0.619131
Old AZ	-0.121019	-0.0907326	1.24788
Old AZ	0.380821	-2.87459	0.556499
Old AZ	1.22034	-0.416916	1.3759
Old AZ	-0.561143	0.314743	-0.497117
Old AZ	-0.132352	0.0282426	1.53348
Old AZ	3.13292	-1.81483	-0.995149
Old AZ	0.615877	0.87951	-2.23981
Old AZ	-0.807437	-0.38985	0.52389
Old AZ	-2.07057	-0.682106	1.03563
Old AZ	2.50092	1.03494	-1.48966
Old AZ	1.86968	0.620801	1.16559
Old AZ	-0.525031	0.079137	-1.0188
Old AZ	-0.806445	-0.585413	-3.36608
Rectum
Group	Prin1	Prin2	Prin3			Prin1	Prin2	Prin3		Number	Eigenvalue	Percent	Percent	Cum Percent
Young CA	-0.503222	-0.436989	-0.122544		Carbonyl	-0.604319	-0.133873	0.448048		1	3.5691	35.691	+++	35.691
Young CA	1.94605	0.774634	0.302432		Firm5	0.634996	0.091227	0.311384		2	1.4276	14.276	+	49.967
Young CA	0.591311	-0.597749	-1.14024		Firm4	-0.706057	-0.243473	-0.484213		3	1.2982	12.982	+	62.948
Young CA	0.797261	0.797623	0.942723		Bifido	-0.778282	-0.112313	0.146328		4	1.0644	10.644	+	73.592
Young CA	-1.76972	-0.984	0.67605		L. kunkeei	-0.042716	-0.017149	0.818983		5	0.8099	8.099		81.692
Young CA	1.24828	0.416361	0.658658		P. apium	0.681586	-0.267781	0.126272		6	0.6144	6.144		87.835
Young CA	1.78724	1.20167	0.319432		Alpha2.1	0.614155	-0.132792	-0.090636		7	0.5032	5.032		92.867
Young CA	1.63086	0.178116	1.54056		S. alvi	-0.196784	0.815894	-0.09839		8	0.4039	4.039		96.906
Young CA	-2.13344	-0.349495	-1.18441		G. apicola	0.452733	0.669277	-0.035463		9	0.3094	3.094		100
Young CA	1.83928	0.261889	0.079496		Burkholdariales	0.780487	-0.355236	-0.196908		10	0	0		100
Young CA	-1.34376	-1.25975	-0.952124
Young CA	-1.21517	-0.0118651	-1.45436
Young CA	2.05911	-0.326864	0.204989		Rectum
Young CA	0.966471	1.89709	-0.294952		Eigenvectors
Young CA	1.58197	-0.132476	1.38091			Prin1	Prin2	Prin3	Prin4	Prin5	Prin6	Prin7	Prin8	Prin9	Prin10
Young CA	-2.76049	2.48611	-0.834474		Firm5	0.33843	0.12413	0.22273	0.53527	-0.06646	0.13005	0.13776	-0.64777	-0.20576	0.17799
Old CA	-0.856559	-0.94882	2.49469		Firm4	-0.37407	-0.26509	-0.38793	-0.10684	-0.09164	-0.10946	0.56284	-0.22598	-0.00091	0.48954
Old CA	-0.828314	0.171519	1.40718		Bifido	-0.40955	-0.08104	0.11718	0.44363	-0.00849	-0.08372	-0.51166	0.24305	-0.15597	0.51272
Old CA	-2.82771	-1.5701	1.21777		L. kunkeei	-0.02101	0.06605	0.73727	-0.338	-0.18087	-0.45529	0.11663	-0.05901	0.16057	0.23349
Old CA	1.34985	0.387093	2.17835		P. apium	0.36667	-0.20221	0.11597	-0.16305	-0.46368	0.4619	0.12641	0.40247	-0.3131	0.28335
Old CA	-1.37997	-1.39532	0.465629		Alpha2.1	0.3171	-0.11499	0.00809	-0.33458	0.74848	0.00848	-0.1169	-0.04927	-0.25183	0.36663
Old CA	-0.603746	-0.556692	2.45864		S. alvi	-0.10878	0.66251	-0.174	-0.35843	-0.16502	0.33136	-0.27226	-0.23055	0.17411	0.30964
Old CA	-1.56683	-1.17207	0.310423		G. apicola	0.23645	0.56149	-0.12655	0.30202	0.148	-0.25903	0.39566	0.48574	0.0645	0.18958
Old CA	-3.271	-0.860595	0.988455		Burkholdariales	0.41879	-0.30782	-0.15727	0.12204	-0.06604	-0.03132	-0.19134	-0.00635	0.76387	0.25445
Old CA	-2.54311	1.79852	-0.610727		Carbonyl	-0.31503	-0.01856	0.39757	0.13384	0.35452	0.60457	0.30315	0.11499	0.35795	0.00025
Old CA	-2.50097	0.0498908	-0.0550247
Old CA	-2.88561	0.113836	-0.0523831
Old CA	-1.35261	-0.49701	0.346137
Old CA	-0.95389	2.2975	1.78555
Old CA	-2.45332	-0.360249	-0.279794
Old CA	-0.0660393	-0.384867	1.47122
Old CA	-3.23495	-2.00268	2.44166
Young AZ	0.916001	1.18769	-0.908995
Young AZ	-0.0814359	0.905916	-0.549411
Young AZ	2.96625	-0.422273	0.186881
Young AZ	2.07575	-1.65532	-1.10768
Young AZ	2.23341	-0.624284	-0.19593
Young AZ	3.07219	-1.28167	0.390792
Young AZ	2.44478	-0.511612	-0.357012
Young AZ	1.64313	-2.0819	-2.38111
Young AZ	2.39467	-1.24754	0.251958
Young AZ	2.6488	-0.729947	0.265678
Young AZ	2.75853	-0.353169	-0.216658
Young AZ	0.893997	0.198172	-1.05056
Young AZ	2.31399	-0.822892	0.180575
Young AZ	0.549026	-1.70004	-2.22202
Young AZ	1.93785	-0.901538	-0.249565
Old AZ	-0.238435	1.58956	0.836936
Old AZ	-2.7207	0.134917	-0.852085
Old AZ	1.19853	1.54103	-0.229564
Old AZ	1.06284	0.888073	-0.323176
Old AZ	0.995262	3.61801	-1.25322
Old AZ	-0.726988	1.47505	0.0391072
Old AZ	-0.109651	0.442406	-1.12394
Old AZ	0.901046	0.224151	1.26275
Old AZ	-3.72252	1.56288	-1.50384
Old AZ	-2.12572	-0.891699	-1.07391
Old AZ	1.60942	1.32129	-0.256848
Old AZ	1.54006	0.769512	-0.520331
Old AZ	-2.37189	-0.556014	0.103108
Old AZ	-1.40107	0.703256	-0.0707456
Old AZ	-0.281341	0.508824	-0.772463
Old AZ	-1.12305	-2.27511	-2.98866

## Sheet: PCA by cohort
1st Year CA Queens
Group	Tissue	Prin1	Prin2	Prin3			Prin1	Prin2	Prin3		Number	Eigenvalue	Percent	Percent	Cum Percent
Young CA	Mouth	1.45274	-0.447844	0.896048		Carbonyl	-0.126199	0.056544	0.58793		1	3.0503	30.503	+++	30.503
Young CA	Mouth	1.46853	-0.835863	1.36891		Firm5	-0.879274	0.280755	-0.00656		2	1.7661	17.661	+	48.163
Young CA	Mouth	2.04114	-0.881734	0.913464		Firm4	-0.047802	-0.83035	0.059761		3	1.7087	17.087	+	65.25
Young CA	Mouth	2.14122	0.156851	0.589062		Bifido	-0.474699	-0.686158	-0.18135		4	0.9933	9.933	+	75.183
Young CA	Mouth	2.02527	-0.998945	1.52292		L. kunkeei	0.669053	-0.061399	0.02108		5	0.8248	8.248		83.432
Young CA	Mouth	1.47478	-0.876305	1.95717		P. apium	0.692524	0.191054	0.343006		6	0.5858	5.858		89.29
Young CA	Mouth	0.745952	-0.598772	-0.0533176		Alpha2.1	-0.735509	0.530428	0.260292		7	0.5219	5.219		94.509
Young CA	Mouth	1.8648	-0.00438275	-3.26071		S. alvi	0.160593	0.121458	-0.875095		8	0.3826	3.826		98.334
Young CA	Mouth	0.409993	-0.979829	-0.669143		G. apicola	0.375744	0.432778	-0.474885		9	0.1666	1.666		100
Young CA	Mouth	0.866608	-1.10066	0.83961		Burkholdariales	0.631201	0.008509	0.386519		10	0	0		100
Young CA	Mouth	1.26631	-0.837349	2.46348
Young CA	Mouth	2.20792	-0.674113	1.62478
Young CA	Mouth	3.49062	-1.34849	1.61346
Young CA	Mouth	1.36619	-0.0274764	0.571814
Young CA	Mouth	0.875315	0.144736	0.601929
Young CA	Mouth	1.7536	-0.570051	-0.880565
Young CA	Midgut	-0.48446	-1.1233	-0.497956
Young CA	Midgut	-0.00763466	-0.314481	0.184491
Young CA	Midgut	0.0477573	0.0454644	-0.19231
Young CA	Midgut	2.3658	0.157899	-0.729345
Young CA	Midgut	1.66953	-1.95658	1.84086
Young CA	Midgut	1.0111	1.21538	0.80789
Young CA	Midgut	1.3474	0.570729	0.0643969
Young CA	Midgut	0.389127	0.997378	0.409752
Young CA	Midgut	1.01695	0.261618	0.45904
Young CA	Midgut	2.48659	0.125648	-0.431237
Young CA	Midgut	-1.12469		0.519304
Young CA	Midgut	1.09969	-0.511995	0.287325
Young CA	Midgut	0.97712	0.315852	0.0173141
Young CA	Midgut	0.360489	1.55415	0.160319
Young CA	Midgut	1.27769	1.57164	0.302355
Young CA	Midgut	1.84869	-1.19191	-2.15268
Young CA	Ileum	-2.17038	-0.86654	-0.52647
Young CA	Ileum	-0.216344	0.759551	-1.33336
Young CA	Ileum	0.574705	0.265201	-1.47685
Young CA	Ileum	-1.10384	1.45199	0.142237
Young CA	Ileum	0.157126	-1.60993	0.705049
Young CA	Ileum	-0.960513	1.35416	0.742287
Young CA	Ileum	0.653231	0.66136	-0.762289
Young CA	Ileum	-0.123412	0.660634	-0.575501
Young CA	Ileum	0.636152	0.00600079	-2.01853
Young CA	Ileum	0.766277	1.04323	-1.56346
Young CA	Ileum	-2.82768	-1.59488	0.529929
Young CA	Ileum	-0.635419	-1.00775	-0.216021
Young CA	Ileum	0.646599	1.19658	-0.785002
Young CA	Ileum	0.46142	1.4025	-0.138342
Young CA	Ileum	0.34673	2.04324	0.112214
Young CA	Ileum	0.887797	-0.786505	-5.08958
Young CA	Rectum	-3.71639	-1.20154	-0.0873118
Young CA	Rectum	-1.66232	2.19592	0.0492877
Young CA	Rectum	-2.06974	-0.466528	0.391897
Young CA	Rectum	-1.27669	1.60811	0.132281
Young CA	Rectum	-2.93056	-2.0407	1.15989
Young CA	Rectum	-1.58476	2.04805	0.852232
Young CA	Rectum	-2.36715	2.07312	-0.201684
Young CA	Rectum	-2.19631	1.66181	0.226156
Young CA	Rectum	-3.68767	-2.9512	-0.486907
Young CA	Rectum	-1.88877	1.9913	0.594931
Young CA	Rectum	-4.35838	-2.10934	1.76145
Young CA	Rectum	-2.19357	-1.61186	-0.052342
Young CA	Rectum	-2.38325	1.66616	0.738007
Young CA	Rectum	-1.558	2.21278	-1.07711
Young CA	Rectum	-1.34531	1.99391	0.893105
Young CA	Rectum	-1.60572	-2.97342	-3.78863
2nd Year CA Queens
Group	Tissue	Prin1	Prin2	Prin3			Prin1	Prin2	Prin3		Number	Eigenvalue	Percent	Percent	Cum Percent
Old CA	Mouth	2.73548	1.05634	0.368019		Carbonyl	-0.057107	0.508121	0.660425		1	3.9286	39.286	++++	39.286
Old CA	Mouth	2.2731	0.5554	-0.132954		Firm5	-0.704979	-0.303849	0.431079		2	1.724	17.24	+	56.526
Old CA	Mouth	3.43202	0.966577	0.389221		Firm4	-0.431531	0.609159	-0.544656		3	1.0788	10.788	+	67.314
Old CA	Mouth	0.548288	1.11603	-1.03908		Bifido	-0.729364	0.431482	-0.050001		4	0.976	9.76	+	77.074
Old CA	Mouth	2.33725	-0.308751	-0.394445		L. kunkeei	0.793654	0.124848	0.253298		5	0.6279	6.279		83.354
Old CA	Mouth	1.18306	1.52459	0.0588869		P. apium	0.841326	0.213225	-0.036465		6	0.5902	5.902		89.256
Old CA	Mouth	2.506	-0.0590896	-0.114632		Alpha2.1	-0.695119	-0.395636	0.140024		7	0.4261	4.261		93.517
Old CA	Mouth	3.41124	1.57808	0.964512		S. alvi	0.190538	-0.665603	-0.135846		8	0.3446	3.446		96.962
Old CA	Mouth	1.75478	0.223883	-1.3728		G. apicola	0.542847	-0.339586	-0.172434		9	0.3038	3.038		100
Old CA	Mouth	2.35945	0.170484	-0.872404		Burkholdariales	0.747159	0.200844	0.156034		10	0	0		100
Old CA	Mouth	2.27916	-0.454273	-0.962183
Old CA	Mouth	1.78683	0.924768	-0.708361
Old CA	Mouth	2.62321	0.299167	-0.264445
Old CA	Mouth	3.17313	0.111426	-0.585425
Old CA	Mouth	0.0586705	0.388273	-2.01768
Old CA	Mouth	2.73501	1.00724	0.60579
Old CA	Midgut	0.468289	0.256702	0.602457
Old CA	Midgut	0.327199	-0.816695	-0.105762
Old CA	Midgut	-0.990367	1.57475	-0.169861
Old CA	Midgut	1.11653	-0.236199	0.575085
Old CA	Midgut	0.682151	1.11522	-0.570157
Old CA	Midgut	0.0170957	0.737439	1.47451
Old CA	Midgut	2.11532	0.865373	-0.388223
Old CA	Midgut	-0.566367	2.63864	0.995085
Old CA	Midgut	-0.210567	-1.76861	-1.69957
Old CA	Midgut	3.39363	-0.237461	-0.506144
Old CA	Midgut	0.0752538	0.685139	-1.08342
Old CA	Midgut	1.55727	0.336805	0.275265
Old CA	Midgut	1.40771	-2.48448	0.605338
Old CA	Midgut	0.607441	1.0047	-0.914721
Old CA	Midgut	0.345633	-1.67742	-0.628643
Old CA	Midgut	-0.576136	2.6132	1.14726
Old CA	Ileum	-0.136595	-0.906917	1.74406
Old CA	Ileum	-0.0644786	-1.10349	0.445473
Old CA	Ileum	-1.83378	1.88115	0.443086
Old CA	Ileum	0.904421	-1.0001	0.510925
Old CA	Ileum	0.380946	-0.0171676	-0.897242
Old CA	Ileum	0.205802	-0.580416	2.45275
Old CA	Ileum	0.753549	-2.29859	1.25243
Old CA	Ileum	-2.14707	2.13115	1.039
Old CA	Ileum	-0.981306	-2.27721	-1.2942
Old CA	Ileum	1.1371	-1.04767	0.227668
Old CA	Ileum	-0.00778549	0.461506	-1.54657
Old CA	Ileum	-1.20815	0.236536	0.34982
Old CA	Ileum	0.870594	-2.41693	1.26377
Old CA	Ileum	-1.60261	0.316394	-0.567617
Old CA	Ileum	-0.265824	-0.882684	-0.55889
Old CA	Ileum	-1.27892	0.992413	0.937194
Old CA	Rectum	-2.34803	-0.330854	2.06739
Old CA	Rectum	-2.08439	-1.5241	0.313608
Old CA	Rectum	-3.82527	1.20562	0.334517
Old CA	Rectum	-0.293552	-2.42768	1.48163
Old CA	Rectum	-2.91131	0.335289	-0.689742
Old CA	Rectum	-1.97142	-0.768054	2.15522
Old CA	Rectum	-3.09012	0.425112	-0.649816
Old CA	Rectum	-3.55614	1.24013	0.173556
Old CA	Rectum	-2.69599	-1.95143	-1.73446
Old CA	Rectum	-3.11214	-0.108539	-1.41145
Old CA	Rectum	-3.15147	0.308745	-1.90701
Old CA	Rectum	-2.58146	-0.290497	-0.218606
Old CA	Rectum	-0.420715	-3.08822	0.710424
Old CA	Rectum	-3.1043	0.252044	-1.13172
Old CA	Rectum	-1.65334	-2.16214	-0.0979683
Old CA	Rectum	-2.89299	1.68933	1.27228
1st Year AZ Queens
Group	Tissue	Prin1	Prin2	Prin3			Prin1	Prin2	Prin3		Number	Eigenvalue	Percent	Percent	Cum Percent
Young AZ	Mouth	3.63042	0.491676	0.89865		Carbonyl	-0.434124	-0.012182	-0.534669		1	3.3078	33.078	+++	33.078
Young AZ	Mouth	5.61564	-1.27278	0.114112		Firm5	-0.177463	0.860508	-0.039267		2	1.9927	19.927	++	53.006
Young AZ	Mouth	3.25444	0.828383	-1.41931		Firm4	0.001561	-0.084299	0.870458		3	1.135	11.35	+	64.355
Young AZ	Mouth	-0.127259	3.09582	0.346895		Bifido	0.674268	-0.176766	0.070058		4	0.9875	9.875	+	74.23
Young AZ	Mouth	0.660669	2.37071	1.03883		L. kunkeei	-0.047665	-0.580202	-0.365877		5	0.765	7.65		81.879
Young AZ	Mouth	-1.25238	1.84739	-0.858724		P. apium	-0.642052	-0.27646	-0.38006		6	0.7066	7.066		88.945
Young AZ	Mouth	2.59826	-0.292662	-0.0466445		Alpha2.1	-0.47374	0.692125	-0.258133		7	0.4552	4.552		93.497
Young AZ	Mouth	-0.441478	0.0196014	-0.754503		S. alvi	0.855214	-0.083703	0.11		8	0.4122	4.122		97.619
Young AZ	Mouth	0.0542182	1.31783	0.657019		G. apicola	0.866653	-0.012466	0.025219		9	0.2381	2.381		100
Young AZ	Mouth	0.798674	1.90815	1.52024		Burkholdariales	-0.426679	-0.594904	0.132735		10	0	0		100
Young AZ	Mouth	0.382302	0.353929	0.472341
Young AZ	Mouth	0.704247	0.315098	0.341708
Young AZ	Mouth	-0.177962	2.80531	1.55788
Young AZ	Mouth	1.16933	1.36601	-0.692864
Young AZ	Mouth	1.7205	0.396063	-0.867518
Young AZ	Midgut	4.3756	-1.04681	0.130429
Young AZ	Midgut	2.868	-0.00876508	0.0148052
Young AZ	Midgut	2.14269	1.80143	-1.26378
Young AZ	Midgut	-1.20179	0.784096	1.14928
Young AZ	Midgut	-0.583237	1.42116	0.327608
Young AZ	Midgut	-2.06449	0.825608	0.704528
Young AZ	Midgut	-1.1128	0.395463	-0.206738
Young AZ	Midgut	-0.942067	1.35523	-1.35137
Young AZ	Midgut	-1.55114	0.953165	1.12689
Young AZ	Midgut	1.69702	-0.736061	1.09085
Young AZ	Midgut	-1.68524	0.0481992	-0.962045
Young AZ	Midgut	-1.84603	0.815785	1.05836
Young AZ	Midgut	-0.999238	1.25247	0.615398
Young AZ	Midgut	-0.604396	0.924786	-1.39903
Young AZ	Midgut	-0.714234	0.604798	-1.79523
Young AZ	Ileum	2.96184	0.105302	0.315543
Young AZ	Ileum	2.52135	-0.328216	0.196741
Young AZ	Ileum	1.13622	1.03255	-1.76828
Young AZ	Ileum	-2.09409	0.76141	0.397567
Young AZ	Ileum	-0.578273	1.16088	0.045677
Young AZ	Ileum	-2.60182	0.277496	0.684642
Young AZ	Ileum	-1.34339	0.207389	-0.415794
Young AZ	Ileum	-1.36732	1.02892	-1.49677
Young AZ	Ileum	1.02298	0.175224	0.99464
Young AZ	Ileum	-0.485899	-0.619308	0.170566
Young AZ	Ileum	0.856164	-0.212814	0.570854
Young AZ	Ileum	-1.69766	-0.332216	0.536457
Young AZ	Ileum	-2.12432	1.11977	0.17587
Young AZ	Ileum	-1.51574	0.75371	-1.98243
Young AZ	Ileum	-1.05446	-1.63821	-1.65936
Young AZ	Rectum	1.50276	-1.83247	0.342193
Young AZ	Rectum	2.21651	-2.20946	1.09829
Young AZ	Rectum	0.0699919	-0.647069	-0.00635572
Young AZ	Rectum	-1.38518	-1.9321	0.347887
Young AZ	Rectum	-1.03195	-1.8632	1.70574
Young AZ	Rectum	-2.50683	-1.82704	1.57186
Young AZ	Rectum	-0.819325	-2.55575	0.237897
Young AZ	Rectum	-1.03046	-1.62068	-2.54158
Young AZ	Rectum	-1.93715	-1.42151	0.745657
Young AZ	Rectum	-0.967468	-1.79799	0.54614
Young AZ	Rectum	-1.04679	-2.47579	0.960063
Young AZ	Rectum	-0.0500203	-2.35311	-0.428604
Young AZ	Rectum	-1.39257	-1.8486	0.644562
Young AZ	Rectum	-0.617165	-2.09037	-2.94744
Young AZ	Rectum	-1.00821	-1.9578	-0.590299
2nd Year AZ Queens
Group	Tissue	Prin1	Prin2	Prin3			Prin1	Prin2	Prin3		Number	Eigenvalue	Percent	Percent	Cum Percent
Old AZ	Mouth	-1.25987	1.79128	1.12165		Carbonyl	0.018447	0.494516	-0.083084		1	2.4273	24.273	++	24.273
Old AZ	Mouth	0.215636	0.650647	1.98268		Firm5	0.761906	-0.084044	-0.178137		2	1.7702	17.702	+	41.974
Old AZ	Mouth	-0.382456	-0.148172	1.63078		Firm4	0.012184	0.602775	0.624299		3	1.3972	13.972	+	55.947
Old AZ	Mouth	-0.615519	-0.443137	3.87231		Bifido	0.230441	0.705144	-0.167247		4	1.2969	12.969	+	68.915
Old AZ	Mouth	-0.55576	-2.14944	1.39397		L. kunkeei	-0.759436	-0.02562	-0.423431		5	0.9205	9.205	+	78.12
Old AZ	Mouth	-3.0249	-1.75855	-0.148752		P. apium	-0.704389	-0.056258	-0.3903		6	0.7917	7.917		86.038
Old AZ	Mouth	-0.532152	0.401209	0.235738		Alpha2.1	0.677791	-0.222142	-0.258433		7	0.6234	6.234		92.272
Old AZ	Mouth	-2.66357	-0.400962	-0.266916		S. alvi	0.306484	-0.235556	0.058988		8	0.4808	4.808		97.08
Old AZ	Mouth	-0.220067	-0.918911	1.00567		G. apicola	0.084868	-0.690757	0.168839		9	0.292	2.92		100
Old AZ	Mouth	-0.679571	-0.408182	0.191728		Burkholdariales	-0.399653	-0.268663	0.714486		10	0	0		100
Old AZ	Mouth	-2.52488	0.279937	0.317649
Old AZ	Mouth	-0.123385	-0.568394	2.05585
Old AZ	Mouth	-3.32564	-0.845941	-1.33512
Old AZ	Mouth	-2.37535	0.491168	-0.949911
Old AZ	Mouth	-0.860938	-0.585294	3.04069
Old AZ	Mouth	1.20171	-1.11731	1.92649
Old AZ	Midgut	-2.14383	0.305365	-0.711883
Old AZ	Midgut	-1.19454	0.446816	0.125306
Old AZ	Midgut	-0.880106	-0.590822	1.58765
Old AZ	Midgut	-0.161295	-0.777828	-1.51468
Old AZ	Midgut	0.661179	-2.38262	0.381264
Old AZ	Midgut	0.0306642	0.342157	-0.111212
Old AZ	Midgut	-0.86318	-0.350773	-0.118478
Old AZ	Midgut	-2.17269	-0.75921	-1.31104
Old AZ	Midgut	-1.7797	1.40822	-0.319828
Old AZ	Midgut	-0.382244	1.00434	0.78133
Old AZ	Midgut	-1.10425	-0.434918	0.040286
Old AZ	Midgut	-0.5157	-1.4323	-0.538467
Old AZ	Midgut	-1.63714	2.69252	-1.42948
Old AZ	Midgut	-1.97756	1.09472	-2.04631
Old AZ	Midgut	-0.67607	-0.237853	0.0574162
Old AZ	Midgut	-0.0453288	1.6939	0.502918
Old AZ	Ileum	-1.64467	-0.134288	-1.27235
Old AZ	Ileum	0.535154	1.23647	-0.0240226
Old AZ	Ileum	-1.18622	-1.67633	0.704942
Old AZ	Ileum	1.17983	-0.66326	-0.429498
Old AZ	Ileum	1.099	-2.14842	-0.288943
Old AZ	Ileum	0.936049	0.244353	-1.10199
Old AZ	Ileum	-0.479494	0.0365382	-0.652898
Old AZ	Ileum	-0.532754	-1.00709	-1.52348
Old AZ	Ileum	1.06419	0.598961	0.564432
Old AZ	Ileum	0.0212338	1.72774	-0.258333
Old AZ	Ileum	0.0586573	-1.01448	-0.672407
Old AZ	Ileum	0.60371	-2.10665	-0.474231
Old AZ	Ileum	-0.888697	2.40748	-1.0507
Old AZ	Ileum	0.136309	0.804647	-1.88621
Old AZ	Ileum	-0.00119324	0.135679	0.214957
Old AZ	Ileum	-0.00940866	0.788918	1.34486
Old AZ	Rectum	1.62812	-0.60582	-1.51134
Old AZ	Rectum	1.5439	3.26679	1.13415
Old AZ	Rectum	1.0865	-1.38902	-0.165508
Old AZ	Rectum	2.40493	-0.83848	-0.82822
Old AZ	Rectum	3.31869	-2.3139	-0.0601267
Old AZ	Rectum	2.60763	0.747836	-1.27667
Old AZ	Rectum	2.22544	0.285302	-0.173882
Old AZ	Rectum	0.993575	-1.02644	-1.49103
Old AZ	Rectum	2.97471	1.85631	0.283436
Old AZ	Rectum	1.76118	2.24102	0.498818
Old AZ	Rectum	2.14809	-1.78189	-0.677355
Old AZ	Rectum	2.44268	-1.51372	-0.684998
Old AZ	Rectum	1.35532	2.35542	-0.0409472
Old AZ	Rectum	2.86684	1.45021	-1.21319
Old AZ	Rectum	2.11659	0.124511	-0.0263084
Old AZ	Rectum	0.202615	1.61992	1.58975

## Sheet: PCA Niches combined
Tissue
Group	Prin1	Prin2	Prin3			Factor 1	Factor 2	Factor 3		Number	Eigenvalue	Percent	Percent	Cum Percent
Mouth	-1.60394	-0.77126	-0.199445		Carbonyl	0.16855	0.672143	-0.207318		1	2.3595	23.595	++	23.595
Mouth	-1.75454	-0.0597705	-0.76445		Firm5	0.760232	-0.2781	-0.166926		2	2.1423	21.423	++	45.018
Mouth	-2.15341	-0.340297	-0.524182		Firm4	0.24721	0.433796	0.042454		3	1.6209	16.209	+	61.227
Mouth	-2.09026	-0.78885	0.978586		Bifido	0.512999	0.619481	0.000978		4	1.1933	11.933	+	73.16
Mouth	-2.06652	0.857216	-0.470396		L. kunkeei	-0.560506	0.518029	-0.124965		5	0.6777	6.777		79.938
Mouth	-1.56634	0.23751	-0.233205		P. apium	-0.718195	0.069789	-0.390127		6	0.6128	6.128		86.066
Mouth	-0.583641	-0.441157	1.06639		Alpha2.1	0.470794	-0.680504	-0.336862		7	0.5233	5.233		91.299
Mouth	-1.08586	0.358548	3.81138		S. alvi	0.034938	0.075962	0.823253		8	0.4882	4.882		96.181
Mouth	-0.218629	-0.000753432	0.778723		G. apicola	-0.206405	-0.262026	0.753076		9	0.3819	3.819		100
Mouth	-0.766349	-0.453187	0.171767		Burkholdariales	-0.577391	-0.480124	-0.148751		10	0	0		100
Mouth	-1.3092	0.245571	-0.73626
Mouth	-2.35578	0.596467	-1.00924
Mouth	-3.37407	0.969567	-0.87584		All Niches
Mouth	-1.57718	-0.31326	0.271083		Eigenvectors
Mouth	-0.923422	-0.717318	0.826499			Prin1	Prin2	Prin3	Prin4	Prin5	Prin6	Prin7	Prin8	Prin9	Prin10
Mouth	-1.74225	-0.00333152	0.628495		Firm5	0.50152	-0.16916	-0.13558	0.29506	-0.01288	-0.05795	0.12601	-0.23947	0.67523	0.28588
Mouth	-1.89891	2.01389	-0.544835		Firm4	0.15084	0.30149	0.03913	-0.67463	0.45659	-0.0453	-0.25447	-0.17175	0.11624	0.33378
Mouth	-1.84319	1.29732	-0.887184		Bifido	0.318	0.42958	0.00548	-0.13688	-0.59956	0.10245	0.32845	-0.04638	-0.29858	0.35556
Mouth	-2.71885	1.81386	-0.339476		L. kunkeei	-0.37662	0.34653	-0.10294	0.31247	-0.25054	-0.3049	-0.55795	0.07958	0.15702	0.36305
Mouth	-0.353215	1.41582	-0.562558		P. apium	-0.46884	0.03525	-0.31039	0.18364	0.296	0.05808	0.43348	-0.48219	-0.16696	0.33107
Mouth	-1.46592	1.148	0.519909		Alpha2.1	0.3231	-0.44983	-0.26864	0.14293	0.15489	0.0251	-0.29499	0.1863	-0.52291	0.4253
Mouth	-0.848136	2.50954	-0.991799		S. alvi	0.02223	0.0578	0.64221	0.22743	0.29914	-0.39868	0.32205	0.30358	-0.07473	0.28656
Mouth	-1.96735	0.734777	-0.613787		G. apicola	-0.12718	-0.18203	0.58958	0.101	-0.10589	0.60858	-0.25815	-0.30758	0.01799	0.22301
Mouth	-2.57938	2.34321	-1.09147		Burkholdariales	-0.36654	-0.35773	-0.1052	-0.37486	-0.19849	0.15366	0.23052	0.49358	0.31627	0.35538
Mouth	-1.41979	2.13724	0.218049		Carbonyl	0.08682	0.45588	-0.17275	0.29128	0.34266	0.57809	0.04205	0.45505	0.09746	-4e-05
Mouth	-2.03958	1.35428	-0.0892799
Mouth	-1.78076	1.03054	0.40226
Mouth	-1.18251	1.82789	0.186986
Mouth	-2.1039	1.63426	0.086237
Mouth	-2.48743	1.82526	0.414663
Mouth	-0.237311	1.25281	-0.181429
Mouth	-1.92803	2.57166	0.110463
Mouth	-0.873641	0.704623	2.53281
Mouth	1.1577	-0.074976	4.46488
Mouth	-0.39673	-0.51821	1.41245
Mouth	-2.93275	0.904422	-1.11896
Mouth	-2.25317	0.502382	0.282302
Mouth	-1.63382	-0.696538	-1.73604
Mouth	-0.21809	-1.57562	2.30772
Mouth	-0.921596	-2.59956	-0.845807
Mouth	-2.03713	-1.67439	0.251362
Mouth	-1.9191	-0.651106	0.149935
Mouth	-0.594594	-1.20875	0.0451135
Mouth	-0.515738	-1.26817	0.673647
Mouth	-3.21765	-0.323228	-0.043561
Mouth	-0.64977	-0.722035	0.482614
Mouth	-0.332201	-1.36689	1.13392
Mouth	0.105944	0.910282	-1.817
Mouth	0.470555	0.814044	1.67011
Mouth	0.161095	-0.012621	0.931305
Mouth	-0.469003	-0.607038	1.06583
Mouth	-1.06677	-0.488921	3.42342
Mouth	-3.28186	0.274984	1.02146
Mouth	-0.117005	1.0398	1.33473
Mouth	-2.30349	0.664565	-0.337232
Mouth	-0.440188	0.322937	2.73375
Mouth	-0.73375	0.169292	1.02294
Mouth	-1.86276	1.22769	0.00705714
Mouth	0.0436291	-0.487478	1.359
Mouth	-3.15624	1.53301	0.658469
Mouth	-1.75037	2.29585	0.993801
Mouth	-0.740239	-0.892923	0.278912
Mouth	1.1164	-1.20586	1.9416
Midgut	0.255977	0.628676	0.0252025
Midgut	-0.2242	-0.675205	0.0317201
Midgut	-0.24013	-0.946062	0.165461
Midgut	-2.06628	0.101766	1.85059
Midgut	-1.70405	2.36255	-1.25719
Midgut	-1.34304	-0.464173	0.301011
Midgut	-1.48403	-0.255395	0.448472
Midgut	-0.785753	-0.689367	-0.789238
Midgut	-1.1908	-0.226915	-0.51892
Midgut	-2.47029	0.0373803	1.2115
Midgut	0.941554	0.536988	0.503517
Midgut	-1.22144	0.0110597	0.291942
Midgut	-1.15563	-0.499694	0.363548
Midgut	-0.84068	-0.941847	0.0739689
Midgut	-1.59043	-0.610308	0.348166
Midgut	-1.45498	1.38642	1.47539
Midgut	0.0505478	1.82068	-0.370322
Midgut	0.151747	0.67609	0.00682119
Midgut	0.928201	2.74245	-1.24869
Midgut	-0.601161	0.180519	-1.13557
Midgut	-0.753978	1.71282	-1.58928
Midgut	0.336489	2.35513	-1.26526
Midgut	-1.73431	1.85811	-0.916435
Midgut	0.511005	3.3452	-2.46057
Midgut	0.546425	0.979932	2.08181
Midgut	-2.68613	1.3886	0.340143
Midgut	0.0310994	1.72038	-0.149204
Midgut	-1.33056	1.55157	-0.821631
Midgut	-0.461686	0.636477	1.86923
Midgut	-0.478765	2.05631	-0.512061
Midgut	-0.264436	-0.151705	-0.16871
Midgut	0.399005	3.58727	-2.3587
Midgut	0.710472	-0.701679	3.41256
Midgut	-0.227591	-0.396584	1.81204
Midgut	-1.80856	-2.46901	1.45551
Midgut	-1.343	-1.842	-1.6787
Midgut	-1.55863	-0.634395	-0.982375
Midgut	-1.39912	-1.61768	-1.96228
Midgut	-0.599802	-2.0965	-1.91355
Midgut	-1.25913	-1.32859	-2.23996
Midgut	-1.89963	-2.02653	-1.25242
Midgut	-0.389863	-2.46412	1.93449
Midgut	-0.478334	-2.42464	-1.90296
Midgut	-1.16163	-1.08694	-1.76953
Midgut	-1.72553	-1.62872	-1.08072
Midgut	-1.62794	-1.11844	-0.801785
Midgut	-1.01288	-1.39669	-0.880142
Midgut	-1.48469	0.590585	-1.70334
Midgut	-0.910564	0.31601	-0.867934
Midgut	-0.589989	-0.0812012	1.10329
Midgut	-0.225478	-0.207724	0.153722
Midgut	-0.0453334	-1.53698	2.52344
Midgut	0.376768	0.756551	1.23403
Midgut	-0.710747	-0.115487	-0.0718241
Midgut	-1.87276	0.61977	-0.239337
Midgut	-0.862847	2.42828	0.225459
Midgut	0.346104	0.542509	-0.680449
Midgut	-0.8583	0.0308162	0.0927603
Midgut	-0.679988	-1.32365	-0.313377
Midgut	-0.0482662	3.17731	-1.21386
Midgut	-1.0324	2.25669	-0.68742
Midgut	-0.461726	0.36401	0.920433
Midgut	0.901908	0.97031	-0.275136
Ileum	1.83072	0.300395	-0.116184
Ileum	0.140666	-0.761044	1.43677
Ileum	-0.518043	-0.681741	1.44017
Ileum	0.764115	-1.24509	0.191484
Ileum	-0.0996844	1.54292	-0.113771
Ileum	0.536889	-1.0511	0.0503017
Ileum	-0.603435	-0.260347	1.20455
Ileum	0.00286021	-0.488992	0.435327
Ileum	-0.284284	0.0122188	2.00718
Ileum	-0.672665	-0.641933	1.97657
Ileum	2.58576	0.729813	0.1082
Ileum	0.589902	0.310526	0.447328
Ileum	-0.780298	-0.944719	1.00871
Ileum	-0.909488	-0.88527	0.296706
Ileum	-0.675003	-1.03648	0.262385
Ileum	-0.0973855	1.14003	4.06524
Ileum	0.820727	1.42506	-0.184383
Ileum	0.688455	0.758549	0.0785304
Ileum	1.55679	2.77309	-1.88213
Ileum	-0.243599	0.167401	-0.283506
Ileum	0.100194	1.04681	0.309366
Ileum	0.651051	1.84181	-0.52009
Ileum	-0.139249	-0.407734	-0.442742
Ileum	2.02995	3.14949	-2.01009
Ileum	1.09141	1.38002	2.24519
Ileum	-0.410954	1.3506	0.378479
Ileum	0.0412415	2.43262	0.122876
Ileum	1.21433	1.29491	-1.04083
Ileum	-0.212622	1.15297	1.44739
Ileum	1.46507	2.10981	-0.461302
Ileum	0.142958	-0.111618	-0.771031
Ileum	1.42743	3.26501	-0.735217
Ileum	-0.553437	-0.596259	2.09743
Ileum	-0.0662982	-0.554682	1.47595
Ileum	-0.258274	0.0364815	-1.37796
Ileum	-0.955875	-1.57045	-2.76291
Ileum	-0.905655	-0.43335	-1.39988
Ileum	-0.895761	-1.58774	-2.39712
Ileum	-0.863746	-2.07099	-1.84766
Ileum	-1.53981	-1.5601	-2.00277
Ileum	-0.685804	-0.906226	1.03749
Ileum	-0.377676	-2.21296	-0.615815
Ileum	-0.464397	-1.62174	0.545338
Ileum	0.071613	-2.0713	-1.71581
Ileum	-1.47299	-1.32632	-2.30407
Ileum	-0.999337	-0.912545	-2.00613
Ileum	1.12943	-1.72169	-1.50446
Ileum	-1.09356	0.155705	-1.83611
Ileum	1.13781	1.151	-0.0415744
Ileum	-1.35062	0.00819909	2.08632
Ileum	1.16087	-0.85644	0.217977
Ileum	0.525821	-1.07379	2.61646
Ileum	1.2022	0.57457	1.14147
Ileum	-0.11463	0.257803	-0.337786
Ileum	-0.437608	-0.133086	0.0627146
Ileum	1.25311	1.80588	3.14265
Ileum	1.03162	1.40773	-0.607573
Ileum	0.0622809	-0.725142	0.247997
Ileum	0.148002	-2.1934	0.0550431
Ileum	0.580057	2.98201	-0.213938
Ileum	0.881147	1.3816	0.121422
Ileum	0.393999	-0.0935205	-0.195887
Ileum	0.616775	0.120974	0.220944
Rectum	3.15211	-0.226521	-0.609005
Rectum	1.14362	-2.2698	0.0906763
Rectum	1.571	-1.0709	-0.758119
Rectum	0.871398	-1.35048	0.199978
Rectum	2.57501	0.863799	-0.979158
Rectum	0.900911	-1.43273	-0.250193
Rectum	1.88756	-2.12314	0.377261
Rectum	1.60353	-1.7142	-0.645442
Rectum	3.48793	0.588949	-0.0905314
Rectum	1.31766	-2.40448	-0.219761
Rectum	3.74326	0.330676	-1.0951
Rectum	2.03693	-0.139255	0.23184
Rectum	1.59862	-2.08977	-0.947062
Rectum	1.23694	-2.09406	1.30859
Rectum	0.563778	-1.3076	-0.98941
Rectum	2.17084	1.57739	2.79051
Rectum	2.46213	1.15202	-1.53228
Rectum	2.14743	0.301301	-0.157288
Rectum	3.43851	2.13977	-1.4893
Rectum	0.935577	-1.07069	-0.396124
Rectum	2.46819	0.786431	-1.44618
Rectum	2.20557	0.856459	-1.21809
Rectum	2.70812	1.10257	-1.18847
Rectum	3.40816	2.48985	-0.71212
Rectum	2.38476	0.963301	1.63846
Rectum	2.77114	1.45361	0.0998983
Rectum	2.89096	1.77258	0.378113
Rectum	2.30117	0.854467	-0.824303
Rectum	0.844607	0.296035	1.44275
Rectum	2.79982	1.44354	-0.144251
Rectum	1.2635	-0.725872	-1.00434
Rectum	2.52969	3.0178	-1.97357
Rectum	0.905099	-1.80819	0.972515
Rectum	2.07738	-1.1136	0.632422
Rectum	-0.564433	-1.84233	-0.554668
Rectum	1.19643	-2.50253	-1.81203
Rectum	1.12525	-2.32458	-1.10698
Rectum	0.590636	-2.80084	-1.97271
Rectum	1.5288	-2.94234	-1.01492
Rectum	0.812404	-2.42533	-1.5882
Rectum	0.511171	-2.39071	-1.59461
Rectum	0.832914	-2.78465	-1.13674
Rectum	1.31724	-3.02645	-0.990769
Rectum	1.96885	-1.79138	0.0709803
Rectum	0.974506	-2.3288	-1.27008
Rectum	1.84106	-1.53985	-1.21884
Rectum	1.02287	-1.97914	-1.20205
Rectum	1.63218	-0.521008	0.745807
Rectum	2.91478	2.41431	0.597795
Rectum	0.923319	-1.17985	1.08622
Rectum	2.20103	-1.65387	0.112589
Rectum	2.53824	-2.41299	2.60883
Rectum	2.98164	0.0794439	0.886949
Rectum	2.49509	-0.753723	-0.040022
Rectum	0.974716	-1.22802	-0.546549
Rectum	3.46788	1.20885	1.74661
Rectum	2.84347	0.821191	-0.576585
Rectum	1.72888	-2.21155	0.477521
Rectum	2.08995	-2.34997	0.0461759
Rectum	2.62221	1.40038	-0.378271
Rectum	3.53921	0.314661	0.315178
Rectum	2.37387	-0.719629	0.169746
Rectum	1.17805	0.0466152	-1.02108
