# Supplementary material for: The queen’s gut refines with age: longevity phenotypes in a social insect model
Source: Microbiome. 2018 Jun 18;6:108. doi: 10.1186/s40168-018-0489-1 (PMC6006926; doi:10.1186/s40168-018-0489-1)
Supplement: Supplementary file 11 — Table S11. Anosim by queen age and source. (XLSX 94 kb) [file 40168_2018_489_MOESM11_ESM.xlsx]

## Sheet: MP Anosim
ANOSIM results for Mouthparts
	Analysis by age and source

## Sheet: MID Anosim
ANOSIM results for Midgut
	Analysis by age and source

## Sheet: IL Anosim
ANOSIM results for Ileum
	Analysis by age and source

## Sheet: REC Anosim
ANOSIM results for Rectum
	Analysis by age and source
