# Supplementary material for: The queen’s gut refines with age: longevity phenotypes in a social insect model
Source: Microbiome. 2018 Jun 18;6:108. doi: 10.1186/s40168-018-0489-1 (PMC6006926; doi:10.1186/s40168-018-0489-1)
Supplement: Supplementary file 12 — Table S12. Queen microbiota correlations. (XLSX 3421 kb) [file 40168_2018_489_MOESM12_ESM.xlsx]

## Sheet: Figure SparCC
	Figure S3. Correlation networks as determined by SparCC displaying the top 8 most abundant OTUs by niche (Table S9). Lines indicate significant relationships (p < 0.001) and thicker lines are stronger correlations. Black lines are positive correlations and red lines are negative. Gram positive bacteria are grey, and gram negative bacteria are colored pink for Acetobacteraceae, and green for Prote…

## Sheet: TOP 9 OTUs All Niches
SparCC results for the top 9 most abundant OTUs
		Correlation table listing r-values												p-values
OTU		Otu0001	Otu0002	Otu0003	Otu0004	Otu0005	Otu0006	Otu0007	Otu0008	Otu0009				Otu0001	Otu0002	Otu0003	Otu0004	Otu0005	Otu0006	Otu0007	Otu0008	Otu0009
		Bacteria(100)	Bacteria(100)	Bacteria(100)	Bacteria(100)	Bacteria(100)	Bacteria(100)	Bacteria(100)	Bacteria(100)	Bacteria(100)				Bacteria(100)	Bacteria(100)	Bacteria(100)	Bacteria(100)	Bacteria(100)	Bacteria(100)	Bacteria(100)	Bacteria(100)	Bacteria(100)
		Firmicutes(100)	Proteobacteria(100)	Firmicutes(100)	Firmicutes(100)	Proteobacteria(100)	Proteobacteria(100)	Actinobacteria(100)	Proteobacteria(100)	Proteobacteria(100)				Firmicutes(100)	Proteobacteria(100)	Firmicutes(100)	Firmicutes(100)	Proteobacteria(100)	Proteobacteria(100)	Actinobacteria(100)	Proteobacteria(100)	Proteobacteria(100)
		Bacilli(100)	Alphaproteobacteria(100)	Bacilli(100)	Bacilli(100)	Alphaproteobacteria(100)	Betaproteobacteria(100)	Actinobacteria(100)	Gammaproteobacteria(100)	Betaproteobacteria(100)				Bacilli(100)	Alphaproteobacteria(100)	Bacilli(100)	Bacilli(100)	Alphaproteobacteria(100)	Betaproteobacteria(100)	Actinobacteria(100)	Gammaproteobacteria(100)	Betaproteobacteria(100)
		Lactobacillales(100)	Rhodospirillales(100)	Lactobacillales(100)	Lactobacillales(100)	Rhodospirillales(100)	Neisseriales(100)	Bifidobacteriales(100)	Gammaproteobacteria_order_incertae_sedis(100)	Burkholderiales(100)				Lactobacillales(100)	Rhodospirillales(100)	Lactobacillales(100)	Lactobacillales(100)	Rhodospirillales(100)	Neisseriales(100)	Bifidobacteriales(100)	Gammaproteobacteria_order_incertae_sedis(100)	Burkholderiales(100)
		Lactobacillaceae(100)	Acetobacteraceae(100)	Lactobacillaceae(100)	Lactobacillaceae(100)	Acetobacteraceae(100)	Neisseriaceae(100)	Bifidobacteriaceae(100)	Gammaproteobacteria_family_incertae_sedis(100)	Comamonadaceae(100)				Lactobacillaceae(100)	Acetobacteraceae(100)	Lactobacillaceae(100)	Lactobacillaceae(100)	Acetobacteraceae(100)	Neisseriaceae(100)	Bifidobacteriaceae(100)	Gammaproteobacteria_family_incertae_sedis(100)	Comamonadaceae(100)
		Lactobacillus(100)	Saccharibacter(51)	Lactobacillaceae_unclassified(100)	Lactobacillus(100)	Alpha2.1(100)	Neisseriaceae_unclassified(93)	Bifidobacterium(100)	Gamma-1(72)	Delftia(100)				Lactobacillus(100)	Saccharibacter(51)	Lactobacillaceae_unclassified(100)	Lactobacillus(100)	Alpha2.1(100)	Neisseriaceae_unclassified(93)	Bifidobacterium(100)	Gamma-1(72)	Delftia(100)
		Firm5(100)	Alpha2.2(51)	Lactobacillaceae_unclassified(100)	Firm4(100)	Alpha2.1_unclassified(100)	Neisseriaceae_unclassified(93)	BeeBifido(100)	Gamma-1_unclassified(72)	Delftia_unclassified(100)				Firm5(100)	Alpha2.2(51)	Lactobacillaceae_unclassified(100)	Firm4(100)	Alpha2.1_unclassified(100)	Neisseriaceae_unclassified(93)	BeeBifido(100)	Gamma-1_unclassified(72)	Delftia_unclassified(100)
		Firm5_unclassified(100)	Alpha2.2_unclassified(51)	Lactobacillaceae_unclassified(100)	Firm4_unclassified(100)	Alpha2.1_unclassified(100)	Neisseriaceae_unclassified(93)	BeeBifido_unclassified(100)	Gamma-1_unclassified(72)	Delftia_unclassified(100)				Firm5_unclassified(100)	Alpha2.2_unclassified(51)	Lactobacillaceae_unclassified(100)	Firm4_unclassified(100)	Alpha2.1_unclassified(100)	Neisseriaceae_unclassified(93)	BeeBifido_unclassified(100)	Gamma-1_unclassified(72)	Delftia_unclassified(100)
		Firm5_unclassified_unclassified(100)	Alpha2.2_unclassified_unclassified(51)	Lactobacillaceae_unclassified_unclassified(100)	Firm4_unclassified_unclassified(100)	Alpha2.1_unclassified_unclassified(100)	Neisseriaceae_unclassified_unclassified(93)	BeeBifido_unclassified_unclassified(100)	Gamma-1_unclassified_unclassified(72)	Delftia_unclassified_unclassified(100)				Firm5_unclassified_unclassified(100)	Alpha2.2_unclassified_unclassified(51)	Lactobacillaceae_unclassified_unclassified(100)	Firm4_unclassified_unclassified(100)	Alpha2.1_unclassified_unclassified(100)	Neisseriaceae_unclassified_unclassified(93)	BeeBifido_unclassified_unclassified(100)	Gamma-1_unclassified_unclassified(72)	Delftia_unclassified_unclassified(100)
		L. Firm5	P. apium	L. kunkeei	L. firm4	Alpha 2.1	S. alvi	Bifidobacterium	G. apicola	Delftia				L. Firm5	P. apium	L. kunkeei	L. firm4	Alpha 2.1	S. alvi	Bifidobacterium	G. apicola	Delftia
MOUTH		Otu0001	Otu0002	Otu0003	Otu0004	Otu0005	Otu0006	Otu0007	Otu0008	Out0009		MOUTH		Otu0001	Otu0002	Otu0003	Otu0004	Otu0005	Otu0006	Otu0007	Otu0008	Out0009
L. Firm5	Otu0001	1	-0.17152	-0.171214	0.764745	0.275714	0.456494	0.609441	0.517036	0.285711		L. Firm5	Otu0001	1	0.072	0.085	0	0	0	0	0	0
P. apium	Otu0002	-0.17152	1	0.4	-0.147425	-0.191243	-0.048753	0.143206	-0.100882	-0.369833		P. apium	Otu0002	0.072	1	0	0.096	0.108	0.337	0.108	0.074	0
L. kunkeei	Otu0003	-0.171214	0.397733	1	-0.196399	-0.059967	0.095764	0.108719	0.038001	-0.42204		L. kunkeei	Otu0003	0.085	0	1	0.024	0.254	0.253	0.18	0.446	0
L. firm4	Otu0004	0.764745	-0.147425	-0.196399	1	0.139568	0.406054	0.506509	0.423579	0.329029		L. firm4	Otu0004	0	0.096	0.024	1	0.121	0	0	0	0.012
Alpha 2.1	Otu0005	0.275714	-0.191243	-0.059967	0.139568	1	0.248718	0.208297	0.403877	0.32503		Alpha 2.1	Otu0005	0	0.108	0.254	0.121	1	0.048	0.036	0	0
S. alvi	Otu0006	0.456494	-0.048753	0.095764	0.406054	0.248718	1	0.488978	0.638217	-0.050113		S. alvi	Otu0006	0	0.337	0.253	0	0.048	1	0	0	0.348
Bifidobacterium	Otu0007	0.609441	0.143206	0.108719	0.506509	0.208297	0.488978	1	0.456429	-0.086748		Bifidobacterium	Otu0007	0	0.108	0.18	0	0.036	0	1	0	0.181
G. apicola	Otu0008	0.517036	-0.100882	0.038001	0.423579	0.403877	0.638217	0.456429	1	0.006459		G. apicola	Otu0008	0	0.074	0.446	0	0	0	0	1	0.459
Burk	Out0009	0.285711	-0.369833	-0.42204	0.329029	0.32503	-0.050113	-0.086748	0.006459	1		Burk	Out0009	0	0	0	0.012	0	0.348	0.181	0.459	1
		L. Firm5	P. apium	L. kunkeei	L. firm4	Alpha 2.1	S. alvi	Bifidobacterium	G. apicola	Burk				L. Firm5	P. apium	L. kunkeei	L. firm4	Alpha 2.1	S. alvi	Bifidobacterium	G. apicola	Burk
MIDGUT	OTU	Otu0001	Otu0002	Otu0003	Otu0004	Otu0005	Otu0006	Otu0007	Otu0008	Otu0009		MIDGUT		Otu0001	Otu0002	Otu0003	Otu0004	Otu0005	Otu0006	Otu0007	Otu0008	Out0009
L. Firm5	Otu0001	1	0.027217	0.420734	0.410443	0.371237	0.424384	0.531547	0.36746	-0.172485		L. Firm5	Otu0001	1	0.289	0	0	0	0	0	0	0.061
P. apium	Otu0002	0.027217	1	0.237427	0.145038	-0.034059	-0.091532	0.012867	-0.080128	-0.413845		P. apium	Otu0002	0.289	1	0.024	0.193	0.42	0.288	0.384	0.278	0
L. kunkeei	Otu0003	0.420734	0.237427	1	0.335893	-0.174991	0.216605	0.533663	0.144203	-0.382428		L. kunkeei	Otu0003	0	0.024	1	0.036	0.036	0	0	0.12	0
L. firm4	Otu0004	0.410443	0.145038	0.335893	1	-0.057291	0.352374	0.5531	0.254148	-0.247825		L. firm4	Otu0004	0	0.193	0.036	1	0.325	0	0	0.024	0.025
Alpha 2.1	Otu0005	0.371237	-0.034059	-0.174991	-0.057291	1	0.08029	-0.052813	0.185814	0.366336		Alpha 2.1	Otu0005	0	0.42	0.036	0.325	1	0.337	0.268	0.06	0
S. alvi	Otu0006	0.424384	-0.091532	0.216605	0.352374	0.08029	1	0.339411	0.626238	0.000723		S. alvi	Otu0006	0	0.288	0	0	0.337	1	0	0	0.387
Bifidobacterium	Otu0007	0.531547	0.012867	0.533663	0.5531	-0.052813	0.339411	1	0.309738	-0.25448		Bifidobacterium	Otu0007	0	0.384	0	0	0.268	0	1	0	0.036
G. apicola	Otu0008	0.36746	-0.080128	0.144203	0.254148	0.185814	0.626238	0.309738	1	0.032124		G. apicola	Otu0008	0	0.278	0.12	0.024	0.06	0	0	1	0.338
Burk	Otu0009	-0.172485	-0.413845	-0.382428	-0.247825	0.366336	0.000723	-0.25448	0.032124	1		Burk	Out0009	0.061	0	0	0.025	0	0.387	0.036	0.338	1
		L. Firm5	P. apium	L. kunkeei	L. firm4	Alpha 2.1	S. alvi	Bifidobacterium	G. apicola	Burk				L. Firm5	P. apium	L. kunkeei	L. firm4	Alpha 2.1	S. alvi	Bifidobacterium	G. apicola	Burk
ILEUM		Otu0001	Otu0002	Otu0003	Otu0004	Otu0005	Otu0006	Otu0007	Otu0008	Otu0009		ILEUM		Otu0001	Otu0002	Otu0003	Otu0004	Otu0005	Otu0006	Otu0007	Otu0008	Out0009
L. Firm5	Otu0001	1	-0.436778	0.092229	-0.133103	-0.277624	0.193682	0.224277	0.136784	-0.499507		L. Firm5	Otu0001	1	0	0.195	0.181	0.012	0.06	0.024	0.111	0
P. apium	Otu0002	-0.436778	1	0.105363	0.039171	0.324066	-0.107204	-0.252234	0.056942	0.251521		P. apium	Otu0002	0	1	0.18	0.34	0.012	0.204	0	0.325	0.024
L. kunkeei	Otu0003	0.092229	0.105363	1	0.169487	-0.107597	0.266137	0.286345	0.202414	-0.176626		L. kunkeei	Otu0003	0.195	0.18	1	0.048	0.192	0.012	0.012	0.036	0.108
L. firm4	Otu0004	-0.133103	0.039171	0.169487	1	0.084408	0.215932	0.37936	0.234202	-0.070708		L. firm4	Otu0004	0.181	0.34	0.048	1	0.277	0.06	0.012	0.036	0.241
Alpha 2.1	Otu0005	-0.277624	0.324066	-0.107597	0.084408	1	-0.228029	-0.315511	0.091772	0.359416		Alpha 2.1	Otu0005	0.012	0.012	0.192	0.277	1	0.024	0	0.157	0
S. alvi	Otu0006	0.193682	-0.107204	0.266137	0.215932	-0.228029	1	0.248095	0.520742	-0.187508		S. alvi	Otu0006	0.06	0.204	0.012	0.06	0.024	1	0	0	0.048
Bifidobacterium	Otu0007	0.224277	-0.252234	0.286345	0.37936	-0.315511	0.248095	1	0.157422	-0.38272		Bifidobacterium	Otu0007	0.024	0	0.012	0.012	0	0	1	0.12	0
G. apicola	Otu0008	0.136784	0.056942	0.202414	0.234202	0.091772	0.520742	0.157422	1	0.046951		G. apicola	Otu0008	0.111	0.325	0.036	0.036	0.157	0	0.12	1	0.326
Burk	Otu0009	-0.499507	0.251521	-0.176626	-0.070708	0.359416	-0.187508	-0.38272	0.046951	1		Burk	Out0009	0	0.024	0.108	0.241	0	0.048	0	0.326	1
		L. Firm5	P. apium	L. kunkeei	L. firm4	Alpha 2.1	S. alvi	Bifidobacterium	G. apicola	Burk				L. Firm5	P. apium	L. kunkeei	L. firm4	Alpha 2.1	S. alvi	Bifidobacterium	G. apicola	Burk
RECTUM		Otu0001	Otu0002	Otu0003	Otu0004	Otu0005	Otu0006	Otu0007	Otu0008	Out0009		RECTUM		Otu0001	Otu0002	Otu0003	Otu0004	Otu0005	Otu0006	Otu0007	Otu0008	Out0009
L. Firm5	Otu0001	1	-0.048117	0.15739	-0.176206	-0.042717	0.047724	0.035755	0.284133	-0.299725		L. Firm5	Otu0001	1	0.23	0.168	0.096	0.326	0.349	0.423	0	0
P. apium	Otu0002	-0.048117	1	0.164333	-0.106748	0.162188	-0.009141	-0.293664	0.003795	0.223537		P. apium	Otu0002	0.23	1	0.097	0.193	0.048	0.518	0.012	0.483	0.012
L. kunkeei	Otu0003	0.15739	0.164333	1	0.231619	0.122022	0.327262	0.296501	0.200062	-0.10324		L. kunkeei	Otu0003	0.168	0.097	1	0.024	0.216	0	0	0.024	0.133
L. firm4	Otu0004	-0.176206	-0.106748	0.231619	1	-0.114875	0.322403	0.490656	0.123134	-0.073593		L. firm4	Otu0004	0.096	0.193	0.024	1	0.193	0	0	0.144	0.12
Alpha 2.1	Otu0005	-0.042717	0.162188	0.122022	-0.114875	1	-0.000111	-0.287964	0.106466	0.172812		Alpha 2.1	Otu0005	0.326	0.048	0.216	0.193	1	0.507	0	0.132	0.012
S. alvi	Otu0006	0.047724	-0.009141	0.327262	0.322403	-0.000111	1	0.229069	0.435619	-0.210472		S. alvi	Otu0006	0.349	0.518	0	0	0.507	1	0.049	0	0.012
Bifidobacterium	Otu0007	0.035755	-0.293664	0.296501	0.490656	-0.287964	0.229069	1	0.133617	-0.29333		Bifidobacterium	Otu0007	0.423	0.012	0	0	0	0.049	1	0.12	0
G. apicola	Otu0008	0.284133	0.003795	0.200062	0.123134	0.106466	0.435619	0.133617	1	0.006176		G. apicola	Otu0008	0	0.483	0.024	0.144	0.132	0	0.12	1	0.507
Burk	Otu0009	-0.299725	0.223537	-0.10324	-0.073593	0.172812	-0.210472	-0.29333	0.006176	1		Burk	Out0009	0	0.012	0.133	0.12	0.012	0.012	0	0.507	1

## Sheet: MOUTH
		OTU	Otu0001	Otu0002	Otu0003	Otu0004	Otu0005	Otu0006	Otu0007	Otu0008	Otu0009	Otu0010	Otu0011	Otu0012	Otu0013	Otu0014	Otu0015	Otu0016	Otu0017	Otu0018	Otu0019	Otu0020	Otu0021	Otu0022	Otu0023	Otu0024	Otu0025	Otu0026	Otu0027	Otu0028	Otu0029	Otu0030	Otu0031	Otu0032	Otu0033	Otu0034	Otu0035	Otu0036	Otu0037	Otu0038	Otu0039	Otu0040	Otu0041	Otu0042	Otu0043	Otu0044	Otu0045	Otu0046	Otu0047
		Taxonomy	Bacteria(100)	Bacteria(100)	Bacteria(100)	Bacteria(100)	Bacteria(100)	Bacteria(100)	Bacteria(100)	Bacteria(100)	Bacteria(100)	Bacteria(100)	Bacteria(100)	Bacteria(100)	Bacteria(100)	Bacteria(100)	Bacteria(100)	Bacteria(100)	Bacteria(100)	Bacteria(100)	Bacteria(100)	Bacteria(100)	Bacteria(100)	Bacteria(100)	Bacteria(100)	Bacteria(100)	Bacteria(100)	Bacteria(100)	Bacteria(100)	Bacteria(100)	Bacteria(100)	Bacteria(100)	Bacteria(100)	Bacteria(100)	Bacteria(100)	Bacteria(100)	Bacteria(100)	Bacteria(100)	Bacteria(100)	Bacteria(100)	Bacteria(100)	Bacteria(100)	Bacteria(100)	Bacteria(100)	Bacteria(100)	Bacteria(100)	Bacteria(100)	Bacteria(100)	Bacteria(100)
			Firmicutes(100)	Proteobacteria(100)	Firmicutes(100)	Firmicutes(100)	Proteobacteria(100)	Proteobacteria(100)	Actinobacteria(100)	Proteobacteria(100)	Proteobacteria(100)	Proteobacteria(100)	Firmicutes(100)	Actinobacteria(100)	Firmicutes(100)	Bacteroidetes(100)	Proteobacteria(100)	Proteobacteria(100)	Firmicutes(100)	Cyanobacteria(100)	Firmicutes(100)	Actinobacteria(100)	Firmicutes(100)	Proteobacteria(100)	Actinobacteria(100)	Proteobacteria(100)	Proteobacteria(100)	Bacteroidetes(100)	Actinobacteria(100)	Proteobacteria(100)	Proteobacteria(100)	Proteobacteria(100)	Proteobacteria(100)	Proteobacteria(100)	Actinobacteria(100)	Actinobacteria(100)	Proteobacteria(100)	Bacteroidetes(100)	Proteobacteria(100)	Firmicutes(100)	Proteobacteria(100)	Actinobacteria(100)	Firmicutes(100)	Actinobacteria(100)	Bacteria_unclassified(90)	Firmicutes(100)	Proteobacteria(100)	Actinobacteria(100)	Actinobacteria(100)
			Bacilli(100)	Alphaproteobacteria(100)	Bacilli(100)	Bacilli(100)	Alphaproteobacteria(100)	Betaproteobacteria(100)	Actinobacteria(100)	Gammaproteobacteria(100)	Betaproteobacteria(100)	Betaproteobacteria(100)	Bacilli(100)	Actinobacteria(100)	Bacilli(100)	Flavobacteria(100)	Betaproteobacteria(100)	Alphaproteobacteria(100)	Bacilli(100)	4C0d-2(100)	Bacilli(100)	Actinobacteria(100)	Bacilli(100)	Betaproteobacteria(100)	Actinobacteria(100)	Alphaproteobacteria(100)	Betaproteobacteria(100)	Sphingobacteria(100)	Actinobacteria(100)	Alphaproteobacteria(100)	Alphaproteobacteria(100)	Betaproteobacteria(100)	Alphaproteobacteria(100)	Alphaproteobacteria(100)	Actinobacteria(100)	Actinobacteria(100)	Alphaproteobacteria(100)	Flavobacteria(100)	Gammaproteobacteria(100)	Clostridia(99)	Alphaproteobacteria(100)	Actinobacteria(100)	Bacilli(100)	Actinobacteria(100)	Bacteria_unclassified(90)	Bacilli(100)	Betaproteobacteria(100)	Actinobacteria(100)	Actinobacteria(100)
			Lactobacillales(100)	Rhodospirillales(100)	Lactobacillales(100)	Lactobacillales(100)	Rhodospirillales(100)	Neisseriales(100)	Bifidobacteriales(100)	Gammaproteobacteria_order_incertae_sedis(100)	Burkholderiales(100)	Burkholderiales(100)	Bacillales(100)	Actinomycetales(100)	Bacillales(100)	Flavobacteriales(100)	Burkholderiales(100)	Caulobacterales(100)	Lactobacillales(100)	mle1-12(100)	Lactobacillales(100)	Actinomycetales(100)	Bacillales(100)	Burkholderiales(100)	Actinomycetales(100)	Rhizobiales(100)	Burkholderiales(100)	Sphingobacteriales(100)	Actinomycetales(100)	Rhodospirillales(100)	Rhizobiales(100)	Burkholderiales(100)	Rhodospirillales(100)	Rhizobiales(100)	Actinomycetales(100)	Actinomycetales(100)	Rhizobiales(100)	Flavobacteriales(100)	Pseudomonadales(100)	Clostridiales(99)	Rhizobiales(100)	Actinomycetales(100)	Lactobacillales(100)	Actinomycetales(100)	Bacteria_unclassified(90)	Bacillales(100)	Burkholderiales(100)	Actinomycetales(100)	Actinomycetales(100)
			Lactobacillaceae(100)	Acetobacteraceae(100)	Lactobacillaceae(100)	Lactobacillaceae(100)	Acetobacteraceae(100)	Neisseriaceae(100)	Bifidobacteriaceae(100)	Gammaproteobacteria_family_incertae_sedis(100)	Comamonadaceae(100)	Burkholderiaceae(100)	Bacillaceae(100)	Actinomycetales_unclassified(100)	Staphylococcaceae(100)	Flavobacteriaceae(100)	Comamonadaceae(100)	Caulobacteraceae(100)	Streptococcaceae(100)	mle1-12_unclassified(100)	Leuconostocaceae(100)	Propionibacteriaceae(100)	Bacillales_unclassified(100)	Oxalobacteraceae(100)	Micromonosporaceae(100)	Brucellaceae(100)	Oxalobacteraceae(100)	Chitinophagaceae(100)	Geodermatophilaceae(100)	Acetobacteraceae(100)	Methylobacteriaceae(100)	Comamonadaceae(100)	Acetobacteraceae(100)	Bartonellaceae(100)	Corynebacteriaceae(100)	Intrasporangiaceae(100)	Bradyrhizobiaceae(100)	Flavobacteriaceae(100)	Pseudomonadaceae(100)	Lachnospiraceae(70)	Rhizobiales_unclassified(55)	Geodermatophilaceae(100)	Enterococcaceae(100)	Micrococcaceae(100)	Bacteria_unclassified(90)	Bacillales_unclassified(56)	Oxalobacteraceae(100)	Corynebacteriaceae(100)	Corynebacteriaceae(100)
			Lactobacillus(100)	Saccharibacter(51)	Lactobacillaceae_unclassified(100)	Lactobacillus(100)	Alpha2.1(100)	Neisseriaceae_unclassified(93)	Bifidobacterium(100)	Gamma-1(72)	Delftia(100)	Ralstonia(100)	Bacillus(100)	Actinomycetales_unclassified(100)	Staphylococcus(100)	Cloacibacterium(100)	Tepidicella(100)	Caulobacteraceae_unclassified(100)	Streptococcus(100)	mle1-12_unclassified(100)	Fructobacillus(100)	Propionibacterium(100)	Bacillales_unclassified(100)	Oxalobacteraceae_unclassified(68)	Micromonosporaceae_unclassified(94)	Ochrobactrum(98)	Massilia(60)	Chitinophagaceae_unclassified(100)	Geodermatophilus(54)	Alpha2.1(100)	Methylobacterium(100)	Comamonadaceae_unclassified(97)	Acetobacteraceae_unclassified(93)	Bartonella(100)	Corynebacterium(100)	Janibacter(100)	Bradyrhizobium(94)	Flavobacteriaceae_unclassified(100)	Pseudomonas(100)	Lachnospiraceae_unclassified(70)	Rhizobiales_unclassified(55)	Geodermatophilaceae_unclassified(77)	Melissococcus(100)	Kocuria(100)	Bacteria_unclassified(90)	Bacillales_unclassified(56)	Oxalobacteraceae_unclassified(95)	Corynebacterium(100)	Corynebacteriaceae_unclassified(100)
			Firm5(100)	Alpha2.2(51)	Lactobacillaceae_unclassified(100)	Firm4(100)	Alpha2.1_unclassified(100)	Neisseriaceae_unclassified(93)	BeeBifido(100)	Gamma-1_unclassified(72)	Delftia_unclassified(100)	Ralstonia_unclassified(100)	Bacillus_amyloliquefaciens(100)	Actinomycetales_unclassified(100)	Staphylococcus_epidermidis(65)	Cloacibacterium_unclassified(100)	Tepidicella_unclassified(100)	Caulobacteraceae_unclassified(100)	Streptococcus_unclassified(68)	mle1-12_unclassified(100)	Fructobacillus_unclassified(100)	Propionibacterium_acnes(99)	Bacillales_unclassified(100)	Oxalobacteraceae_unclassified(68)	Micromonosporaceae_unclassified(94)	Ochrobactrum_unclassified(98)	Massilia_timonae(60)	Chitinophagaceae_unclassified(100)	Geodermatophilus_unclassified(54)	Alpha2.1_unclassified(100)	Methylobacterium_unclassified(100)	Comamonadaceae_unclassified(97)	Acetobacteraceae_unclassified(93)	Alpha1(100)	Corynebacterium_unclassified(100)	Janibacter_unclassified(100)	Bradyrhizobium_elkanii(94)	Flavobacteriaceae_unclassified(100)	Pseudomonas_unclassified(98)	Lachnospiraceae_unclassified(70)	Rhizobiales_unclassified(55)	Geodermatophilaceae_unclassified(77)	Melissococcus_plutonius(100)	Kocuria_rosea(100)	Bacteria_unclassified(90)	Bacillales_unclassified(56)	Oxalobacteraceae_unclassified(95)	Corynebacterium_unclassified(100)	Corynebacteriaceae_unclassified(100)
			Firm5_unclassified(100)	Alpha2.2_unclassified(51)	Lactobacillaceae_unclassified(100)	Firm4_unclassified(100)	Alpha2.1_unclassified(100)	Neisseriaceae_unclassified(93)	BeeBifido_unclassified(100)	Gamma-1_unclassified(72)	Delftia_unclassified(100)	Ralstonia_unclassified(100)	Bacillus_amyloliquefaciens_unclassified(100)	Actinomycetales_unclassified(100)	Staphylococcus_epidermidis_unclassified(65)	Cloacibacterium_unclassified(100)	Tepidicella_unclassified(100)	Caulobacteraceae_unclassified(100)	Streptococcus_unclassified(68)	mle1-12_unclassified(100)	Fructobacillus_unclassified(100)	Propionibacterium_acnes_unclassified(99)	Bacillales_unclassified(100)	Oxalobacteraceae_unclassified(68)	Micromonosporaceae_unclassified(94)	Ochrobactrum_unclassified(98)	Massilia_timonae_unclassified(60)	Chitinophagaceae_unclassified(100)	Geodermatophilus_unclassified(54)	Alpha2.1_unclassified(100)	Methylobacterium_unclassified(100)	Comamonadaceae_unclassified(97)	Acetobacteraceae_unclassified(93)	Alpha1_unclassified(100)	Corynebacterium_unclassified(100)	Janibacter_unclassified(100)	Bradyrhizobium_elkanii_unclassified(94)	Flavobacteriaceae_unclassified(100)	Pseudomonas_unclassified(98)	Lachnospiraceae_unclassified(70)	Rhizobiales_unclassified(55)	Geodermatophilaceae_unclassified(77)	Melissococcus_plutonius_unclassified(100)	Kocuria_rosea_unclassified(100)	Bacteria_unclassified(90)	Bacillales_unclassified(56)	Oxalobacteraceae_unclassified(95)	Corynebacterium_unclassified(100)	Corynebacteriaceae_unclassified(100)
Total Seqs	Niche	Cohort	Firm5_unclassified_unclassified(100)	Alpha2.2_unclassified_unclassified(51)	Lactobacillaceae_unclassified_unclassified(100)	Firm4_unclassified_unclassified(100)	Alpha2.1_unclassified_unclassified(100)	Neisseriaceae_unclassified_unclassified(93)	BeeBifido_unclassified_unclassified(100)	Gamma-1_unclassified_unclassified(72)	Delftia_unclassified_unclassified(100)	Ralstonia_unclassified_unclassified(100)	Bacillus_amyloliquefaciens_unclassified_unclassified(100)	Actinomycetales_unclassified_unclassified(100)	Staphylococcus_epidermidis_unclassified_unclassified(65)	Cloacibacterium_unclassified_unclassified(100)	Tepidicella_unclassified_unclassified(100)	Caulobacteraceae_unclassified_unclassified(100)	Streptococcus_unclassified_unclassified(68)	mle1-12_unclassified_unclassified(100)	Fructobacillus_unclassified_unclassified(100)	Propionibacterium_acnes_unclassified_unclassified(99)	Bacillales_unclassified_unclassified(100)	Oxalobacteraceae_unclassified_unclassified(68)	Micromonosporaceae_unclassified_unclassified(94)	Ochrobactrum_unclassified_unclassified(98)	Massilia_timonae_unclassified_unclassified(60)	Chitinophagaceae_unclassified_unclassified(100)	Geodermatophilus_unclassified_unclassified(54)	Alpha2.1_unclassified_unclassified(100)	Methylobacterium_unclassified_unclassified(100)	Comamonadaceae_unclassified_unclassified(97)	Acetobacteraceae_unclassified_unclassified(93)	Alpha1_unclassified_unclassified(100)	Corynebacterium_unclassified_unclassified(100)	Janibacter_unclassified_unclassified(100)	Bradyrhizobium_elkanii_unclassified_unclassified(94)	Flavobacteriaceae_unclassified_unclassified(100)	Pseudomonas_unclassified_unclassified(98)	Lachnospiraceae_unclassified_unclassified(70)	Rhizobiales_unclassified_unclassified(55)	Geodermatophilaceae_unclassified_unclassified(77)	Melissococcus_plutonius_unclassified_unclassified(100)	Kocuria_rosea_unclassified_unclassified(100)	Bacteria_unclassified_unclassified(90)	Bacillales_unclassified_unclassified(56)	Oxalobacteraceae_unclassified_unclassified(95)	Corynebacterium_unclassified_unclassified(100)	Corynebacteriaceae_unclassified_unclassified(100)
			Otu0001	Otu0002	Otu0003	Otu0004	Otu0005	Otu0006	Otu0007	Otu0008	Out0009	Otu0010	Otu0011	Otu0012	Otu0013	Otu0014	Otu0015	Otu0016	Otu0017	Otu0018	Otu0019	Otu0020	Otu0021	Otu0022	Otu0023	Otu0024	Otu0025	Otu0026	Otu0027	Otu0028	Otu0029	Otu0030	Otu0031	Otu0032	Otu0033	Otu0034	Otu0035	Otu0036	Otu0037	Otu0038	Otu0039	Otu0040	Otu0041	Otu0042	Otu0043	Otu0044	Otu0045	Otu0046	Otu0047
	Firm5_unclassified_unclassified(100)	Otu0001	1	-0.17152	-0.171214	0.764745	0.275714	0.456494	0.609441	0.517036	0.285711	-0.007599	0.092852	-0.014776	0.366028	0.060776	-0.014809	0.081331	0.262025	0.017585	0.140111	0.175068	0.057919	0.190134	-0.136184	0.274253	0.142483	-0.051723	-0.061202	0.062454	0.020854	-0.042287	-0.005855	-0.015703	0.13707	0.030401	-0.000137	0.012495	0.328073	0.078257	0.118254	-0.063175	0.073821	-0.043203	-0.071688	0.087966	0.04745	0.014161	0.211621
	Alpha2.2_unclassified_unclassified(51)	Otu0002	-0.17152	1	0.397733	-0.147425	-0.191243	-0.048753	0.143206	-0.100882	-0.369833	-0.189312	0.153897	-0.125861	-0.230436	-0.052874	-0.038901	-0.170065	0.041971	-0.176578	-0.004272	-0.131997	0.012245	-0.046653	0.032795	0.014401	-0.061321	-0.193292	-0.197191	0.020264	0.109866	-0.180311	0.247444	0.00149	-0.105339	0.03429	-0.182439	-0.055844	-0.182889	-0.116147	-0.133908	0.113042	-0.156122	0.103075	0.222736	-0.039024	-0.06982	-0.027936	-0.154509
	Lactobacillaceae_unclassified_unclassified(100)	Otu0003	-0.171214	0.397733	1	-0.196399	-0.059967	0.095764	0.108719	0.038001	-0.42204	-0.117991	0.00881	0.005631	-0.219752	-0.038845	0.007699	-0.105777	-0.23226	-0.139043	0.201123	-0.299583	-0.036764	-0.115017	0.08406	-0.179655	-0.256188	-0.102965	-0.029496	0.006538	-0.023767	-0.140886	0.108162	0.054501	-0.084099	-0.133559	-0.084984	0.002029	-0.302884	-0.043918	-0.1545	0.069935	0.145341	0.065661	0.143195	0.015204	-0.139113	-0.104856	-0.219089
	Firm4_unclassified_unclassified(100)	Otu0004	0.764745	-0.147425	-0.196399	1	0.139568	0.406054	0.506509	0.423579	0.329029	-0.158831	-0.049921	-0.130362	0.355785	0.015823	0.005456	-0.107103	0.264141	-0.091055	0.092148	0.245735	0.003905	0.089645	-0.086003	0.246896	0.176492	-0.138307	-0.028501	0.087739	-0.099659	-0.083812	0.083188	0.033189	0.104057	-0.00649	-0.106766	-0.023067	0.388572	0.095672	0.133124	-0.064877	-0.019295	-0.043394	0.020367	0.073272	0.058026	-0.001018	0.267029
	Alpha2.1_unclassified_unclassified(100)	Otu0005	0.275714	-0.191243	-0.059967	0.139568	1	0.248718	0.208297	0.403877	0.32503	0.414901	0.037615	0.214659	0.44303	-0.015962	0.034505	0.394795	0.237591	0.356334	0.210963	0.240803	0.116555	0.069626	-0.048716	0.104668	0.04986	0.292044	-0.082856	0.149215	-0.131615	0.276358	-0.197147	-0.114796	0.233112	-0.210499	0.346076	-0.005138	0.007101	0.164492	0.197043	0.072163	0.230576	-0.014696	-0.20493	0.108848	0.149606	-0.124188	-0.014309
	Neisseriaceae_unclassified_unclassified(93)	Otu0006	0.456494	-0.048753	0.095764	0.406054	0.248718	1	0.488978	0.638217	-0.050113	0.017251	0.091629	-0.128001	0.164734	0.05082	0.005555	0.036654	-0.113079	0.032743	0.186091	0.026843	0.090282	0.104056	-0.112671	0.151767	-0.13192	-0.045347	0.129844	-0.023996	0.018176	0.01266	0.044469	0.118303	-0.001828	-0.047305	0.046014	0.078346	0.053413	0.097381	0.113049	-0.023567	-0.08752	-0.028742	0.049702	0.129915	0.096103	-0.015944	-0.062799
	BeeBifido_unclassified_unclassified(100)	Otu0007	0.609441	0.143206	0.108719	0.506509	0.208297	0.488978	1	0.456429	-0.086748	-0.019028	0.053353	-0.032771	0.18046	0.06378	0.010895	0.036535	0.092159	0.01233	0.201865	-0.035709	0.159142	-0.125697	-0.069349	0.227758	0.000521	-0.060515	-0.02716	0.032046	0.06898	-0.052046	0.110306	0.028638	0.213843	-0.182052	-0.018844	0.095872	-0.000237	0.094943	0.062463	0.081308	0.092442	-0.032147	0.047462	0.159672	-0.086407	-0.083704	-0.062135
	Gamma-1_unclassified_unclassified(72)	Otu0008	0.517036	-0.100882	0.038001	0.423579	0.403877	0.638217	0.456429	1	0.006459	0.050498	0.088946	-0.052097	0.288254	-0.009185	-0.008262	0.071269	-0.007551	0.078009	0.242531	0.107991	0.05544	0.055506	-0.042452	0.196307	-0.017986	-0.065822	0.131913	0.037161	0.00489	0.019814	-0.014256	0.093388	0.110941	-0.117444	0.001445	0.0387	0.031336	0.188229	0.089285	0.065355	0.092876	-0.041987	-0.033574	0.237442	0.118557	-0.03317	0.019982
	Delftia_unclassified_unclassified(100)	Out0009	0.285711	-0.369833	-0.42204	0.329029	0.32503	-0.050113	-0.086748	0.006459	1	0.287167	-0.117175	0.197217	0.547748	0.029396	0.078644	0.260685	0.267619	0.255115	-0.088297	0.437253	0.068532	0.293559	-0.047433	0.186088	0.220871	0.199956	0.177591	0.088387	-0.092396	0.244812	-0.253497	-0.185643	0.280184	0.061695	0.221673	0.035936	0.397735	0.112068	0.166155	-0.093013	0.004579	-0.053617	-0.15692	-0.034303	0.238968	0.018262	0.238966
	Ralstonia_unclassified_unclassified(100)	Otu0010	-0.007599	-0.189312	-0.117991	-0.158831	0.414901	0.017251	-0.019028	0.050498	0.287167	1	-0.131263	0.23189	0.257044	-0.129365	-0.034869	0.706186	0.082696	0.70462	0.214581	0.025187	0.053426	0.198739	0.033003	-0.202888	-0.115069	0.599923	-0.065444	0.003291	-0.051729	0.58283	-0.103582	0.019906	0.02984	-0.082507	0.617784	-0.059157	-0.109818	0.107252	0.165804	0.088163	0.057007	-0.072199	-0.097626	-0.074289	0.185578	-0.032177	-0.205561
	Bacillus_amyloliquefaciens_unclassified_unclassified(100)	Otu0011	0.092852	0.153897	0.00881	-0.049921	0.037615	0.091629	0.053353	0.088946	-0.117175	-0.131263	1	-0.184139	-0.031018	0.033527	-0.105392	-0.123382	0.000918	-0.13616	-0.063999	0.019719	0.341435	-0.103483	0.027735	0.090857	-0.052636	-0.102017	-0.075828	-0.012387	0.372455	-0.075666	0.081379	0.053728	-0.023361	0.005186	-0.095615	-0.021712	0.010169	-0.097037	-0.144878	0.094234	0.071061	0.304812	0.019865	-0.125732	-0.101458	0.202003	-0.111521
	Actinomycetales_unclassified_unclassified(100)	Otu0012	-0.014776	-0.125861	0.005631	-0.130362	0.214659	-0.128001	-0.032771	-0.052097	0.197217	0.23189	-0.184139	1	0.228709	0.090749	0.092792	0.192368	0.222588	0.161397	-0.018293	-0.067359	-0.010882	0.017743	0.12201	-0.076282	-0.02696	0.125311	0.017933	-0.017217	-0.04678	0.25293	-0.255652	-0.075978	0.188173	-0.083983	0.186278	0.076422	-0.130141	0.074708	0.152256	0.206389	0.043097	-0.072425	-0.129288	0.138113	0.151731	-0.043536	0.063206
	Staphylococcus_epidermidis_unclassified_unclassified(65)	Otu0013	0.366028	-0.230436	-0.219752	0.355785	0.44303	0.164734	0.18046	0.288254	0.547748	0.257044	-0.031018	0.228709	1	0.088136	0.098856	0.2757	0.249216	0.26127	0.076923	0.381303	0.113528	0.104892	-0.024376	0.138437	0.034208	0.163991	0.171082	0.071769	0.039067	0.230643	-0.177767	-0.086928	0.348728	-0.236476	0.221937	0.086714	0.276271	0.1792	0.219848	-0.009093	-0.005199	-0.079323	-0.168044	0.017816	0.05979	0.104487	0.186888
	Cloacibacterium_unclassified_unclassified(100)	Otu0014	0.060776	-0.052874	-0.038845	0.015823	-0.015962	0.05082	0.06378	-0.009185	0.029396	-0.129365	0.033527	0.090749	0.088136	1	0.400136	-0.134391	0.122143	-0.090417	-0.130161	0.006841	0.007096	-0.153626	-0.041222	0.19434	0.079212	-0.082606	0.10579	0.036347	0.046922	-0.122003	-0.007212	-0.083736	0.131114	-0.101017	-0.096737	0.341876	0.173613	0.123709	0.149258	-0.06028	-0.020754	0.042165	-0.022449	0.122635	-0.120283	-0.009113	0.092088
	Tepidicella_unclassified_unclassified(100)	Otu0015	-0.014809	-0.038901	0.007699	0.005456	0.034505	0.005555	0.010895	-0.008262	0.078644	-0.034869	-0.105392	0.092792	0.098856	0.400136	1	-0.048679	0.118358	-0.057947	-0.12646	0.071832	-0.131643	-0.140605	-0.063829	0.122558	0.166149	-0.040953	0.152556	0.014026	-0.05792	-0.082787	-0.014584	-0.12246	0.115789	-0.035468	-0.059572	0.335791	0.135685	0.18001	0.097613	-0.041555	-0.056429	-0.044754	0.005653	0.169012	-0.026366	-0.045693	0.085608
	Caulobacteraceae_unclassified_unclassified(100)	Otu0016	0.081331	-0.170065	-0.105777	-0.107103	0.394795	0.036654	0.036535	0.071269	0.260685	0.706186	-0.123382	0.192368	0.2757	-0.134391	-0.048679	1	0.117969	0.674147	0.257914	0.065891	0.10014	0.136475	-0.019988	-0.174432	-0.084526	0.550237	-0.041898	0.032068	-0.075609	0.561925	-0.073389	0.040862	0.013859	-0.032318	0.533026	-0.115046	-0.108517	0.085198	0.099115	0.053233	0.036741	-0.058473	-0.065776	-0.107623	0.116839	-0.049059	-0.138155
	Streptococcus_unclassified_unclassified(68)	Otu0017	0.262025	0.041971	-0.23226	0.264141	0.237591	-0.113079	0.092159	-0.007551	0.267619	0.082696	0.000918	0.222588	0.249216	0.122143	0.118358	0.117969	1	0.118847	-0.040457	0.219894	-0.020537	0.067485	0.002734	0.185601	0.241502	0.100795	-0.101122	0.118874	-0.10161	0.052382	-0.122664	-0.196083	0.206685	0.118368	0.066922	0.047717	0.229287	0.135994	0.204572	0.06595	-0.033694	0.144658	-0.094238	0.055378	0.157528	-0.108083	0.22342
	mle1-12_unclassified_unclassified(100)	Otu0018	0.017585	-0.176578	-0.139043	-0.091055	0.356334	0.032743	0.01233	0.078009	0.255115	0.70462	-0.13616	0.161397	0.26127	-0.090417	-0.057947	0.674147	0.118847	1	0.221258	-0.003547	0.084499	0.134948	0.031134	-0.221985	-0.133069	0.514474	-0.070695	0.064492	-0.042424	0.512838	-0.059534	0.066912	0.02199	-0.056322	0.548132	-0.053195	-0.132849	0.127762	0.113883	0.059206	-0.058723	-0.004153	-0.014781	-0.036525	0.129779	-0.034978	-0.194465
	Fructobacillus_unclassified_unclassified(100)	Otu0019	0.140111	-0.004272	0.201123	0.092148	0.210963	0.186091	0.201865	0.242531	-0.088297	0.214581	-0.063999	-0.018293	0.076923	-0.130161	-0.12646	0.257914	-0.040457	0.221258	1	-0.073353	-0.159624	0.002227	0.015972	0.025392	-0.100797	0.162762	-0.011568	0.020224	-0.087639	0.165627	-0.047302	0.10396	-0.008528	-0.094426	0.152663	-0.104184	-0.03782	0.08467	-0.088635	-0.003792	0.000836	0.011921	-0.010563	0.024697	0.100632	-0.123235	-0.138044
	Propionibacterium_acnes_unclassified_unclassified(99)	Otu0020	0.175068	-0.131997	-0.299583	0.245735	0.240803	0.026843	-0.035709	0.107991	0.437253	0.025187	0.019719	-0.067359	0.381303	0.006841	0.071832	0.065891	0.219894	-0.003547	-0.073353	1	0.182253	0.236466	-0.060066	0.243852	0.156651	0.00153	0.284183	0.032386	-0.038122	0.047404	-0.151032	-0.072773	0.241819	0.056333	-0.004575	0.037457	0.34212	-0.049788	0.154975	0.057807	0.028071	-0.049709	-0.1181	-0.05613	0.026238	0.082526	0.375914
	Bacillales_unclassified_unclassified(100)	Otu0021	0.057919	0.012245	-0.036764	0.003905	0.116555	0.090282	0.159142	0.05544	0.068532	0.053426	0.341435	-0.010882	0.113528	0.007096	-0.131643	0.10014	-0.020537	0.084499	-0.159624	0.182253	1	0.051093	-0.049265	-0.021941	-0.123813	0.02023	-0.080041	-0.043016	0.133661	0.068228	-0.10066	0.02572	0.014306	-0.057968	0.039942	-0.123989	-0.020741	-0.075342	0.02663	0.16614	0.082872	0.111923	0.002419	-0.092455	-0.05954	0.116287	-0.125193
	Oxalobacteraceae_unclassified_unclassified(68)	Otu0022	0.190134	-0.046653	-0.115017	0.089645	0.069626	0.104056	-0.125697	0.055506	0.293559	0.198739	-0.103483	0.017743	0.104892	-0.153626	-0.140605	0.136475	0.067485	0.134948	0.002227	0.236466	0.051093	1	-0.16949	0.138085	0.131065	0.163115	-0.031438	-0.065961	-0.045048	0.088643	-0.095699	-0.16307	-0.125569	0.261214	0.137454	-0.14033	0.161691	-0.004279	0.085464	-0.06855	-0.061991	-0.037322	-0.042069	-0.049935	0.275597	-0.032136	0.131799
	Micromonosporaceae_unclassified_unclassified(94)	Otu0023	-0.136184	0.032795	0.08406	-0.086003	-0.048716	-0.112671	-0.069349	-0.042452	-0.047433	0.033003	0.027735	0.12201	-0.024376	-0.041222	-0.063829	-0.019988	0.002734	0.031134	0.015972	-0.060066	-0.049265	-0.16949	1	-0.114446	-0.08409	0.013679	0.058715	0.057257	-0.011326	0.073601	0.054394	0.079847	0.00058	0.022643	0.027991	-0.030581	0.054453	0.125778	-0.092934	-0.00917	0.04005	0.011828	0.055203	-0.018553	-0.038887	0.024002	0.006757
	Ochrobactrum_unclassified_unclassified(98)	Otu0024	0.274253	0.014401	-0.179655	0.246896	0.104668	0.151767	0.227758	0.196307	0.186088	-0.202888	0.090857	-0.076282	0.138437	0.19434	0.122558	-0.174432	0.185601	-0.221985	0.025392	0.243852	-0.021941	0.138085	-0.114446	1	0.288462	-0.193333	0.001349	-0.009105	0.04906	-0.227814	-0.086746	-0.067536	0.240825	0.157328	-0.163499	0.113277	0.323164	-0.010278	0.138238	-0.060649	-0.034007	-0.035513	-0.047821	0.103458	0.145185	-0.03166	0.282781
	Massilia_timonae_unclassified_unclassified(60)	Otu0025	0.142483	-0.061321	-0.256188	0.176492	0.04986	-0.13192	0.000521	-0.017986	0.220871	-0.115069	-0.052636	-0.02696	0.034208	0.079212	0.166149	-0.084526	0.241502	-0.133069	-0.100797	0.156651	-0.123813	0.131065	-0.08409	0.288462	1	-0.099026	-0.109051	0.082814	-0.078862	-0.131102	-0.018935	-0.138911	0.055282	0.226963	-0.166678	0.145157	0.28252	0.095497	0.051922	-0.081008	0.042454	-0.096731	-0.06858	0.164534	0.083871	-0.018743	0.273928
	Chitinophagaceae_unclassified_unclassified(100)	Otu0026	-0.051723	-0.193292	-0.102965	-0.138307	0.292044	-0.045347	-0.060515	-0.065822	0.199956	0.599923	-0.102017	0.125311	0.163991	-0.082606	-0.040953	0.550237	0.100795	0.514474	0.162762	0.00153	0.02023	0.163115	0.013679	-0.193333	-0.099026	1	-0.043411	0.060258	-0.075903	0.405834	-0.000615	-0.02681	0.033315	-0.026348	0.469167	-0.061287	-0.078114	0.179751	0.065598	0.059567	-0.049635	-0.064738	0.026113	-0.011131	0.167227	-0.002631	-0.190172
	Geodermatophilus_unclassified_unclassified(54)	Otu0027	-0.061202	-0.197191	-0.029496	-0.028501	-0.082856	0.129844	-0.02716	0.131913	0.177591	-0.065444	-0.075828	0.017933	0.171082	0.10579	0.152556	-0.041898	-0.101122	-0.070695	-0.011568	0.284183	-0.080041	-0.031438	0.058715	0.001349	-0.109051	-0.043411	1	-0.038498	-0.012804	-0.046967	-0.117791	0.115883	0.224158	-0.074798	0.02265	0.15159	0.066832	0.058927	0.075342	0.058908	-0.083122	0.077448	-0.082956	0.194513	-0.021233	0.176221	0.11717
	Alpha2.1_unclassified_unclassified(100)	Otu0028	0.062454	0.020264	0.006538	0.087739	0.149215	-0.023996	0.032046	0.037161	0.088387	0.003291	-0.012387	-0.017217	0.071769	0.036347	0.014026	0.032068	0.118874	0.064492	0.020224	0.032386	-0.043016	-0.065961	0.057257	-0.009105	0.082814	0.060258	-0.038498	1	-0.08113	0.032948	-0.017886	-0.043293	0.052427	0.010952	0.040071	0.040074	0.052915	0.11257	0.066888	-0.067416	0.019777	0.028354	0.001262	0.001479	-0.018788	-0.123321	0.033468
	Methylobacterium_unclassified_unclassified(100)	Otu0029	0.020854	0.109866	-0.023767	-0.099659	-0.131615	0.018176	0.06898	0.00489	-0.092396	-0.051729	0.372455	-0.04678	0.039067	0.046922	-0.05792	-0.075609	-0.10161	-0.042424	-0.087639	-0.038122	0.133661	-0.045048	-0.011326	0.04906	-0.078862	-0.075903	-0.012804	-0.08113	1	-0.040863	0.019397	0.028594	0.035629	-0.001889	-0.051605	-0.065144	-0.006433	-0.06685	-0.127163	0.070198	-0.075311	0.083964	0.009207	-0.080661	-0.071135	0.239869	-0.066463
	Comamonadaceae_unclassified_unclassified(97)	Otu0030	-0.042287	-0.180311	-0.140886	-0.083812	0.276358	0.01266	-0.052046	0.019814	0.244812	0.58283	-0.075666	0.25293	0.230643	-0.122003	-0.082787	0.561925	0.052382	0.512838	0.165627	0.047404	0.068228	0.088643	0.073601	-0.227814	-0.131102	0.405834	-0.046967	0.032948	-0.040863	1	-0.088842	0.06756	0.073215	-0.063825	0.49459	-0.079104	-0.083263	0.068163	0.135772	0.071459	0.02472	-0.043317	-0.068928	-0.084732	0.089906	-0.093193	-0.170686
	Acetobacteraceae_unclassified_unclassified(93)	Otu0031	-0.005855	0.247444	0.108162	0.083188	-0.197147	0.044469	0.110306	-0.014256	-0.253497	-0.103582	0.081379	-0.255652	-0.177767	-0.007212	-0.014584	-0.073389	-0.122664	-0.059534	-0.047302	-0.151032	-0.10066	-0.095699	0.054394	-0.086746	-0.018935	-0.000615	-0.117791	-0.017886	0.019397	-0.088842	1	0.027101	-0.086098	0.025494	-0.058153	0.036052	-0.041213	-0.092545	-0.091483	-0.003939	-0.062176	6.7e-05	0.487635	-0.014716	-0.082331	-0.018453	-0.072012
	Alpha1_unclassified_unclassified(100)	Otu0032	-0.015703	0.00149	0.054501	0.033189	-0.114796	0.118303	0.028638	0.093388	-0.185643	0.019906	0.053728	-0.075978	-0.086928	-0.083736	-0.12246	0.040862	-0.196083	0.066912	0.10396	-0.072773	0.02572	-0.16307	0.079847	-0.067536	-0.138911	-0.02681	0.115883	-0.043293	0.028594	0.06756	0.027101	1	-0.048066	-0.047209	0.010609	-0.09609	-0.191519	0.03424	0.112645	0.004232	-0.095136	0.139813	0.001491	0.095092	-0.095318	0.043583	-0.176953
	Corynebacterium_unclassified_unclassified(100)	Otu0033	0.13707	-0.105339	-0.084099	0.104057	0.233112	-0.001828	0.213843	0.110941	0.280184	0.02984	-0.023361	0.188173	0.348728	0.131114	0.115789	0.013859	0.206685	0.02199	-0.008528	0.241819	0.014306	-0.125569	0.00058	0.240825	0.055282	0.033315	0.224158	0.052427	0.035629	0.073215	-0.086098	-0.048066	1	-0.136637	0.104948	0.087625	0.188607	0.043264	0.232937	-0.056782	-0.044122	0.039998	-0.106532	0.109963	0.100481	-0.02964	0.148374
	Janibacter_unclassified_unclassified(100)	Otu0034	0.030401	0.03429	-0.133559	-0.00649	-0.210499	-0.047305	-0.182052	-0.117444	0.061695	-0.082507	0.005186	-0.083983	-0.236476	-0.101017	-0.035468	-0.032318	0.118368	-0.056322	-0.094426	0.056333	-0.057968	0.261214	0.022643	0.157328	0.226963	-0.026348	-0.074798	0.010952	-0.001889	-0.063825	0.025494	-0.047209	-0.136637	1	-0.037245	-0.035057	0.123433	-0.110004	-0.101381	-0.057062	-0.019027	-0.083513	0.048205	-0.100613	0.156074	-0.014904	0.163123
	Bradyrhizobium_elkanii_unclassified_unclassified(94)	Otu0035	-0.000137	-0.182439	-0.084984	-0.106766	0.346076	0.046014	-0.018844	0.001445	0.221673	0.617784	-0.095615	0.186278	0.221937	-0.096737	-0.059572	0.533026	0.066922	0.548132	0.152663	-0.004575	0.039942	0.137454	0.027991	-0.163499	-0.166678	0.469167	0.02265	0.040071	-0.051605	0.49459	-0.058153	0.010609	0.104948	-0.037245	1	-0.065709	-0.123647	0.092525	0.106594	0.025115	0.043998	-0.059973	0.012973	-0.062228	0.219403	-0.100608	-0.111305
	Flavobacteriaceae_unclassified_unclassified(100)	Otu0036	0.012495	-0.055844	0.002029	-0.023067	-0.005138	0.078346	0.095872	0.0387	0.035936	-0.059157	-0.021712	0.076422	0.086714	0.341876	0.335791	-0.115046	0.047717	-0.053195	-0.104184	0.037457	-0.123989	-0.14033	-0.030581	0.113277	0.145157	-0.061287	0.15159	0.040074	-0.065144	-0.079104	0.036052	-0.09609	0.087625	-0.035057	-0.065709	1	0.11176	0.108841	0.091579	-0.063803	-0.022339	-0.030327	-0.057004	0.17344	0.004326	-0.009582	0.067582
	Pseudomonas_unclassified_unclassified(98)	Otu0037	0.328073	-0.182889	-0.302884	0.388572	0.007101	0.053413	-0.000237	0.031336	0.397735	-0.109818	0.010169	-0.130141	0.276271	0.173613	0.135685	-0.108517	0.229287	-0.132849	-0.03782	0.34212	-0.020741	0.161691	0.054453	0.323164	0.28252	-0.078114	0.066832	0.052915	-0.006433	-0.083263	-0.041213	-0.191519	0.188607	0.123433	-0.123647	0.11176	1	0.115455	0.00547	-0.110646	-0.066132	-0.074185	-0.097851	-0.051875	0.078531	0.102171	0.301656
	Lachnospiraceae_unclassified_unclassified(70)	Otu0038	0.078257	-0.116147	-0.043918	0.095672	0.164492	0.097381	0.094943	0.188229	0.112068	0.107252	-0.097037	0.074708	0.1792	0.123709	0.18001	0.085198	0.135994	0.127762	0.08467	-0.049788	-0.075342	-0.004279	0.125778	-0.010278	0.095497	0.179751	0.058927	0.11257	-0.06685	0.068163	-0.092545	0.03424	0.043264	-0.110004	0.092525	0.108841	0.115455	1	0.096785	-0.094276	-0.167408	-0.070725	-0.069386	0.312917	0.067053	-0.021796	-0.081998
	Rhizobiales_unclassified_unclassified(55)	Otu0039	0.118254	-0.133908	-0.1545	0.133124	0.197043	0.113049	0.062463	0.089285	0.166155	0.165804	-0.144878	0.152256	0.219848	0.149258	0.097613	0.099115	0.204572	0.113883	-0.088635	0.154975	0.02663	0.085464	-0.092934	0.138238	0.051922	0.065598	0.075342	0.066888	-0.127163	0.135772	-0.091483	0.112645	0.232937	-0.101381	0.106594	0.091579	0.00547	0.096785	1	0.033249	-0.106016	0.034576	-0.080794	0.209638	0.02605	-0.165378	0.205555
	Geodermatophilaceae_unclassified_unclassified(77)	Otu0040	-0.063175	0.113042	0.069935	-0.064877	0.072163	-0.023567	0.081308	0.065355	-0.093013	0.088163	0.094234	0.206389	-0.009093	-0.06028	-0.041555	0.053233	0.06595	0.059206	-0.003792	0.057807	0.16614	-0.06855	-0.00917	-0.060649	-0.081008	0.059567	0.058908	-0.067416	0.070198	0.071459	-0.003939	0.004232	-0.056782	-0.057062	0.025115	-0.063803	-0.110646	-0.094276	0.033249	1	0.117372	0.163682	-0.009988	0.043485	-0.067778	0.144413	-0.132279
	Melissococcus_plutonius_unclassified_unclassified(100)	Otu0041	0.073821	-0.156122	0.145341	-0.019295	0.230576	-0.08752	0.092442	0.092876	0.004579	0.057007	0.071061	0.043097	-0.005199	-0.020754	-0.056429	0.036741	-0.033694	-0.058723	0.000836	0.028071	0.082872	-0.061991	0.04005	-0.034007	0.042454	-0.049635	-0.083122	0.019777	-0.075311	0.02472	-0.062176	-0.095136	-0.044122	-0.019027	0.043998	-0.022339	-0.066132	-0.167408	-0.106016	0.117372	1	0.044433	-0.01584	0.015128	-0.050759	-0.085013	0.04314
	Kocuria_rosea_unclassified_unclassified(100)	Otu0042	-0.043203	0.103075	0.065661	-0.043394	-0.014696	-0.028742	-0.032147	-0.041987	-0.053617	-0.072199	0.304812	-0.072425	-0.079323	0.042165	-0.044754	-0.058473	0.144658	-0.004153	0.011921	-0.049709	0.111923	-0.037322	0.011828	-0.035513	-0.096731	-0.064738	0.077448	0.028354	0.083964	-0.043317	6.7e-05	0.139813	0.039998	-0.083513	-0.059973	-0.030327	-0.074185	-0.070725	0.034576	0.163682	0.044433	1	-0.043895	0.123852	-0.034658	0.049039	-0.114073
	Bacteria_unclassified_unclassified(90)	Otu0043	-0.071688	0.222736	0.143195	0.020367	-0.20493	0.049702	0.047462	-0.033574	-0.15692	-0.097626	0.019865	-0.129288	-0.168044	-0.022449	0.005653	-0.065776	-0.094238	-0.014781	-0.010563	-0.1181	0.002419	-0.042069	0.055203	-0.047821	-0.06858	0.026113	-0.082956	0.001262	0.009207	-0.068928	0.487635	0.001491	-0.106532	0.048205	0.012973	-0.057004	-0.097851	-0.069386	-0.080794	-0.009988	-0.01584	-0.043895	1	-0.03644	-0.083968	-0.034544	-0.02159
	Bacillales_unclassified_unclassified(56)	Otu0044	0.087966	-0.039024	0.015204	0.073272	0.108848	0.129915	0.159672	0.237442	-0.034303	-0.074289	-0.125732	0.138113	0.017816	0.122635	0.169012	-0.107623	0.055378	-0.036525	0.024697	-0.05613	-0.092455	-0.049935	-0.018553	0.103458	0.164534	-0.011131	0.194513	0.001479	-0.080661	-0.084732	-0.014716	0.095092	0.109963	-0.100613	-0.062228	0.17344	-0.051875	0.312917	0.209638	0.043485	0.015128	0.123852	-0.03644	1	0.02484	-0.055463	-0.024896
	Oxalobacteraceae_unclassified_unclassified(95)	Otu0045	0.04745	-0.06982	-0.139113	0.058026	0.149606	0.096103	-0.086407	0.118557	0.238968	0.185578	-0.101458	0.151731	0.05979	-0.120283	-0.026366	0.116839	0.157528	0.129779	0.100632	0.026238	-0.05954	0.275597	-0.038887	0.145185	0.083871	0.167227	-0.021233	-0.018788	-0.071135	0.089906	-0.082331	-0.095318	0.100481	0.156074	0.219403	0.004326	0.078531	0.067053	0.02605	-0.067778	-0.050759	-0.034658	-0.083968	0.02484	1	-0.116468	0.10125
	Corynebacterium_unclassified_unclassified(100)	Otu0046	0.014161	-0.027936	-0.104856	-0.001018	-0.124188	-0.015944	-0.083704	-0.03317	0.018262	-0.032177	0.202003	-0.043536	0.104487	-0.009113	-0.045693	-0.049059	-0.108083	-0.034978	-0.123235	0.082526	0.116287	-0.032136	0.024002	-0.03166	-0.018743	-0.002631	0.176221	-0.123321	0.239869	-0.093193	-0.018453	0.043583	-0.02964	-0.014904	-0.100608	-0.009582	0.102171	-0.021796	-0.165378	0.144413	-0.085013	0.049039	-0.034544	-0.055463	-0.116468	1	-0.017005
	Corynebacteriaceae_unclassified_unclassified(100)	Otu0047	0.211621	-0.154509	-0.219089	0.267029	-0.014309	-0.062799	-0.062135	0.019982	0.238966	-0.205561	-0.111521	0.063206	0.186888	0.092088	0.085608	-0.138155	0.22342	-0.194465	-0.138044	0.375914	-0.125193	0.131799	0.006757	0.282781	0.273928	-0.190172	0.11717	0.033468	-0.066463	-0.170686	-0.072012	-0.176953	0.148374	0.163123	-0.111305	0.067582	0.301656	-0.081998	0.205555	-0.132279	0.04314	-0.114073	-0.02159	-0.024896	0.10125	-0.017005	1
	Rothia_mucilaginosa_unclassified_unclassified(84)	Otu0048	0.065868	0.004751	0.087494	0.167441	0.063728	0.022395	0.16203	-0.003736	0.041211	-0.139813	-0.154199	0.144709	0.161239	0.259596	0.238698	-0.097215	0.23561	-0.091527	-0.050243	0.168001	-0.131922	-0.045147	-0.013188	0.223535	0.090778	-0.123607	0.0801	0.016449	-0.121132	-0.110691	-0.042747	-0.137586	0.152811	-0.039053	-0.100813	0.224342	0.151463	0.009218	0.148716	-0.020895	0.061872	-0.010726	-0.053369	0.028149	-0.073253	-0.138518	0.297968
	Enterobacteriaceae_unclassified_unclassified(77)	Otu0049	0.225306	0.022425	-0.0287	0.132143	-0.080175	0.044996	0.063239	0.077107	0.037307	0.011618	0.043787	-0.13793	-0.184797	-0.118469	-0.135818	0.001491	0.053542	0.002266	0.035883	0.03565	0.094338	0.155634	-0.029345	0.135652	0.182063	-0.029083	-0.08093	-0.021334	0.000309	-0.103814	0.017437	0.068299	-0.027228	0.195828	-0.09227	-0.083076	0.122402	-0.069093	0.031461	0.016719	-0.053038	0.011372	0.019859	-0.08306	0.088029	-0.036509	0.051382
	Gluconobacter_unclassified_unclassified(100)	Otu0050	-0.075125	-0.019761	-0.027878	-0.057286	-0.168572	-0.025399	0.052221	-0.065092	-0.045966	0.050348	-0.010667	-0.117119	-0.07282	-0.018796	-0.02668	0.047665	-0.193028	0.063905	-0.100707	-0.063965	0.051152	-0.060448	0.031972	-0.134158	-0.087263	0.04412	0.048848	-0.067957	0.020675	0.087899	0.049358	0.122806	-0.002768	0.049866	0.105597	-0.023477	-0.116866	-0.109267	0.042554	-0.022285	-0.007983	-0.048578	0.068851	-0.090947	-0.048282	-0.001751	-0.040265
	Corynebacterium_unclassified_unclassified(100)	Otu0051	0.05388	0.018709	-0.076896	0.035382	-0.106576	-0.074931	-0.150177	-0.017056	-0.024241	-0.050991	-0.079149	-0.01977	-0.17485	-0.083497	-0.046556	-0.044781	0.154278	-0.081485	-0.021139	-0.018362	-0.127852	0.165486	0.015102	0.086848	0.105071	-0.010456	-0.048623	0.016893	0.003301	-0.11883	0.013666	0.118025	-0.148763	0.295139	-0.070277	-0.040557	0.072946	0.026674	-0.088524	-0.093626	-0.067554	-0.106615	0.040153	-0.024569	0.145595	0.018679	0.102462
	Acetobacteraceae_unclassified_unclassified(92)	Otu0052	-0.102837	0.171019	0.114474	-0.021086	-0.165632	-0.003576	-0.002624	-0.06637	-0.248494	-0.059317	0.014172	-0.161928	-0.191787	0.010321	-0.01847	-0.094313	-0.06352	-0.028188	-0.048428	-0.104485	-0.019919	-0.020267	0.009318	-0.033754	-0.062917	-0.036171	-0.125429	0.034003	0.045767	-0.03761	0.319267	0.027945	-0.153761	0.050852	-0.043487	-0.045753	0.037853	-0.03582	-0.065521	-0.037929	-0.032672	-0.038554	0.311917	-0.005334	-0.046926	0.005432	-0.054644
	Enterobacteriaceae_unclassified_unclassified(100)	Otu0053	-0.057943	0.060813	0.107914	-0.1202	-0.022392	-0.053188	-0.13409	-0.110948	-0.074507	-0.007888	0.07335	0.024996	-0.086044	-0.010618	-0.052016	-0.035119	-0.051627	-0.021229	-0.004721	-0.073951	-0.008837	0.022405	0.039286	-0.066942	-0.101784	-0.009277	-0.002135	0.027815	0.003088	0.038081	0.069687	0.042367	-0.089477	0.081454	-0.010237	-0.017502	-0.087111	-0.02946	0.009517	0.011899	0.050575	0.095584	0.078767	0.023255	-0.011367	-0.045157	-0.051214
	Comamonadaceae_unclassified_unclassified(100)	Otu0054	0.006519	0.097146	-0.112178	-0.022805	-0.114	-0.083321	-0.218586	-0.072866	0.065613	0.065052	-0.042495	-0.11951	-0.117272	-0.114152	-0.044745	0.004945	0.091819	0.016902	-0.12519	0.063964	-0.01493	0.336391	-0.045364	0.080025	0.152521	0.017244	-0.150447	-0.059841	-0.06513	0.009607	0.012263	-0.036825	-0.192146	0.281126	-0.043088	-0.113431	0.07525	-0.059758	-0.060784	-0.105818	-0.026755	-0.032498	-0.00755	-0.1519	0.175016	-0.051807	0.155063
	Sphingomonas_unclassified_unclassified(100)	Otu0055	0.095871	-0.015944	-0.054229	0.08362	-0.000997	0.042699	0.066991	-0.017972	0.192084	0.086245	0.027879	-0.053769	0.049485	-0.138672	-0.11889	0.123104	-0.027892	0.134584	0.079918	-0.00938	0.026015	0.154992	0.000399	0.034821	0.099881	0.067117	-0.152952	-0.00284	0.153385	0.082125	-0.046123	-0.029731	-0.031051	0.130437	0.16544	-0.177004	0.058491	-0.035631	-0.129658	-0.038449	0.060411	-0.096311	-0.021226	-0.124201	0.093916	-0.061847	0.038033
	Micrococcus_unclassified_unclassified(74)	Otu0056	0.181142	-0.120571	-0.204326	0.085277	0.134633	0.079275	0.008024	-0.002926	0.304186	0.138226	0.07608	-0.061233	0.243649	0.052222	0.013326	0.122967	0.087251	0.085	-0.141647	0.325557	0.141855	0.257656	-0.177315	0.247092	0.147757	0.135405	0.171327	-0.039301	0.058656	0.065581	-0.101858	-0.047399	0.078947	0.015825	0.083178	0.01429	0.218579	0.001808	0.091879	0.015548	-0.001712	-0.060763	-0.087309	-0.031858	0.118158	0.225638	0.131946
	Stenotrophomonas_unclassified_unclassified(99)	Otu0057	0.224148	-0.174436	-0.173153	0.28074	0.074762	0.070914	0.033795	0.070376	0.339572	-0.027685	-0.066699	-0.052323	0.34729	0.159966	0.124625	-0.003708	0.097034	-0.045448	-0.009237	0.226851	-0.016822	0.062427	0.041004	0.11794	0.029837	0.023707	0.16397	0.027019	-0.042256	-0.012143	-0.048851	-0.212148	0.138323	-0.099696	-0.031022	0.083157	0.412367	0.17863	0.062097	-0.172069	-0.086856	-0.122658	-0.051497	-0.01061	-0.040842	0.099972	0.242486
	Jeotgalicoccus_unclassified_unclassified(100)	Otu0058	0.107492	0.063272	-0.20699	0.054973	-0.148605	-0.039747	-0.047707	-0.061089	0.060983	-0.06702	0.218486	-0.079391	-0.06022	0.029935	-0.049484	-0.066612	0.135894	-0.054156	-0.126341	0.063463	0.169622	0.11503	-0.025002	0.211466	0.168212	-0.02933	-0.073154	-0.044393	0.197888	-0.065932	0.019406	-0.035743	-0.085411	0.225014	-0.057597	-0.063164	0.151793	-0.077344	-0.13873	0.070719	-0.125441	0.021371	0.026591	-0.138608	0.085802	0.23142	0.038347
	Gamma-1Gilliamella_unclassified_unclassified(100)	Otu0059	-0.032683	-0.050231	0.052208	-0.040914	-0.134258	-0.016559	-0.012684	-0.037852	-0.13069	-0.05293	-0.045931	0.010035	-0.132994	-0.067034	-0.027919	-0.046898	-0.019478	-0.103574	-0.057361	-0.189531	-0.033672	-0.045898	0.048	-0.110053	0.001394	-0.056889	0.057238	-0.048537	-0.019117	-0.059401	0.020459	0.040885	-0.056901	0.013097	-0.067153	-0.000442	-0.116765	0.024932	-0.114729	-0.001133	0.038053	0.026798	-0.010669	0.089527	-0.07959	0.035502	-0.047751
	Geodermatophilus_unclassified_unclassified(67)	Otu0060	0.026701	0.027845	0.133162	0.044881	-0.063575	0.114184	0.027979	0.085994	-0.109794	-0.10448	0.060679	0.014994	-0.232175	-0.050966	-0.035094	-0.107293	-0.052437	-0.092189	-0.031161	-0.07038	0.044898	-0.020413	0.020599	-0.003227	-0.023338	-0.157231	-0.082875	0.074928	-0.036167	-0.01828	0.015169	0.143033	-0.027625	-0.001222	-0.063745	-0.015986	-0.072967	0.057176	0.044232	0.048442	0.051311	0.052298	0.035997	0.134942	-0.043621	-0.067515	-0.051821
	Rhizobium_multihospitium_unclassified_unclassified(57)	Otu0061	0.018912	-0.017502	-0.012052	-0.003498	0.176382	0.077023	-0.012141	0.088929	0.211895	0.126138	0.052717	0.004039	0.151429	-0.059828	-0.105493	0.175314	-0.022759	0.183369	0.033203	0.089326	0.250561	0.097867	-0.06618	-0.062844	-0.203186	0.164571	0.007694	0.033113	0.095286	0.10007	-0.108362	0.040393	-0.011513	-0.088011	0.20368	-0.117541	-0.15377	0.023689	-0.069019	-0.056696	-0.086542	0.023308	-0.044378	-0.073765	0.075026	-0.014295	-0.13855
	Fructobacillus_unclassified_unclassified(100)	Otu0062	-0.021387	0.063609	0.13698	-0.024782	-0.080017	0.043084	-0.051104	0.072409	-0.097216	-0.081719	0.023155	-0.06792	-0.094159	-0.011229	-0.02228	-0.051579	-0.113482	-0.073842	0.045396	-0.057227	-0.018901	-0.032459	-0.013724	-0.035713	-0.03893	-0.026897	0.038562	-0.045495	0.031747	-0.073141	0.011753	0.028286	-0.124209	0.013567	-0.056228	-0.053943	-0.081434	-0.049056	-0.04063	-0.015812	0.014786	0.031213	0.036253	-0.002759	0.032655	0.014264	0.000732
	Gemella_unclassified_unclassified(99)	Otu0063	-0.062463	-0.022671	0.01717	0.034788	-0.05806	-0.035435	-0.117302	-0.099684	0.10056	0.068444	-0.066876	0.01556	0.127855	-0.102216	0.020857	0.045744	0.097094	0.064458	-0.056727	0.099832	0.046566	0.049314	-0.020497	-0.142828	-0.067535	0.097495	0.199899	0.019707	-0.077893	0.070102	-0.080729	-0.032814	-0.047307	0.027673	-0.02849	-0.079632	0.068318	-0.051996	0.002321	0.202391	-0.07575	0.064734	0.017584	-0.015943	-0.100006	0.227915	-0.010756
	Lactobacillales_unclassified(100)	Otu0064	0.092429	0.000383	-0.04084	-0.00798	0.159718	-0.107205	0.152448	-0.052956	0.050252	0.171458	0.061001	0.035732	0.10412	-0.02584	-0.105895	0.177533	-0.005093	0.176774	0.042926	0.02495	0.103676	-0.198023	-0.02768	0.0039	-0.021635	0.098347	-0.073172	0.003546	0.104417	0.081916	-0.004704	0.136233	0.108859	-0.061736	0.027799	-0.120174	-0.048707	-0.059621	0.052381	0.131307	0.093844	-0.082038	0.007717	-0.014037	-0.223978	0.189893	-0.101757
	Kytococcus_unclassified_unclassified(100)	Otu0065	0.071399	0.050102	-0.070816	0.00362	-0.157355	-0.042774	-0.146632	-0.047871	-0.001049	-0.065064	-0.050487	-0.100659	-0.256883	-0.010084	-0.07501	-0.057988	0.080974	-0.078293	-0.02427	0.034483	-0.054534	0.216329	-0.069916	0.130702	0.132002	-0.039956	-0.102829	-0.028412	-0.033604	-0.117895	0.025302	-0.015375	-0.183657	0.329583	-0.015903	0.03729	0.062024	-0.078504	-0.045375	-0.011678	0.003897	-0.013405	0.000281	-0.061183	0.23005	-0.099259	0.114113
	Bradyrhizobiaceae_unclassified_unclassified(86)	Otu0066	-0.07975	-0.148436	-0.062724	-0.127384	0.239909	-0.0178	-0.08276	-0.065182	0.200955	0.475277	-0.08441	0.179223	0.177988	-0.072087	-0.076141	0.461716	0.051509	0.461872	0.158716	0.002847	-0.000943	0.047412	0.062822	-0.212961	-0.12822	0.397602	0.016332	0.00952	0.027967	0.381965	-0.061421	0.016159	0.049548	-0.043736	0.422445	-0.074906	-0.130762	0.105098	0.043252	0.035958	-0.025658	-0.098641	0.002008	-0.090784	0.123491	-0.030783	-0.158677
	Massilia_timonae_unclassified_unclassified(69)	Otu0067	-0.149762	0.058549	0.094383	-0.197699	-0.05404	-0.078375	-0.156047	-0.126183	-0.093071	0.05153	-0.011377	0.031091	-0.11698	-0.091982	-0.054181	0.063701	-0.135762	0.042116	-0.026006	0.001824	0.074195	-0.008201	0.003648	-0.091849	0.020581	0.054504	-0.080759	-0.018299	0.013692	0.009625	0.063834	-0.007535	-0.045232	0.025355	-0.028423	-0.047088	-0.018369	-0.039505	-0.052546	0.05816	0.033263	0.025428	0.077037	-0.031161	-0.001928	0.073329	-0.061714
	Roseomonas_unclassified_unclassified(85)	Otu0068	-0.012685	-0.096375	0.000927	-0.023012	0.063073	0.061317	0.005927	0.130123	-0.040129	-0.030662	0.170312	0.023416	0.003743	-0.000996	-0.057013	-0.001546	-0.091437	0.011423	0.072523	-0.06052	0.095523	-0.041187	0.019853	-0.049924	0.000347	0.011034	0.159908	-0.044618	0.164581	-0.022372	-0.034686	0.123482	-0.095595	-0.045592	0.019592	0.021276	-0.117791	0.028139	-0.042925	0.126653	0.038076	0.147846	-0.050348	0.152785	0.085646	0.192392	-0.099526
	Bifidobacteriaceae_unclassified_unclassified(98)	Otu0069	-0.029613	0.06474	0.019379	-0.024485	-0.031216	-0.046281	-0.008598	-0.021571	-0.128351	-0.011847	0.129211	0.028783	-0.096279	-0.022722	0.020436	-0.022483	-0.052236	0.002973	-0.012317	-0.097257	-0.027233	-0.053405	0.019822	-0.058495	0.006671	-0.007323	-0.112166	0.026064	0.06784	-0.009592	0.055616	0.046875	-0.104843	0.015405	-0.0404	-0.001164	-0.027147	-0.036974	-0.144612	0.033532	0.000819	0.045977	0.056106	-0.021489	0.006172	0.059183	-0.047462
	Firm5_unclassified_unclassified(92)	Otu0070	0.033646	-0.063874	0.028296	0.016821	0.037925	0.029359	0.033735	0.068929	-0.093134	0.013163	0.007934	-0.086891	-0.105061	-0.012363	0.04121	-0.002208	-0.129808	0.005874	0.075901	-0.06933	-0.016546	-0.024392	0.044439	-0.011382	-0.002866	0.057135	-0.053219	0.11339	-0.026509	0.006699	0.093188	0.076296	-0.10112	0.035025	-0.00113	-0.069152	-0.0576	-0.04495	0.006333	0.0114	0.069632	-0.039992	0.040495	-0.050878	-0.026514	-0.020427	0.022532
	Micromonosporaceae_unclassified_unclassified(69)	Otu0071	-0.025028	0.069071	0.050608	-0.069432	-0.130579	-0.050035	-0.115572	-0.067127	-0.040741	0.006537	0.032472	-0.091557	-0.101454	-0.034937	-0.017537	0.004149	-0.124289	-0.012098	-0.023272	-0.147762	-0.002826	-0.022273	-0.005511	-0.091925	-0.088932	-0.02556	-0.069101	0.050217	-0.013945	-0.017974	0.103441	0.026604	-0.112018	0.056601	0.000656	-0.0332	-0.067303	-0.061852	-0.022931	-0.057011	0.007325	0.055694	0.071246	-0.021497	-0.023415	-0.043864	-0.010546
	Pseudomonas_unclassified_unclassified(100)	Otu0072	-0.025289	-0.104757	0.010959	-0.077682	0.166865	0.02451	0.022357	-0.066034	0.166338	0.292503	-0.101463	0.1552	0.143532	0.057801	0.04756	0.253963	-0.045815	0.251641	0.097977	-0.015407	0.03479	0.163727	-0.084483	-0.019557	-0.042765	0.228639	-0.10344	-0.022059	-0.024647	0.217464	-0.085791	-0.022655	0.040601	-0.14423	0.202405	-0.012153	-0.001463	-0.032747	0.075979	0.03596	0.084085	0.061837	-0.028326	0.057636	0.028192	-0.111715	-0.030681
	Bacillales_unclassified_unclassified(100)	Otu0073	-0.045872	-0.077966	0.019904	0.007053	0.011134	0.070664	0.009854	-0.007627	0.029291	-0.103414	-0.061484	0.070364	0.041978	0.260515	0.265837	-0.123503	0.060407	-0.079425	-0.058715	0.005794	-0.143898	-0.138614	0.001576	0.117567	0.177097	-0.105147	0.092735	0.096136	-0.073265	-0.114261	0.01479	-0.027774	0.159716	-0.051972	-0.085673	0.271676	0.061605	0.072434	0.064607	-0.107092	-0.025915	-0.034064	0.006838	0.132634	-0.013285	-0.097572	0.050472
	Salinicoccus_unclassified_unclassified(99)	Otu0074	-0.000345	0.010707	-0.097811	-0.024276	-0.170738	-0.030557	-0.075681	0.017758	-0.123582	-0.149329	0.118805	0.017034	-0.110073	-0.017486	-0.024597	-0.139944	-0.046333	-0.130325	-0.039429	-0.128676	-0.02966	-0.051009	0.023862	0.132668	0.013224	-0.10096	-0.02573	-0.1171	0.17513	-0.122933	-0.002037	0.135445	-0.097378	0.119264	-0.152827	-0.022946	-0.014571	0.023914	-0.070937	0.088072	0.001404	0.035596	0.019409	0.140978	-0.033044	0.225556	0.061164
	Anaerococcus_unclassified_unclassified(100)	Otu0075	-0.046402	0.04263	0.011124	-0.041587	-0.046059	0.007233	-0.046343	-0.06671	-0.02601	0.133743	-0.035345	-0.073118	-0.016052	-0.165949	-0.092652	0.112927	-0.121291	0.155697	0.088142	0.001635	0.007467	-0.055795	0.00982	-0.095742	-0.04641	0.09705	0.102646	0.014356	0.00643	0.141897	0.011188	0.159484	0.012616	0.020256	0.090656	-0.043576	-0.087964	-0.013142	0.089368	0.0409	-0.067465	0.025077	0.044583	0.08764	-0.020522	-0.039412	-0.09771
	Lactobacillus_unclassified_unclassified(94)	Otu0076	-0.009867	0.166149	0.181638	-0.04362	-0.087284	-0.022856	-0.03843	0.029027	-0.162901	0.028601	-0.024556	-0.002727	-0.125029	-0.047905	-0.017267	-0.019458	-0.085002	-0.030518	0.084169	-0.120847	-0.055428	-0.031314	0.039573	-0.0434	-0.043564	-0.077403	-0.021995	0.032979	-0.038855	-0.028686	-0.005288	0.019039	-0.069901	-0.020019	-0.036281	-0.007191	-0.089992	-0.104732	-0.061876	-0.002711	-0.028318	0.048703	0.034704	-0.051635	0.046345	-0.0639	-0.016882
	Tepidimonas_unclassified_unclassified(100)	Otu0077	-0.013222	0.014184	-0.028622	0.003798	-0.030095	0.052557	0.02425	0.004911	0.016532	-0.090018	-0.070796	0.142753	0.033429	0.279507	0.283896	-0.034529	0.085061	-0.011346	-0.060277	0.015283	-0.091329	-0.080551	0.062894	0.049156	0.07704	0.008664	0.099604	0.074707	-0.077797	-0.105232	-0.030175	-0.062524	0.048143	-0.005853	-0.045985	0.269837	0.090746	0.127142	0.075417	-0.075326	-0.065416	-0.038481	-0.012616	0.123249	0.045571	-0.082827	0.070699
	Phyllobacteriaceae_unclassified_unclassified(100)	Otu0078	-0.019853	-0.063511	-0.051944	0.051949	-0.148581	-0.042501	-0.139189	-0.120889	0.088913	-0.038165	-0.022528	-0.165357	0.024996	-0.035223	-0.027877	0.011274	-0.123289	-0.018473	-0.078978	0.101514	0.022598	-0.023437	0.02608	-0.130786	-0.033711	0.015918	0.163016	0.006266	-0.013818	0.009175	0.047506	0.053467	-0.057832	0.013319	-0.041453	-0.060898	0.156671	-0.114733	-0.056896	-0.038256	0.002505	0.03723	0.018517	-0.11599	-0.092276	0.225728	0.112671
	Corynebacterium_stationis_unclassified_unclassified(100)	Otu0079	-0.012986	0.094649	0.02397	-0.161883	-0.095815	0.014983	-0.013792	0.025389	-0.182418	-0.088881	0.319586	-0.059532	-0.071232	0.00734	-0.050852	-0.062285	-0.078057	-0.072546	0.006921	-0.121494	0.13876	-0.076412	0.055984	0.028686	-0.082905	-0.043391	0.009121	-0.069578	0.268533	-0.086458	0.004495	0.071165	-0.002674	0.032667	-0.07017	-0.029307	-0.048672	-0.149398	-0.10887	0.115513	-0.037724	0.106504	0.017887	-0.050518	-0.07419	0.215845	-0.1096
	Salinicoccus_unclassified_unclassified(100)	Otu0080	0.004868	0.060818	-0.03744	0.000947	-0.196401	-0.030982	-0.215728	-0.076908	0.084179	-0.084286	-0.037331	-0.062343	-0.174694	-0.120005	-0.042758	-0.036755	0.073445	-0.056676	-0.092642	0.055233	-0.113785	0.227412	0.04296	0.098313	0.189498	-0.038326	-0.069031	-0.038394	-0.013331	-0.099341	0.014723	0.00416	-0.148515	0.342257	-0.026562	-0.105018	0.117963	-0.041485	-0.116689	-0.074165	-0.021263	-0.050419	-0.012921	-0.139477	0.204974	-0.042283	0.122976
	Enterobacteriaceae_unclassified_unclassified(100)	Otu0081	0.002393	-0.092757	0.057483	0.025194	0.001088	-0.058834	-0.09443	-0.018472	0.002272	0.076293	-0.075351	0.059155	0.039735	-0.085749	-0.028501	0.043478	-0.044386	0.138673	0.163703	0.042801	-0.045914	0.10532	-0.047552	-0.150033	-0.058236	0.092675	0.018141	0.03488	-0.063755	0.13084	0.018455	0.0679	0.033678	0.007278	0.108401	-0.018514	-0.049034	0.018332	0.068118	-0.029966	-0.033365	-0.012438	0.070451	0.093474	0.036795	-0.031106	0.005084
	Planococcaceae_unclassified(89)	Otu0082	-0.043077	0.100627	0.01003	0.018126	-0.082718	-0.06401	0.035927	-0.067088	-0.064485	-0.138471	-0.052707	0.180907	0.010799	0.126718	0.129794	-0.166978	0.095405	-0.145736	-0.10313	0.014469	0.044899	0.018413	0.019221	0.082629	0.053831	-0.093428	0.01686	0.004155	0.052636	-0.085349	-0.084526	0.113456	0.031183	-0.030254	-0.114439	0.120012	-0.060488	0.105942	0.170328	-0.009575	-0.059398	0.010711	0.004366	0.228398	-0.081978	0.057573	0.028206
	Neisseria_unclassified_unclassified(100)	Otu0083	0.046416	-0.048015	0.058114	-0.011258	0.191964	0.087922	0.078116	0.139328	0.019579	0.051435	0.024604	0.070004	0.125254	0.23498	0.174793	0.011715	0.216586	0.000371	-0.016543	0.118406	0.061265	0.009612	-0.008395	-0.015796	0.009377	-0.019044	0.117632	0.04437	-0.129101	0.054602	-0.067839	-0.067884	0.074513	-0.035603	0.050059	0.185089	0.010883	0.067396	0.091809	-0.011749	0.114286	0.112114	-0.074949	0.060743	0.074566	-0.102132	0.108571
	Geobacillus_unclassified_unclassified(96)	Otu0084	0.06834	-0.047532	0.028802	0.119701	0.014043	0.038613	0.139219	0.037432	0.048485	-0.174359	0.021075	0.046435	0.024601	0.272148	0.280672	-0.14413	0.046977	-0.144812	-0.083573	0.029724	-0.103176	-0.152289	-0.073369	0.14364	0.094043	-0.149034	0.086728	0.018344	-0.046142	-0.128896	0.008223	-0.066439	0.197912	-0.06951	-0.162196	0.219413	0.167283	0.080161	-0.046311	-0.016361	0.018032	-0.029336	-0.049537	0.17055	-0.067978	-0.018746	0.08798
	Comamonas_unclassified_unclassified(58)	Otu0085	0.125411	-0.149292	-0.186417	0.062969	0.064651	0.140553	-0.029187	0.049437	0.207773	0.110858	0.034494	0.030064	0.087952	0.188568	0.172701	0.08871	0.113159	0.098639	-0.03744	-0.028682	-0.163174	0.083479	0.019769	0.163583	0.114731	0.137082	-0.031424	-0.039052	0.055332	0.009737	-0.061184	-0.175421	-0.007333	0.068825	0.141091	0.111826	0.238779	0.063988	0.041952	-0.097446	-0.116122	-0.031995	-0.042697	-0.055025	0.173781	-0.022894	0.120322
	Methylobacterium_radiotolerans_unclassified_unclassified(80)	Otu0086	0.036685	0.048634	0.031072	-0.024751	0.050181	0.114822	0.067396	0.086427	0.025241	-0.04691	0.063324	-0.030773	0.009007	-0.027561	-0.117387	-0.004628	-0.107746	0.005847	-0.000978	-0.074145	0.101015	0.085596	-0.040405	-0.096178	-0.039555	0.013826	-0.041511	0.043304	0.039755	0.064757	0.013273	0.034705	-0.108868	-0.059362	-0.00358	-0.095439	-0.110447	0.041375	-0.098846	0.103416	0.060492	0.14242	0.020172	0.085277	-0.112739	0.003651	-0.152555
	Bradyrhizobiaceae_unclassified_unclassified(93)	Otu0087	-0.088674	-0.031944	0.050434	-0.010462	-0.071213	0.031745	0.022871	-0.005387	0.005101	-0.073927	-0.068295	0.051627	0.012841	0.250202	0.275441	-0.058568	0.058508	-0.058757	-0.080096	-0.067641	-0.086113	-0.141067	-0.021421	0.066961	0.13846	-0.09129	0.084612	-0.037353	-0.024148	-0.079468	-0.002982	0.018753	0.117261	0.006735	-0.081119	0.279481	0.080051	0.125407	0.113931	-0.06172	-0.048874	0.004094	0.018839	0.115448	-0.019247	-0.030804	0.01103
	Kytococcus_schroeteri_unclassified_unclassified(98)	Otu0088	0.059624	0.09317	-0.065827	-0.014924	-0.156541	-0.005394	0.098216	0.02591	-0.116342	-0.04912	0.310057	-0.059918	-0.090429	0.078203	-0.067824	-0.05487	-0.085856	-0.039495	-0.105605	-0.058523	0.156478	-0.129863	-0.002786	-0.001812	-0.071299	-0.070036	-0.00902	-0.055728	0.295895	0.001848	0.055725	0.050363	-0.004638	0.033939	0.004742	-0.09239	0.013556	-0.130454	-0.08409	0.053858	-0.034754	0.102634	0.08964	-0.117531	-0.079883	0.196531	-0.068853
	Actinomyces_unclassified_unclassified(99)	Otu0089	-0.052132	0.085876	-0.022296	0.034762	-0.022538	-0.04816	0.106699	-0.025634	0.014202	-0.056114	-0.148698	0.098612	0.029	0.150314	0.237907	-0.107423	0.164914	-0.085866	-0.146147	0.032861	-0.15678	-0.171579	-0.035936	0.118773	0.166253	-0.023224	0.051915	0.00133	-0.106879	-0.108686	0.000466	-0.128251	0.130739	-0.023007	-0.072821	0.195939	0.080629	0.091274	0.064196	0.012228	0.000132	0.039708	-0.026654	0.181902	-0.044863	-0.083577	0.177546
	Methylobacterium_adhaesivum_unclassified_unclassified(100)	Otu0090	0.049109	0.025337	0.085985	0.04968	-0.019881	0.0546	0.027052	0.05583	-0.104498	0.012163	0.042649	0.004505	-0.131626	-0.082525	-0.094983	0.039918	-0.012727	0.005768	0.024673	-0.001075	0.057791	0.042389	-0.034157	-0.028848	-0.019838	0.059826	-0.056774	-0.054334	-0.062145	0.046757	0.040519	0.07824	-0.028514	0.033284	0.043677	-0.011477	-0.09205	0.025945	0.005444	-0.035269	0.116359	0.087621	0.045989	-0.004638	0.086147	-0.098915	-0.043288
	Arthrobacter_unclassified_unclassified(100)	Otu0091	0.082691	-0.053033	0.047167	0.056605	0.064832	0.028543	0.143012	-0.067247	-0.073687	0.044393	-0.129175	0.091986	-0.080182	-0.103143	-0.108814	0.023764	0.005881	0.043499	0.124712	-0.060635	-0.144115	-0.020118	-0.029277	-0.050027	-0.043727	0.054428	-0.018574	0.015243	-0.037573	0.039165	0.006426	0.05946	-0.060773	-0.049733	0.081769	-0.065226	-0.074112	0.057513	-0.034961	0.029659	0.029886	-0.04573	-0.007395	0.149692	-0.010345	0.005913	-0.054667
	Cellulomonas_unclassified_unclassified(97)	Otu0092	0.191454	0.09757	-0.031591	0.1619	0.038073	0.111225	0.198786	0.105178	-0.039882	0.013628	0.081233	-0.019753	0.022016	-0.122871	-0.102991	0.028865	0.029463	0.052327	0.045637	0.014065	0.239155	0.152095	-0.056553	-0.007544	-0.032226	0.06677	-0.025578	-0.03433	0.08221	0.054591	-0.047082	0.035975	-0.113417	-0.02633	-0.021975	-0.045942	0.00167	0.147467	0.070158	0.115339	-0.1042	0.038357	-0.005329	0.004171	-0.083845	0.073029	-0.072732
	Alpha2.1_unclassified_unclassified(100)	Otu0093	-0.136342	0.113389	0.101952	-0.164883	-0.118062	-0.101322	-0.080481	-0.091684	-0.137824	-0.013708	0.100857	-0.047321	-0.216251	-0.024712	-0.022678	-0.008541	-0.149055	-0.017737	0.019126	-0.162644	0.055714	-0.025481	0.073406	-0.111524	-0.043457	0.019434	-0.062688	-0.07461	0.029697	0.012237	0.102601	0.062145	-0.096641	0.050713	-0.016945	0.048389	-0.096625	0.005014	-0.110704	0.026938	0.10044	0.026921	0.072213	0.005633	-0.037979	0.007264	-0.164654
	Sphingomonadaceae_unclassified_unclassified(100)	Otu0094	-0.028937	-0.113056	0.019426	-0.022834	0.110888	0.112535	0.014254	0.012703	0.08184	0.050262	-0.091764	0.118897	0.035057	0.236562	0.23331	0.054242	0.041878	0.05211	0.038098	0.032461	-0.060263	0.005882	-0.148003	0.106948	0.051157	0.035653	0.080259	0.011008	-0.088467	0.044794	-0.024303	-0.061585	0.050648	-0.05686	0.070881	0.246783	0.027958	0.06898	0.126015	-0.091139	-0.009878	0.030474	0.000298	0.101068	0.007681	-0.131177	0.072757
	Weissella_unclassified_unclassified(98)	Otu0095	-0.029168	0.140151	0.043422	-0.084201	0.022318	-0.031277	-0.001774	-0.011351	-0.021441	0.001557	0.01746	0.099148	-0.007617	-0.027058	0.000737	-0.011834	0.073983	0.013661	-0.068035	0.007462	0.017178	0.065926	-0.000207	-0.009078	-0.061173	0.010989	-0.135436	-0.062891	0.014545	0.115607	0.012139	0.052893	-0.041208	0.010435	0.02687	-0.049899	-0.052043	-0.119705	-0.076005	0.124321	0.097721	0.133041	0.014655	-0.061903	0.003659	-0.040575	-0.024679
	Frigoribacterium_unclassified_unclassified(93)	Otu0096	-0.014781	-0.00565	0.008718	0.002455	-0.074941	-0.012286	-0.059849	-0.018035	0.044574	-0.109044	-0.048513	0.024159	-0.040296	0.27122	0.237167	-0.083431	0.142169	-0.077086	-0.11099	0.006328	-0.144311	-0.007966	-0.047434	0.16327	0.169345	-0.0546	0.094747	0.02525	-0.049685	-0.127977	-0.048504	-0.047786	0.0229	0.092417	-0.089399	0.262366	0.163997	0.133195	0.020134	-0.127152	-0.081458	-0.050974	0.012933	0.121571	0.02817	-0.03686	0.111211
	Amnibacterium_unclassified_unclassified(89)	Otu0097	-0.037069	0.053543	0.011782	0.031292	-0.012654	-0.264817	-0.023881	-0.071911	0.086687	-0.09877	-0.074143	0.007102	0.077595	-0.063212	-0.029842	-0.022343	-0.014883	-0.086941	-0.023757	0.003414	-0.01068	0.054614	0.032399	0.015274	0.18864	-0.066444	-0.057645	0.082436	-0.024064	-0.036778	0.01385	-0.08928	-0.072432	-0.000418	-0.08507	-0.040186	0.101057	-0.11233	-0.13899	0.031349	0.241962	-0.136998	-0.022366	-0.038195	-0.032295	-0.009559	0.04683
	Bacteria_unclassified_unclassified(100)	Otu0098	-0.026082	-0.05051	-0.057297	0.060895	-0.171652	-0.033606	-0.165762	-0.04076	0.009569	0.003222	-0.027423	-0.121964	-0.01961	-0.054699	0.010484	-0.063616	-0.116672	0.03571	-0.091107	0.092021	-0.058654	0.048957	0.094219	-0.083009	-0.01217	0.017291	0.185131	-0.020895	0.012941	-0.042757	0.071666	-0.035567	-0.100389	0.019418	-0.052947	-0.048552	0.124561	-0.055457	-0.15169	-0.033658	-0.013048	-0.013448	0.017171	-0.03183	-0.044907	0.151477	0.13069
	Clostridiales_unclassified_unclassified(100)	Otu0099	-0.067239	0.081316	0.084871	-0.00142	-0.088335	0.051839	0.011809	-0.004456	-0.186995	-0.098575	0.006781	-0.022196	-0.196935	-0.060767	-0.060785	-0.091357	-0.086807	-0.125843	-0.037647	-0.124457	-0.079121	-0.099122	0.08456	-0.039134	-0.076481	-0.061009	-0.014366	-0.028487	0.032611	-0.086297	0.098299	0.153828	-0.134739	-0.051601	-0.09066	-0.022616	-0.10569	-0.018014	0.02564	0.06661	0.004081	0.062744	0.052763	0.023953	-0.079135	0.089777	-0.001712
	Corynebacterium_unclassified_unclassified(99)	Otu0100	0.087741	-0.069891	0.007139	-0.066194	0.157493	0.01082	0.091695	0.080731	0.033778	0.086926	0.151045	0.096693	0.045293	-0.033087	-0.113836	0.088447	0.049104	0.075035	0.079216	0.011691	0.200815	0.013997	-0.028869	0.033155	-0.052269	0.066737	0.077852	-0.01886	0.119212	0.059673	-0.065808	0.028174	0.098242	-0.023527	0.080588	-0.12107	-0.06851	-0.005932	-0.065948	0.046472	0.034906	0.086464	-0.044184	0.055121	0.063404	0.13916	-0.051513
	Agrobacterium_unclassified_unclassified(97)	Otu0101	-0.029591	-0.030043	-0.158561	-0.043895	0.06063	0.032713	-0.024895	-0.038259	0.167974	0.341867	-0.005298	0.16352	0.092855	-0.192617	-0.098188	0.31775	0.072088	0.311268	0.010009	0.002235	0.107493	0.06325	0.032296	-0.040585	0.001637	0.255203	-0.12004	-0.004457	0.003411	0.307125	-0.069808	-0.016824	0.031005	-0.026005	0.297116	-0.124016	-0.075779	-0.006564	0.041972	-0.026014	-0.090096	-0.137326	0.021903	-0.177263	0.068854	-0.055196	-0.069562
	Clostridiales_unclassified_unclassified(100)	Otu0102	0.009952	-0.017777	0.023235	0.053241	0.000241	-0.044661	0.059675	-0.039666	0.091855	-0.070028	-0.072732	-0.048403	0.0854	0.218512	0.213926	-0.113132	0.095333	-0.096742	-0.01323	0.063854	-0.116689	-0.085482	-0.042367	0.193152	0.18047	-0.077135	0.058668	0.044762	-0.056618	-0.142184	-0.003927	-0.107786	0.186172	-0.018916	-0.048297	0.152206	0.162577	0.032491	0.049455	-0.13926	0.039666	-0.038062	-0.060011	0.01915	-0.059436	-0.072786	0.116807
	Corynebacterium_unclassified_unclassified(99)	Otu0103	0.039284	0.031471	0.043058	0.029782	-0.108283	-0.099502	-0.055876	-0.0632	-0.048478	-0.038023	0.147164	-0.020547	-0.051422	-0.043265	-0.08798	-0.048106	-0.030208	-0.062483	-0.087988	-0.044205	0.082118	-0.0692	0.024052	-0.014748	0.009886	-0.046002	-0.051242	0.047154	0.143463	-0.002016	0.008966	0.001793	0.023103	-0.008258	-0.080062	-0.059075	-0.010186	-0.069611	-0.070794	0.008655	-0.037423	0.014002	0.039369	-0.037742	-0.079228	0.127272	0.035467
	Corynebacterium_unclassified_unclassified(100)	Otu0104	-0.088543	0.055213	-0.022054	-0.127326	-0.129545	-0.005853	-0.032069	-0.149865	-0.003456	0.0128	0.232965	-0.01839	-0.019162	0.029104	-0.055801	0.035917	-0.142568	0.058793	-0.074255	-0.039338	0.159531	-0.060403	0.070611	0.013504	-0.070465	-0.023718	0.037531	-0.036778	0.228548	0.058177	0.033412	0.004334	0.014993	-0.012707	0.015926	-0.069547	-0.047997	-0.109105	-0.115007	0.018081	-0.063405	0.047457	-0.010312	-0.12511	-0.112755	0.159351	-0.101905
	Methylophilaceae_unclassified_unclassified(100)	Otu0105	-0.028985	-0.07403	-0.120324	-0.031501	0.083649	-0.087631	-0.017424	-0.075323	0.101743	0.304565	-0.056499	0.116508	0.086021	-0.152709	-0.026722	0.306398	0.088362	0.304624	0.030504	0.01222	0.042665	-0.05195	0.113941	-0.142881	-0.122031	0.233437	-0.07346	0.031249	0.030947	0.288936	-0.083252	0.075724	0.089437	0.022657	0.30774	-0.125658	0.001666	0.044128	0.018969	0.050923	0.002865	-0.092189	-0.012629	-0.129589	0.075558	0.005803	-0.046982
	Comamonadaceae_unclassified_unclassified(100)	Otu0106	-0.015704	-0.039834	0.04147	0.01221	-0.02836	0.061488	-0.015878	0.027181	0.022848	-0.087148	-0.053136	0.047711	0.020164	0.30241	0.284943	-0.077172	-0.014957	-0.122677	-0.098978	0.039068	-0.102336	-0.082281	-0.036634	0.107462	0.14367	-0.08827	0.136292	-0.013576	-0.017754	-0.15536	-0.002907	-0.028589	0.063951	-0.054802	-0.049661	0.276482	0.1028	0.149624	0.080852	-0.140599	-0.08341	-0.027983	-0.014682	0.176682	-0.004609	-0.027548	0.068101
	Porphyromonas_unclassified_unclassified(100)	Otu0107	-0.001293	-0.035507	0.000642	0.010416	0.00233	0.029057	0.012177	0.008197	0.013213	-0.083592	-0.042414	0.057337	0.053571	0.238885	0.292657	-0.060797	0.044657	-0.07588	-0.121029	0.029664	-0.143632	-0.025532	-0.040019	0.112219	0.132496	-0.008573	0.121246	0.003966	-0.048691	-0.073473	-0.029719	-0.085726	0.111874	-0.022033	-0.062088	0.293774	0.126826	0.162154	0.107426	-0.08626	-0.058913	-0.030992	-0.017548	0.150715	0.009524	-0.048873	0.085462
	Kaistobacter_unclassified_unclassified(100)	Otu0108	-0.026112	-0.018799	0.036396	-0.084846	0.224787	0.023268	0.002704	0.098745	0.056687	0.27147	-0.142015	0.222989	0.086044	-0.057419	-0.06336	0.221428	0.028068	0.25602	0.147059	-0.040409	0.013352	0.168251	0.07884	-0.127143	-0.033846	0.159437	-0.016401	0.022678	-0.036709	0.211924	0.017906	-0.046384	0.024593	-0.052827	0.258498	-0.111807	-0.117599	0.094247	0.008202	0.0693	0.034992	-0.01525	0.012468	0.10383	0.286666	-0.102293	-0.099832
	Kineococcus_unclassified_unclassified(100)	Otu0109	0.009703	-0.024009	0.013476	0.019839	-0.024317	-0.104054	0.024192	0.044338	0.026723	-0.032682	-0.044898	-0.021395	0.029042	-0.097188	-0.068689	-0.007969	-0.105667	-0.027458	-0.004446	-0.063822	-0.048844	0.008683	0.008501	-0.006325	0.171427	-0.037281	-0.051296	-0.038555	-0.009828	-0.006518	0.067247	0.141435	0.000693	-0.01273	-0.055867	-0.037398	-0.039684	-0.021658	-0.128609	-0.000873	0.113476	-0.028333	0.008955	0.164648	-0.010818	0.04152	-0.018978
	Flavisolibacter_unclassified_unclassified(100)	Otu0110	0.033204	0.034205	-0.06567	0.053546	-0.174943	-0.037088	-0.107936	-0.057498	0.056081	-0.065018	-0.072961	-0.098714	-0.168362	-0.033394	-0.061354	-0.027772	0.131734	-0.040768	-0.036819	0.102189	-0.088896	0.206871	-0.00165	0.132293	0.160739	-0.046332	-0.041292	0.085487	-0.023673	-0.025683	0.114263	-0.024659	-0.098712	0.294036	-0.057725	-0.005253	0.075135	-0.053759	-0.058768	-0.02516	-0.032064	0.00634	0.038238	-0.017995	0.177284	-0.082892	0.102327
	Brevundimonas_unclassified_unclassified(71)	Otu0111	-0.149809	-0.158714	0.010567	-0.152007	0.117092	0.002193	-0.049162	-0.031951	0.04081	0.333857	-0.124245	0.010161	-0.028527	-0.096104	-0.08715	0.307174	-0.044708	0.251481	0.094443	0.026269	0.078351	0.012424	0.042764	-0.163425	-0.10127	0.205373	0.04071	-0.02476	-0.10241	0.259615	-0.034462	0.079742	0.008203	-0.031137	0.273396	-0.060146	-0.161703	-0.031054	0.085411	0.14515	0.068201	-0.020548	-0.007802	-0.038016	0.062676	-0.033399	-0.121333
	Facklamia_unclassified_unclassified(100)	Otu0112	0.03998	0.048355	-0.031356	-0.030153	-0.130876	0.05487	0.156736	0.046136	-0.113275	0.043908	0.241593	-0.10138	-0.06014	0.030369	-0.084936	0.003951	-0.160751	0.044933	-0.064858	-0.120862	0.116677	-0.147017	0.001544	-0.005429	-0.099534	-0.035867	0.035742	-0.079287	0.27989	0.040513	0.098985	0.221757	0.020291	-0.054366	0.051793	-0.056702	-0.081145	-0.093543	-0.072344	0.073934	-0.067652	0.031046	0.041529	-0.059303	-0.162168	0.203242	-0.177166
	Streptococcus_thermophilus_unclassified_unclassified(97)	Otu0113	0.090124	0.123536	0.073047	0.051049	-0.09288	0.060084	0.146061	-0.057862	-0.132584	-0.088168	-0.060499	0.079637	-0.035499	0.156655	0.133997	-0.09047	0.201396	-0.069957	0.028573	-0.120497	-0.093436	-0.078181	-0.05855	0.05094	0.028344	-0.024845	-0.018803	-0.041988	-0.061965	-0.085247	0.021448	-0.03816	0.007539	0.056249	-0.081791	0.09264	-0.016295	0.006327	0.085017	-0.026407	0.008562	0.015359	-0.023896	0.062585	-0.084868	-0.066716	0.030943
	Bacteria_unclassified_unclassified(95)	Otu0114	-0.150756	0.179042	0.144084	-0.138013	-0.138	-0.010645	-0.036317	-0.007949	-0.2966	-0.006159	0.019149	-0.100334	-0.237742	0.010755	-0.029066	-0.026288	-0.115509	0.008009	-0.019743	-0.153392	-0.02488	-0.097503	0.043716	-0.11872	-0.05205	-0.008221	-0.07627	0.032704	0.045116	-0.000774	0.255428	0.041109	-0.133988	0.082923	0.006911	0.018389	-0.107353	-0.014727	-0.033269	-0.022333	0.017329	-0.019796	0.275154	0.009336	-0.00423	0.008638	-0.051208
	Mesorhizobium_unclassified_unclassified(100)	Otu0115	-0.066488	0.06044	0.129973	-0.145352	-0.065303	-0.065912	-0.102893	-0.059717	-0.070474	-0.067517	0.117412	-0.062223	-0.273531	-0.023081	-0.042964	-0.038632	-0.110744	-0.039104	0.000332	-0.120882	0.065776	-0.015622	-0.035623	-0.100281	-0.017767	-0.089398	-0.092115	0.018429	0.026244	-0.07203	0.027516	0.05656	-0.0815	0.044019	-0.068039	-0.020694	-0.059967	-0.016009	-0.021021	-0.073305	0.064714	0.107546	0.000566	-0.04992	-0.01317	-0.058014	-0.075057
	Anaerobacillus_unclassified_unclassified(58)	Otu0116	0.013	-0.041245	-0.026414	0.029789	-0.062748	0.014564	0.040659	0.005256	0.089421	-0.026302	0.025325	-0.016292	0.0454	0.263878	0.237624	-0.060619	0.021281	-0.014831	-0.119798	-0.040859	-0.013276	-0.093486	-0.016547	0.080588	0.085391	-0.023495	0.093186	0.005819	0.07149	-0.063278	0.006738	0.024767	0.166405	-0.023664	0.018079	0.185875	0.03347	0.141129	0.13956	-0.05766	-0.096082	0.021662	-0.037275	0.061511	-0.057154	0.037148	0.055643
	Yaniella_unclassified_unclassified(57)	Otu0117	-0.042856	-0.003228	-0.004275	-0.068395	-0.09723	-0.078063	-0.058285	-0.039438	-0.14824	-0.019139	0.213989	-0.01074	-0.051571	0.03706	-0.026339	0.006407	-0.030152	-0.041156	-0.070117	-0.123331	0.145278	-0.162255	0.061787	-0.017282	0.047265	-0.029933	0.010258	0.013726	0.150984	-0.013931	0.012409	0.109327	-0.070992	-0.011314	-0.080898	-0.019462	-0.047397	0.026005	-0.146154	0.144713	-0.008321	0.092631	-0.014014	-0.045996	-0.148877	0.284691	-0.099012
	Conchiformibius_steedae_unclassified_unclassified(100)	Otu0118	-0.043175	-0.022653	0.028787	0.008546	-0.117296	0.05237	-0.00643	-0.010156	-0.018123	-0.114599	-0.120868	-0.010509	-0.003068	0.231854	0.239889	-0.072764	0.047192	-0.126664	-0.057445	0.015121	-0.136757	-0.092496	-0.016847	0.087795	0.164811	-0.077021	0.161469	0.001328	-0.054752	-0.092247	0.031716	-0.074044	0.070817	0.003728	-0.083722	0.254787	0.113546	0.120703	0.013859	-0.083863	-0.032802	-0.029314	0.042741	0.145809	0.059049	-0.033755	0.139314
	Escherichia_Shigella_unclassified_unclassified(100)	Otu0119	0.127353	-0.030434	0.106262	0.178318	-0.026297	0.060068	0.095877	0.108734	-0.053606	-0.047446	-0.035177	-0.103059	-0.050278	-0.057509	-0.039215	-0.01468	-0.150721	-0.011509	0.101922	-0.060336	-0.058125	-0.112677	0.025691	0.004165	0.038207	-0.05493	-0.103354	0.08703	-0.058638	-0.042207	0.038534	0.083244	-0.025586	0.019596	-0.097349	-0.004591	0.010205	-0.116796	-0.166552	0.013952	0.182875	-0.06139	0.020956	-0.089434	-0.125849	-0.071674	-0.041761
	Acetobacteraceae_unclassified_unclassified(100)	Otu0120	-0.023006	-0.019771	0.038995	0.031619	-0.046508	-0.165876	-0.021927	-0.177624	0.061125	-0.064549	-0.022348	-0.129895	-0.02177	-0.04245	-0.088697	-0.037185	-0.01699	-0.055625	0.073259	0.040624	-0.0283	-0.0137	-0.017716	0.110298	0.0829	-0.042614	-0.064032	0.073194	-0.056977	-0.025628	0.039853	-0.026103	0.142293	0.056107	-0.057212	-0.075853	0.112333	-0.095592	-0.083547	-0.057255	0.125688	-0.062336	0.013452	-0.12256	-0.076859	-0.023653	0.081455
	Acidimicrobiales_unclassified_unclassified(100)	Otu0121	0.00597	0.06944	-0.058051	-0.000853	-0.152017	-0.085198	-0.170009	-0.109355	0.049207	-0.073586	0.025036	-0.144317	-0.212364	-0.06545	-0.043025	-0.077131	0.04978	-0.047694	-0.079701	0.056129	-0.095921	0.173253	-0.016888	0.090123	0.159671	-0.058212	-0.072297	-0.024131	-0.0113	-0.050946	0.033938	-0.016542	-0.172061	0.296807	-0.03884	0.030503	0.065069	-0.10063	-0.079294	-0.061771	0.002324	-0.021778	0.095286	-0.090078	0.174527	-0.003307	0.13218
	Arthrobacter_unclassified_unclassified(95)	Otu0122	-0.035245	-0.028085	0.088619	-0.02878	0.043245	0.025959	-0.01372	0.030785	-0.004991	0.111293	-0.036053	0.028577	-0.108028	-0.071055	-0.038939	0.087222	-0.034988	0.089326	0.130194	-0.087447	0.012364	-0.02878	0.064161	-0.146042	-0.097953	0.096018	-0.004683	-0.035494	-0.015363	0.118478	-0.017457	0.017475	0.006184	-0.040227	0.16187	-0.075548	-0.036809	0.083616	-0.058073	0.061413	0.001281	0.051263	-0.016113	0.023089	0.17408	-0.015973	-0.088899
	Bdellovibrio_bacteriovorus_unclassified_unclassified(100)	Otu0123	-0.045222	-0.051437	0.005473	-0.027165	-0.020915	0.030739	-0.004798	-0.009311	-0.005439	-0.0045	-0.084612	0.063287	0.085973	0.266412	0.277682	-0.094958	0.030107	-0.052275	-0.092054	-0.009004	-0.06723	-0.142965	-0.007443	0.023194	0.097923	-0.005554	0.164083	0.018811	-0.072977	-0.008072	0.065467	-0.048708	0.10773	0.012085	-0.039945	0.245863	0.0999	0.104541	0.077332	-0.075423	-0.022208	-0.019952	0.03227	0.084987	0.021541	-0.067326	0.076394
	Acetobacteraceae_unclassified_unclassified(64)	Otu0124	-0.096834	0.19401	0.229696	-0.109515	-0.183012	-0.02975	-0.038883	-0.077796	-0.305666	-0.111401	-0.002477	-0.167009	-0.240337	0.03811	-0.029493	-0.086135	-0.210471	-0.102345	0.141514	-0.135441	-0.040156	-0.078629	0.067192	-0.076011	-0.148974	-0.087301	-0.021282	-0.005071	0.02584	-0.119676	0.175606	0.041636	-0.145977	0.031415	-0.06075	-0.041826	-0.088531	-0.073013	-0.109671	0.018483	-0.052	0.016044	0.180983	-0.070592	-0.066485	-0.03012	-0.046261
	Lactobacillus_unclassified_unclassified(80)	Otu0125	0.019709	0.163671	0.169873	-0.028099	-0.203542	-0.001102	0.066775	0.011025	-0.1683	-0.018158	-0.005691	-0.108969	-0.189522	-0.006096	0.021325	-0.023776	-0.160405	-0.047185	0.067169	-0.162456	-0.099906	-0.039396	0.017563	-0.09479	-0.052769	-0.039006	-0.032668	0.000387	-0.02078	-0.069682	0.093089	-0.015836	-0.064012	-0.006001	-0.017163	0.013314	-0.062558	-0.067626	-0.101491	0.041437	0.043447	-0.037001	0.038002	-0.044403	-0.018005	-0.039088	-0.022005
	Kocuria_palustris_unclassified_unclassified(97)	Otu0126	-0.099388	0.115612	0.071339	0.024656	0.071907	-0.086533	0.058686	-0.156743	0.023153	0.139935	0.055129	-0.040386	0.037277	-0.042282	-0.032392	0.129008	0.156817	0.111509	0.046784	0.067225	0.060301	-0.125089	0.126881	-0.111345	-0.00621	0.077107	-0.07456	-0.041008	0.012644	0.117391	0.060053	0.022652	0.107795	-0.03414	0.091664	-0.087544	0.064852	-0.02906	0.037731	0.022605	0.069449	0.036274	0.020992	-0.125376	-0.077631	0.001998	-0.049848
	Cellulomonadaceae_unclassified_unclassified(100)	Otu0127	-0.02826	0.042022	0.162554	-0.023642	0.006408	0.089397	0.024202	-0.011402	-0.143684	-0.065811	0.099429	-0.004641	-0.13413	-0.011789	-0.039263	-0.100691	-0.217726	-0.062171	0.141853	-0.036795	-0.084842	-0.067092	0.029024	0.007624	-0.018327	-0.081613	-0.058198	0.012791	0.002928	0.044741	0.025906	0.221011	-0.033032	0.008918	-0.084393	-0.033831	-0.074241	-0.089976	-0.023645	0.061503	0.107675	0.022094	0.062099	-0.025057	-0.099002	-0.011981	-0.002913
	Turicibacter_unclassified_unclassified(100)	Otu0128	-0.08682	0.004479	0.170083	-0.048847	-0.133888	0.018658	-0.028207	0.042323	-0.178566	-0.059403	-0.04048	-0.013487	-0.157544	-0.043582	-0.04778	-0.080182	-0.157458	-0.010808	0.041198	-0.131248	-0.10137	-0.085431	0.139833	-0.088757	-0.084835	0.00701	0.085069	-0.066119	0.030572	-0.057215	0.006665	0.274057	-0.166898	0.002202	-0.066294	-0.013202	-0.127885	0.08515	-0.042616	0.059083	0.001112	-0.003304	0.081074	0.103217	-0.099545	0.048007	-0.049481
	Pseudonocardia_unclassified_unclassified(100)	Otu0129	0.000374	0.029613	0.038665	-0.037053	0.004828	0.124113	0.031851	0.196506	0.000889	0.02619	0.054333	-0.049651	0.006855	-0.058705	-0.060331	0.002644	-0.138416	0.025156	0.056639	0.026455	0.057691	-0.001166	0.014885	-0.030551	-0.126103	-0.018608	0.161673	-0.061007	0.117992	0.041793	-0.020802	0.159217	0.029647	0.001824	0.056678	-0.044107	-0.099424	-0.014391	0.074643	0.012775	-0.106307	0.049266	0.016388	-0.005975	0.027429	0.047335	-0.044025
	Bacteria_unclassified_unclassified(56)	Otu0130	-0.141733	0.046054	0.121251	-0.125662	-0.099691	-0.006201	-0.097328	-0.060188	-0.097152	0.005443	-0.022202	-0.127547	-0.163256	0.001951	-0.024222	0.065938	-0.069268	0.051709	-0.023835	-0.08803	0.011584	-0.027838	0.078931	-0.109606	-0.049039	0.05867	-0.020597	-0.031298	0.015978	0.024866	0.063364	-0.003463	-0.075654	0.01035	0.058971	-0.003754	-0.047984	-0.036948	-0.066711	-0.042418	0.004054	-0.003412	0.065493	-0.070477	-0.058857	-0.037752	-0.054536
	Geodermatophilus_unclassified_unclassified(100)	Otu0131	0.05532	0.147047	0.124646	0.009345	0.129886	0.101506	0.021951	0.211758	-0.048854	0.031377	-0.069833	0.010618	0.002677	-0.078493	-0.051271	0.068998	-0.028145	0.065757	0.164907	-0.007405	-0.04999	0.029551	-0.051909	-0.035914	-0.061352	-0.026979	0.033687	0.063292	-0.070608	0.034337	0.037338	0.005194	0.013945	-0.010601	0.023805	-0.050379	-0.10512	-0.053545	0.029297	-0.02341	-0.042081	-0.020222	-0.025763	-0.038472	0.095606	-0.114397	-0.018476
	Microbacteriaceae_unclassified_unclassified(100)	Otu0132	-0.076076	0.011387	0.056577	0.011073	-0.043318	-0.10074	-0.01981	-0.088518	-0.007963	-0.064138	0.019342	-0.117413	-0.028867	-0.062426	0.026323	-0.085361	-0.058803	-0.055706	0.067146	0.070927	-0.100539	-0.076797	0.054152	0.045922	0.030249	-0.06056	-0.00761	0.011437	-0.036088	-0.125105	0.070319	-0.016848	0.056951	0.099707	-0.02364	0.020893	0.0525	-0.063829	-0.109741	-0.036825	0.107057	-0.024822	0.068331	-0.092705	-0.066461	0.051031	0.075575
	Sphingomonas_unclassified_unclassified(100)	Otu0133	-0.061932	-0.035962	0.085528	-0.141191	-0.025966	-0.080366	-0.088504	-0.021266	-0.070494	0.01379	-0.04613	0.025782	-0.098481	-0.057118	-0.112833	0.037639	-0.084948	-0.081451	-0.040051	-0.023413	-0.040576	0.059045	0.029622	0.012081	-0.059305	-0.034295	-0.008508	0.086253	0.025841	-0.033918	-0.035763	0.002406	-0.014595	0.062895	-0.045221	0.006094	-0.01815	-0.031868	0.097387	-0.032926	0.130999	-0.080403	-0.009746	-0.082937	-0.054739	0.033954	0.015405
	Moraxellaceae_unclassified_unclassified(94)	Otu0134	0.018185	0.015827	-0.051101	-0.040733	-0.03656	0.014591	-0.015032	-0.113044	0.124222	0.156564	0.020521	0.031045	-0.031431	-0.043641	-0.046613	0.138054	0.057896	0.085164	-0.099725	0.049712	0.093373	0.187573	-0.01656	0.059626	0.034728	0.084728	0.025157	-0.138791	0.031937	0.089381	0.027682	-0.13115	0.014521	0.136441	0.13234	-0.129513	0.0273	-0.142178	-0.04529	0.034443	-0.055952	-0.086915	0.019397	-0.168434	0.115406	0.077217	0.090591
	Clostridiales_unclassified_unclassified(87)	Otu0135	-0.051066	0.09014	0.065481	-0.102999	-0.012636	0.014657	-0.038179	-0.022691	-0.05428	0.100679	0.211315	-0.063842	-0.019343	0.048717	-0.045	0.064947	-0.050748	0.052834	0.011741	-0.049059	0.09855	0.002123	-0.061584	-0.131103	-0.102533	0.046035	0.090703	-0.025607	0.182969	0.065645	0.000978	-0.011914	-0.041185	0.034497	0.045173	-0.010453	-0.052297	-0.095436	-0.023683	0.035373	-0.000752	0.197971	-0.039557	0.010306	-0.082386	0.064625	-0.118726
	Agrococcus_unclassified_unclassified(100)	Otu0136	-0.001462	0.015464	0.074545	-0.007591	-0.021031	0.065381	0.023147	-0.037621	-0.012313	-0.085948	-0.085388	0.068378	0.027939	0.215437	0.230139	-0.045808	0.039336	-0.063765	-0.017641	0.02441	-0.024569	-0.020378	-0.034683	0.091415	0.082628	0.01308	0.074105	0.064784	-0.068518	-0.079835	-0.020956	-0.090682	0.067799	-0.057642	-0.057838	0.175437	0.124081	0.059342	0.082849	0.011609	-0.041987	-0.077887	-0.025054	0.090511	-0.017018	-0.019964	0.079641
	Carnobacteriaceae_unclassified_unclassified(100)	Otu0137	-0.064447	0.042261	0.018855	-0.064508	-0.104253	-0.074946	-0.077985	-0.078916	-0.032594	-0.039038	0.039148	-0.007884	-0.12912	0.002339	-0.007815	-0.001836	-0.084974	-0.003284	-0.016675	-0.048711	-0.020803	0.036688	-0.020902	-0.085417	-0.051224	-0.031394	0.005854	-0.020996	-0.001091	0.001383	0.061256	-0.045107	-0.10529	0.075241	-0.001075	-0.033542	-0.00161	-0.022888	-0.027458	-0.101559	0.029928	-0.016595	0.006608	-0.08823	0.036443	-0.029913	-0.007745
	Novosphingobium_unclassified_unclassified(71)	Otu0138	-0.137961	0.068458	0.038947	-0.090257	0.035947	-0.134632	-0.135301	-0.102747	-0.035795	-0.00775	0.018621	0.177228	-0.012795	-0.034237	0.005577	-0.017347	-0.099557	-0.011387	0.011085	0.005737	0.038118	0.039877	0.039779	-0.065263	0.101214	0.029097	-0.102641	-0.053712	-0.044858	0.03422	0.004764	-0.023545	-0.073792	0.065341	-0.054472	-0.115855	-0.076793	-0.054149	-0.084257	0.166813	0.066975	0.031712	-0.018923	0.040503	0.069756	0.036309	-0.035374
	Acinetobacter_unclassified_unclassified(100)	Otu0139	0.060655	-0.087504	-0.122161	0.084114	-0.048473	0.099255	-0.063152	0.081422	0.185532	-0.055209	-0.089218	-0.029591	0.123335	0.174161	0.161824	0.005999	0.039149	-0.055813	-0.059408	0.107992	-0.142195	0.023291	-0.049288	0.159529	0.064662	0.008447	0.204931	-0.072288	-0.044731	-0.093395	-0.026541	-0.071565	0.047277	0.055864	-0.042748	0.171547	0.203164	0.015762	0.098487	-0.168445	-0.037516	-0.045037	-0.094183	0.019484	0.160137	-0.014961	0.191513
	Clostridium_XI_unclassified_unclassified(100)	Otu0140	-0.028386	-0.030671	0.035887	-0.019887	-0.146794	-0.051217	-0.065154	-0.028169	-0.121445	-0.046816	0.037866	0.171257	-0.102717	-0.040723	-0.022963	-0.080767	-0.139384	-0.10371	-0.012431	-0.141423	0.000431	-0.054503	0.077978	-0.053352	-0.096697	-0.018361	-0.026199	-0.110544	0.076503	-0.020531	0.02829	0.077876	0.007018	0.001365	-0.042568	-0.026676	-0.127009	-0.06919	-0.045407	0.088846	0.00836	0.011915	-0.016492	0.026631	-0.018073	0.078787	0.049032
	Streptococcus_suis_unclassified_unclassified(100)	Otu0141	-0.057651	-0.007205	0.042774	-0.030141	-0.026172	-0.041521	-0.025876	-0.089503	0.023568	-0.067848	-0.088853	0.057632	-0.021659	0.220524	0.182695	-0.09727	0.056244	-0.020918	-0.026193	-0.008748	-0.140404	-0.120661	-0.065249	0.0571	0.036566	0.005349	0.128891	0.032898	-0.049145	-0.041461	0.017704	-0.0509	0.02379	-0.047869	-0.022376	0.247151	0.111942	0.149187	0.05458	-0.068074	-0.023184	-0.013656	-0.025563	0.186895	-0.068353	-0.024256	0.073016
	Porphyromonas_unclassified_unclassified(100)	Otu0142	-0.077014	-0.033838	-0.012396	-0.045515	-0.009993	-0.034829	-0.0599	-0.097794	0.052568	0.071529	-0.065671	0.126953	0.092456	0.14068	0.171832	0.063139	0.148441	0.10205	-0.010397	0.097884	-0.016671	-0.052049	0.005343	-0.057375	0.054093	0.091323	0.093226	-0.013973	-0.062036	0.069631	-0.043055	-0.052702	0.003739	0.011348	0.048761	0.138606	0.019866	0.086683	0.100779	0.070805	-0.120449	-0.033701	-0.010486	0.058504	-0.025627	0.046749	0.016855
	Chryseobacterium_unclassified_unclassified(100)	Otu0143	-0.084215	0.082798	-0.020827	-0.097789	-0.147203	-0.088283	-0.02788	-0.192012	-0.097347	-0.013017	0.176569	0.01132	-0.085097	-0.014867	-0.074902	-0.001882	-0.02844	-0.024682	-0.112781	-0.090826	0.15113	-0.175901	0.056022	-0.055743	-0.011462	0.035789	-0.078738	-0.026578	0.167692	0.002402	0.002277	-0.014157	-0.081091	0.032569	-0.055625	-0.053243	-0.07155	-0.04906	-0.124153	0.127221	-0.03303	-0.014643	0.023939	-0.078392	-0.117332	0.239323	-0.122048
	Acetobacteraceae_unclassified_unclassified(100)	Otu0144	-0.08604	0.132899	0.105841	-0.113385	-0.160421	-0.06428	-0.028654	-0.061075	-0.227963	-0.045994	-0.059159	-0.123642	-0.144642	-0.002152	0.014829	-0.007609	-0.058693	0.003488	-0.013214	-0.05261	-0.073893	-0.039865	0.045087	-0.101475	0.002728	-0.029502	-0.053675	0.009037	0.01669	0.049313	0.075647	-0.040687	-0.116257	-0.001384	0.030009	0.039955	-0.050653	-0.066677	-0.070347	0.019439	0.032178	-0.061851	0.05951	-0.059693	-0.028561	-0.055337	-0.032036
	Brevibacterium_paucivorans_unclassified_unclassified(100)	Otu0145	-0.005108	0.115497	0.012303	-0.066248	-0.110485	-0.096195	0.000311	-0.004109	-0.05316	-0.086552	0.276946	-0.034636	-0.026085	0.02239	-0.111459	-0.096456	-0.122798	-0.072121	-0.097067	-0.058566	0.11566	-0.045332	0.072029	-0.005962	-0.082377	-0.077945	0.047467	-0.00894	0.261463	-0.074946	0.037695	0.008836	-0.007648	-0.039463	-0.051937	-0.072294	-0.030799	-0.10498	-0.159877	0.081134	-4.4e-05	0.128335	-0.003802	-0.074186	-0.017988	0.262756	-0.040554
	Micrococcaceae_unclassified_unclassified(62)	Otu0146	-0.083255	0.205703	0.146404	-0.051879	-0.167877	-0.014712	0.011533	-0.008256	-0.217941	-0.140284	0.024764	0.02544	-0.178256	-0.060697	-0.021132	-0.083366	-0.110082	-0.116507	0.001462	-0.093852	-0.125583	-0.020226	0.056586	0.011044	-0.053932	-0.073865	-0.022437	-0.019932	0.015194	-0.069366	0.087122	0.084751	0.00995	0.048411	-0.070184	-0.038412	-0.094506	-0.083243	-0.115414	0.097957	0.000821	0.089389	0.065533	0.07315	0.014137	-0.002284	-0.066134
	Corynebacterium_unclassified_unclassified(100)	Otu0147	0.021556	0.056164	0.001119	-0.081234	-0.112486	-0.074015	-0.032729	-0.05258	-0.066107	-0.048675	0.181896	0.077134	-0.013371	0.033985	-0.037073	-0.04095	0.060327	-0.011958	-0.068344	-0.045935	0.155703	-0.068092	0.086326	0.047731	-0.005127	-0.059292	-0.057357	-0.044547	0.245744	-0.002709	-0.004353	0.004127	-0.029144	0.019568	-0.061228	-0.05486	0.002027	-0.099512	-0.088552	0.12377	0.006186	0.020744	-0.023645	-0.122076	-0.076839	0.209023	-0.035245
	Burkholderiales_unclassified_unclassified(100)	Otu0148	0.021935	0.02801	0.02874	-0.012931	-0.046326	0.089338	-0.017452	0.011625	0.001669	0.05956	-0.018552	0.009671	-0.035788	-0.042535	-0.119081	0.008842	-0.057644	0.011237	0.037188	-0.082297	-0.040599	0.113834	-0.008015	-0.02104	-0.120729	0.022544	-0.05347	-0.045148	0.018795	0.037798	0.058082	-0.037189	-0.017317	-0.019073	0.065647	-0.090007	-0.060897	-0.053362	-0.009935	-0.08437	0.01818	0.007412	0.019101	-0.121522	0.045265	-0.03206	0.054349
	Devosia_unclassified_unclassified(100)	Otu0149	-0.065548	-0.006554	0.103411	-0.023873	-0.016319	0.071098	-0.061474	0.058649	-0.069837	0.029851	0.04738	-0.110939	-0.069808	-0.022511	-0.087009	0.080366	-0.056976	0.054078	0.129601	-0.027993	0.054232	0.002101	0.040051	-0.104335	-0.040407	0.05271	0.02211	0.020103	-0.035098	0.022436	0.042677	0.109025	-0.060024	0.002144	0.056702	1.9e-05	-0.077645	0.002963	-0.038126	0.028511	0.03482	0.131168	0.082991	0.039676	0.00234	0.082328	-0.11311
	Bradyrhizobiaceae_unclassified_unclassified(78)	Otu0150	-0.012413	0.102223	0.11232	-0.051497	-0.108617	-0.003883	0.008146	0.045719	-0.099379	-0.057085	0.087756	-0.015252	-0.082975	-0.037095	-0.048734	-0.077954	-0.101894	-0.069498	0.174649	-0.067095	-0.014018	-0.035929	0.032658	0.042989	-0.115684	-0.032287	0.096622	-0.024317	0.109195	-0.044981	0.000258	-0.002581	-0.028303	-0.014389	-0.005943	-0.016423	-0.050572	-0.05633	-0.008277	0.030083	-0.046842	0.093049	0.049775	-0.058859	0.040758	0.076837	-0.018959
	Sphingomonadaceae_unclassified_unclassified(100)	Otu0151	-0.046765	0.069388	0.108747	-0.072623	-0.036122	-0.004115	-0.015718	-0.044855	-0.033075	-0.073555	-0.047993	0.05599	0.011498	0.230275	0.191596	-0.10603	0.048871	-0.07344	-0.02677	-0.037079	-0.063	-0.096251	-0.004918	0.15917	0.156878	-0.019762	0.058524	0.009604	-0.104744	-0.101092	-0.016146	-0.101986	0.106786	-0.007059	-0.052343	0.182498	0.006369	0.085863	0.07519	-0.112619	0.03013	0.005726	0.000507	0.110274	0.047023	-0.094987	0.069939
	Kaistobacter_unclassified_unclassified(100)	Otu0152	-0.071496	0.002188	0.051483	-0.055676	-0.054916	-0.046712	-0.094381	-0.069185	-0.047247	0.022444	0.006613	0.121737	-0.055987	-0.071243	-0.046952	0.019511	-0.012969	0.023064	0.001065	-0.035237	0.038581	0.028198	0.11329	-0.051425	0.029576	0.045424	-0.062613	0.044143	-0.045	0.025874	-0.022789	0.002808	-0.062826	0.017846	-0.046209	-0.036291	-0.014587	0.106685	-0.008719	0.007705	-0.021198	-0.034979	-0.02108	0.01701	-0.031072	0.051361	-0.00089
	Geodermatophilus_unclassified_unclassified(100)	Otu0153	0.011779	0.036297	0.03471	-0.002012	0.007532	0.064519	0.020448	0.142568	-0.012048	-0.089743	-0.092492	0.094054	0.045277	0.110997	0.131464	-0.113652	-0.012739	-0.090887	0.023943	0.036938	-0.092057	-0.006808	-0.020065	0.109796	0.066297	-0.046582	0.0938	-0.024586	0.001875	-0.128387	0.003061	-0.050502	0.141823	0.003229	-0.024971	0.157071	0.083581	0.036926	0.111296	-0.07177	-0.095109	-0.063497	-0.028557	0.050944	0.109568	-0.103351	0.097486
	Firm5_unclassified_unclassified(100)	Otu0154	-0.015061	0.060567	0.063621	-0.041824	-0.085719	-0.032868	-0.046504	-0.062005	-0.113295	-0.006167	0.007933	-0.052705	-0.125109	-0.016179	0.007625	-0.036841	-0.076	0.00177	0.010928	-0.065291	-0.027968	0.037338	0.049645	-0.050601	-0.017077	-0.015604	-0.003648	-0.007339	0.016599	-0.025916	0.040568	-0.019641	-0.092284	0.03354	-0.014689	0.005868	-0.067578	-0.048657	-0.050381	0.025543	0.073661	0.034044	0.058746	0.000613	-0.031757	-0.07341	0.029266
	Lysinibacillus_unclassified_unclassified(100)	Otu0155	-0.128112	0.031235	0.044747	-0.121157	-0.067208	-0.007872	-0.082437	-0.07491	-0.017782	0.004192	0.101736	-0.128145	-0.056105	-0.102749	-0.102183	0.071674	-0.079635	0.070792	-0.019359	0.043687	0.097152	-0.013026	0.003413	-0.138581	-0.022063	0.072422	0.071401	-0.008939	-0.004115	0.039265	0.109667	0.077141	-0.008223	0.013787	0.03802	-0.013195	-0.083447	-0.041248	-0.005016	0.023566	0.034113	0.071314	0.106401	-0.078233	-0.101089	0.004986	-0.081163
	Rhizobiales_unclassified_unclassified(100)	Otu0156	-0.068335	-0.015283	-0.010545	-0.100305	0.142626	-0.134085	-0.127396	-0.05666	0.020179	0.260413	-0.028518	0.093765	0.065162	-0.024047	0.012166	0.214451	0.055537	0.25279	0.03961	0.039907	0.052203	0.022259	-0.042232	-0.138141	-0.053192	0.171591	-0.00145	0.078322	-0.007399	0.213762	-0.012488	0.008172	-0.035888	-0.038044	0.132854	-0.057885	-0.09774	-0.018715	0.110857	0.168285	0.035829	0.107137	0.020851	-0.018438	0.061446	0.034399	-0.107891
	Geodermatophilaceae_unclassified_unclassified(100)	Otu0157	-0.076723	0.094212	0.101261	-0.031904	-0.168687	-0.02223	-0.017391	-0.114938	-0.107424	0.019861	0.032588	-0.04833	-0.203457	-0.087996	-0.025662	0.01584	-0.121743	-0.023898	0.036133	-0.095112	-0.025603	-0.022441	0.038578	-0.07478	-0.076778	0.010655	-0.048462	-0.014681	0.018798	-0.057921	0.095544	0.055796	-0.126545	0.050531	-0.062093	-0.073569	-0.060606	-0.041574	-0.079993	0.015095	0.028779	0.008728	0.021627	-0.109206	-0.04742	-0.000635	-0.095962
	Chryseobacterium_unclassified_unclassified(100)	Otu0158	-0.045155	0.128388	0.117928	-0.059376	-0.160366	-0.035916	-0.068512	-0.084348	-0.098048	-0.078652	-0.043657	-0.027813	-0.059605	-0.004509	-0.005814	-0.093365	-0.112899	-0.054743	0.044843	-0.010308	-0.029566	-0.020147	0.095565	-0.017292	-0.11996	-0.100926	-0.01196	0.030024	-0.038078	-0.074462	0.083841	-0.006577	-0.085588	0.061983	0.003966	-0.07074	-0.083961	-0.158253	-0.061577	-0.004239	0.047918	-0.020628	0.061175	-0.068538	-0.050464	-0.008142	0.109823
	Bacillaceae_2_unclassified(69)	Otu0159	-0.102814	0.076041	-0.055645	-0.077861	-0.039845	-0.126477	-0.082448	-0.127887	0.02886	-0.059016	0.017262	-0.087958	-0.030008	-0.06252	-0.051394	-0.010149	-0.046511	0.009702	-0.017807	0.053576	-0.083268	-0.042817	-0.055804	0.011448	0.156995	-0.022946	-0.016652	0.065987	0.026431	-0.024402	0.056413	-0.036871	0.035571	0.06273	0.028128	0.041545	0.024399	-0.050918	0.021564	-0.058875	0.036724	-0.090824	0.033299	-0.041956	-0.055843	-0.017237	0.083064
	Bacteroides_unclassified_unclassified(100)	Otu0160	-0.000734	-0.097924	-0.060751	0.029648	-0.083062	0.013722	0.066344	-0.015074	0.084298	0.009679	-0.049011	-0.006797	0.024569	0.142681	0.181129	0.0547	-0.025686	-0.004842	-0.179751	0.017756	-0.000266	-0.093043	-0.063874	0.014651	0.060053	-0.028669	0.147067	-0.01064	-0.004852	-0.020331	-0.050079	0.101588	0.03863	0.014546	0.035544	0.158292	0.002024	0.035998	0.122992	-0.068279	-0.085042	-0.052854	0.038362	0.020755	0.013213	-0.008152	0.072242
	Lactococcus_lactis_unclassified_unclassified(100)	Otu0161	-0.054616	0.12725	-0.002139	-0.065912	-0.129694	-0.122545	-0.058437	-0.108292	-0.076726	-0.029442	0.053812	0.100609	-0.087397	0.029648	-0.07025	-0.072629	0.003024	-0.050792	-0.064878	-0.053981	-0.005102	-0.138019	0.109199	0.04468	-0.038247	-0.04669	-0.081168	-0.044212	0.074625	-0.045186	0.084338	0.010603	-0.093294	-0.015323	-0.096547	-0.068253	0.000449	-0.038153	0.036577	0.038119	0.059255	0.018529	0.069659	-0.055277	-0.050985	0.112489	0.041416
	Lactobacillus_unclassified_unclassified(82)	Otu0162	-0.105056	0.113238	0.080997	-0.096245	-0.103247	-0.109037	-0.079171	-0.123674	-0.143023	-0.01709	0.014478	-0.012381	-0.127164	-0.033881	0.015877	0.016851	-0.050963	-0.024877	-0.040891	-0.053821	-0.012679	-0.057949	0.037935	-0.034461	-0.02916	-0.045982	0.026159	-0.008918	0.009186	-0.028823	0.12224	0.004854	-0.006301	0.073218	0.034675	-0.02064	-0.055521	-0.03358	-0.061725	-0.073558	0.044253	0.040364	0.153196	-0.050895	0.033735	-0.018725	0.02679
	Corynebacterium_kroppenstedtii_unclassified_unclassified(100)	Otu0163	-0.007921	0.133175	0.02483	-0.066297	-0.066607	0.064612	0.027277	0.079605	-0.04091	-0.013516	-0.041936	0.029911	0.016288	-0.062567	-0.05121	-0.024576	0.022536	-0.023021	0.001361	-0.074484	0.053368	0.0213	-0.066274	0.016494	-0.137504	-0.072193	-0.020867	-0.079898	0.02085	-0.014135	0.003637	-0.011039	0.006047	0.045438	-0.018298	-0.097389	-0.045785	-0.152797	0.129309	-0.020231	0.041248	0.008589	0.037097	-0.13163	0.07839	-0.069182	0.04988
	Intrasporangiaceae_unclassified_unclassified(100)	Otu0164	0.01251	-0.008307	0.075578	0.019153	0.051967	-0.114454	0.00066	-0.083162	0.036061	0.07103	-0.067088	0.002936	0.053329	-0.123666	-0.085622	0.048008	0.113278	0.011733	0.114092	0.08457	0.020961	-0.004871	-0.005981	-0.038003	0.065715	0.08338	-0.002615	0.111074	-0.055046	0.095039	0.107697	0.01636	0.05549	0.01225	-0.004171	-0.123508	0.033593	-0.060269	0.035916	0.109641	0.092543	-0.011168	0.007133	-0.026043	-0.089881	0.044144	-0.03466
	Sphingomonas_unclassified_unclassified(75)	Otu0165	-0.123253	0.081251	0.106433	-0.096818	-0.05328	-0.091952	-0.040343	-0.0916	-0.041987	0.057068	-0.039706	0.104092	0.006931	-0.030983	-0.045387	0.031029	0.054143	0.019878	-0.027275	-0.039079	0.096611	-0.035371	0.065013	-0.095632	-0.053692	0.02379	-0.040658	0.040514	0.020724	0.06923	0.022857	-0.008901	-0.058497	-0.044867	-0.026582	-0.05471	-0.025735	-0.030712	0.017451	0.122632	0.032662	0.036409	0.028812	-0.067795	-0.12307	0.032107	-0.146826
	Flavobacterium_unclassified_unclassified(100)	Otu0166	-0.108145	0.133997	0.059068	-0.113626	-0.123611	-0.164538	-0.138064	-0.19485	-0.030427	0.01067	-0.049695	0.036535	-0.106583	-0.07528	-0.095881	0.015076	0.02696	0.013111	-0.062256	-0.021335	0.040059	-0.012516	0.059448	-0.121869	-0.030209	0.106941	-0.145215	-0.00709	0.042244	0.061888	-0.003931	-0.026122	-0.072398	0.016279	0.007148	-0.062358	-0.039092	0.001488	-0.016458	0.06772	0.021939	-0.032266	0.047862	-0.088314	-0.060791	0.04586	-0.039016
	Flavobacteriaceae_unclassified_unclassified(100)	Otu0167	-0.162649	0.057032	0.095497	-0.148957	-0.091556	-0.121423	-0.112747	-0.134429	-0.100132	0.088691	-0.003139	0.029576	-0.137891	-0.075844	-0.025258	0.012241	-0.101045	0.020224	-0.039583	-0.011216	0.087208	-0.054391	0.038044	-0.187759	0.032724	0.022067	-0.075275	-0.00093	-0.013512	0.037483	0.074798	-0.010659	-0.065472	0.037546	-0.006979	-0.052413	-0.056456	-0.03886	-0.073959	0.102549	0.039501	-0.030241	0.114724	-0.100528	-0.075855	0.055452	-0.07187
	Firm4_unclassified_unclassified(100)	Otu0168	-0.029145	0.096327	0.117883	-0.008884	-0.086887	-0.004716	-0.04458	-0.057122	-0.059864	-0.031902	0.028426	-0.08063	-0.062015	-0.062057	-0.016371	-0.039781	-0.034716	-0.060499	-0.051837	-0.062385	-0.048974	-0.026929	0.056206	-0.073026	-0.047623	-0.06964	-0.06286	0.060668	-0.010157	-0.010695	0.081791	0.000758	-0.0724	-0.010373	-0.028354	-0.058751	-0.01092	-0.030989	0.001901	0.024485	0.041013	0.045428	0.074634	-0.076486	-0.051754	0.008253	0.020146
	Duganella_unclassified_unclassified(100)	Otu0169	-0.066822	0.055596	0.116442	-0.095194	-0.048175	-0.105477	-0.030772	-0.114099	-0.080432	-0.029475	0.012634	-0.147328	-0.058797	0.006944	-0.021643	-0.085893	-0.055118	-0.058907	0.042983	-0.008519	-0.015016	-0.018348	0.007618	0.06564	-0.007193	-0.037856	-0.068313	-0.001674	-0.035246	-0.02955	0.02217	-0.040962	0.033738	0.033019	-0.067358	0.005554	0.038086	-0.063992	-0.059147	-0.084378	0.05479	-0.016878	0.041269	-0.119743	0.000249	-0.075918	0.020724
	BeeBifido_unclassified_unclassified(86)	Otu0170	-0.095075	0.024091	0.085149	-0.085648	-0.108188	-0.049432	-0.12547	-0.019618	-0.079654	-0.071717	0.066869	-0.045999	-0.177573	-0.091295	-0.095197	-0.058456	-0.065773	-0.035489	-0.030898	-0.035823	-0.033416	-0.022506	0.081399	-0.052076	-0.029774	-0.025165	-0.024573	-0.010568	0.007743	-0.022318	0.07646	-0.01736	-0.058417	0.020467	-0.017673	-0.020487	-0.06118	-0.009487	-0.084813	-0.040278	0.02043	-0.025119	0.079683	-0.004822	0.001333	-0.003942	0.00999
	Clostridium_unclassified_unclassified(100)	Otu0171	0.000682	-0.012191	0.103361	0.017879	-0.068042	0.011006	0.083781	0.0192	-0.083412	-0.102901	0.112478	-0.077414	-0.121825	-0.054355	-0.150848	-0.078589	-0.098565	-0.103844	0.096424	-0.107492	0.057967	-0.088288	-0.03685	0.048708	-0.010248	-0.087066	0.018952	-0.078529	0.137776	-0.092022	0.031628	0.083728	0.027407	-0.044705	-0.075229	-0.077875	-0.029355	-0.013723	-0.135412	0.022639	0.012401	0.113416	0.007714	0.045512	-0.047288	0.182434	-0.046732
	Nocardiaceae_unclassified_unclassified(94)	Otu0172	-0.042581	0.050754	-0.06695	-0.107047	-0.121907	-0.06341	-0.025938	-0.078618	-0.013747	-0.067647	0.142935	-0.053129	-0.095344	-0.031041	-0.020317	-0.059236	-0.08171	-0.053911	-0.09466	-0.109661	0.062206	0.037389	0.012234	0.008392	0.012808	-0.062652	-0.015519	-0.044954	0.171857	-0.039068	0.007173	-0.019653	-0.012353	-0.023989	-0.04128	0.011712	0.033382	0.048697	0.01369	-0.039308	-0.045134	0.126064	0.003791	-0.000773	-0.070588	0.092422	-0.072953
	Alphaproteobacteria_unclassified_unclassified(100)	Otu0173	-0.126312	-0.04581	0.065968	-0.111709	-0.014583	-0.028122	-0.113784	-0.167701	0.012639	0.107869	-0.011068	0.03968	-0.135916	-0.04386	0.021271	0.076467	-0.118606	0.075748	0.034072	-0.137505	-0.084727	0.112071	0.01299	-0.126654	-0.025343	0.133867	-0.123475	-0.00055	0.035443	0.112888	0.05552	-0.019114	-0.172544	0.023474	0.095346	-0.029347	-0.057586	-0.06963	-0.06145	-0.025359	0.016915	-0.007956	0.083084	-0.113176	-0.04818	-0.070685	-0.071033
	Staphylococcaceae_unclassified_unclassified(100)	Otu0174	0.027014	-0.011399	-0.001507	-0.014047	0.054671	-0.165061	-0.065737	-0.063786	-0.010178	0.022486	0.000466	-0.017291	-0.004927	0.025758	-0.04136	0.056163	-1.1e-05	0.067846	0.051463	-0.037201	-0.129982	-0.072803	0.008973	0.000302	0.00491	0.018504	-0.119413	0.172495	0.055468	-0.012307	0.096538	0.024049	0.021952	-0.031344	0.024965	-0.084572	-0.0039	0.009347	-0.088572	-0.0828	0.036278	-0.001961	0.019248	-0.041101	-0.007503	-0.010001	0.03963
	Acinetobacter_unclassified_unclassified(100)	Otu0175	-0.0801	0.083307	0.098206	-0.124842	-0.036839	-0.054559	-0.042052	-0.004258	-0.034101	0.033684	0.022592	0.066025	-0.01675	-0.018806	0.015114	0.026166	0.024889	0.030357	0.017834	-0.084579	-0.109392	-0.092773	0.071623	-0.101948	0.001551	-0.005401	0.007433	0.013166	-0.00467	0.056125	0.040103	-0.05376	-0.036336	-0.022008	0.011594	-0.03232	-0.087852	-0.081261	-0.045954	0.189052	0.016251	0.070259	0.02449	0.011174	-0.005742	0.025513	-0.035235
	Cellulomonadaceae_unclassified_unclassified(100)	Otu0176	0.080397	0.089891	0.087997	0.061937	-0.055603	0.090717	-0.037722	0.111208	-0.001571	-0.091578	0.003657	-0.084846	-0.026842	-0.051645	-0.055895	-0.071942	-0.096624	-0.102171	0.035074	-0.055905	0.01074	0.104881	0.077238	-0.002161	-0.061084	-0.08702	-0.038102	-0.028745	-0.025201	-0.054491	0.052928	-0.05821	-0.13	-0.052886	-0.07675	-0.033168	0.017714	0.024616	-0.065546	-0.090214	0.040395	-0.046633	0.027795	-0.049185	0.022394	-0.099329	-0.014498
	Anaerococcus_unclassified_unclassified(100)	Otu0177	0.00685	0.040045	-0.001845	0.012991	-0.105621	0.014194	0.006485	-0.062744	0.063156	0.037004	-0.056178	-0.141066	-0.038964	-0.068932	-0.024399	0.016999	-0.163013	0.086831	-0.111703	0.026149	0.178188	0.016484	0.0459	-0.113129	-0.078663	0.004616	-0.007847	-0.001441	0.006484	0.043433	0.007448	0.135185	0.001888	0.010862	0.079356	-0.038985	-0.058666	0.03966	-0.005659	-0.068922	0.025667	0.012372	0.032888	-0.038082	-0.065766	-0.038066	-0.12568
	Corynebacterium_amycolatum_unclassified_unclassified(100)	Otu0178	0.107657	0.142391	0.083924	-0.001897	-0.118468	0.040066	0.069165	0.012611	-0.12688	-0.087961	0.182198	-0.010892	-0.073026	-0.033277	-0.075016	-0.091184	-0.009765	-0.071692	-0.069788	-0.042111	0.133796	-0.002865	-0.01594	0.021481	-0.080198	-0.104992	0.045543	-0.062034	0.130503	-0.065382	0.083611	-0.003173	-0.00731	-0.009455	-0.056838	-0.06365	-0.062515	-0.106976	-0.074712	0.188586	0.008965	0.168401	0.033927	-0.02609	-0.051544	0.099013	-0.076095
	Acinetobacter_unclassified(100)	Otu0179	0.039554	0.038053	0.022007	-0.010305	0.029637	0.06236	0.003432	0.039976	0.030027	0.170485	-0.006171	-0.053637	0.024836	-0.152983	-0.107958	0.198702	-0.055691	0.151094	0.016485	-0.070759	0.066654	0.04229	-0.001248	-0.151179	-0.153613	0.140492	-0.060417	-0.062277	0.009089	0.257726	-0.01926	0.036154	-0.087309	-0.065392	0.213227	-0.084714	-0.061645	-0.011965	0.056199	-0.047515	0.037657	0.003146	0.035311	-0.16986	-0.036829	-0.078966	-0.049126
	Sphingomonas_unclassified_unclassified(100)	Otu0180	-0.048843	0.067148	0.090005	-0.007623	-0.068352	-0.132903	0.056305	-0.124431	-0.027387	-0.06663	-0.030428	-0.125108	-0.056885	-0.064037	-0.033913	-0.051964	-0.042502	0.001916	0.090742	-0.000571	-0.040803	-0.047265	0.017609	0.080311	0.065153	-0.055574	-0.104297	0.022721	-0.020276	-0.037817	0.060799	0.007704	0.060231	-0.003932	-0.050624	0.017	0.014721	-0.076336	-0.113414	-0.029394	0.064318	-0.037662	0.009762	-0.100488	-0.06446	-0.021106	0.061876
	Sphingobacteriales_unclassified_unclassified(100)	Otu0181	-0.022926	0.025658	0.048736	-0.034129	-0.094744	-0.055964	0.028127	-0.065693	-0.070301	0.007378	0.010919	-0.034214	-0.152842	-0.090333	-0.040638	-0.038276	-0.037516	0.02896	-0.002771	-0.05018	-0.015363	-0.041734	0.004357	0.012315	-0.026021	-0.037699	-0.004761	0.022179	-0.01776	-0.02237	0.08092	-0.011632	-0.025284	0.062254	-0.014583	0.015995	-0.027977	-0.029648	0.001448	-0.029827	0.080739	0.046253	0.051126	-0.102425	-0.11154	0.025465	0.033542
	Planococcaceae_unclassified_unclassified(100)	Otu0182	-0.126795	-0.028453	0.044939	-0.100483	-0.104943	0.02152	-0.153972	-0.011697	-0.0316	0.024333	-0.001523	0.047709	-0.08653	-0.089036	-0.044353	0.038525	-0.106083	0.039887	-0.007402	-0.089134	0.00208	0.091048	0.061362	-0.087173	-0.10418	0.034296	-0.001092	-0.007891	-0.003558	0.097385	0.032436	0.074901	-0.107437	0.030339	0.0291	0.00107	-0.12296	0.007791	-0.10118	-0.001411	0.045085	0.05159	0.009881	-0.022951	0.017892	0.005572	-0.006758
	Ornithinimicrobium_unclassified_unclassified(83)	Otu0183	-0.095718	0.00079	0.144028	-0.031049	0.08359	0.063745	0.008142	-0.058607	-0.003612	-0.024292	0.017895	0.073262	0.038485	0.088532	0.107693	0.013588	0.060603	0.035362	-0.004099	0.055658	0.110863	-0.026198	-0.064292	-0.012647	0.001355	-0.053319	-0.05494	-0.025641	0.005026	0.03397	-0.045349	-0.062328	-0.006734	0.005376	0.001003	0.13739	-0.067759	-0.005207	0.029422	-0.032191	0.124078	0.079198	-0.064807	0.055902	-0.000265	-0.046829	0.072806
	Staphylococcaceae_unclassified_unclassified(100)	Otu0184	0.012704	0.076662	0.064648	-0.010624	-0.075951	-0.02074	0.0023	-0.044309	-0.014478	-0.056271	0.013048	-0.089192	0.012528	-0.030012	0.038867	-0.035214	-0.112116	-0.057182	-0.032706	-0.008335	0.096587	0.110211	-0.020201	-0.104134	-0.111327	-0.044509	-0.064326	0.018962	0.038751	-0.067489	0.037351	-0.016099	-0.087291	0.019648	-0.098544	-0.080505	0.064269	0.067166	-0.06965	-0.069086	-0.044189	-0.038957	-0.003694	-0.043098	-0.081057	-0.102953	-0.039945
	Sphingobium_unclassified_unclassified(100)	Otu0185	-0.078417	-0.034215	-0.00107	-0.028719	-0.155995	-0.093335	-0.177507	-0.060782	0.01368	-0.06757	0.067411	-0.111006	-0.008455	-0.011639	0.039038	-0.1018	-0.170013	-0.058511	-0.059936	0.049389	-0.00677	0.025243	0.086139	-0.099414	-0.048523	0.012378	0.186024	-0.028844	0.039273	-0.029292	0.122196	-0.023509	-0.116024	-0.015379	-0.051922	-0.009853	0.101435	-0.046408	-0.135621	-0.002463	0.035476	0.028041	0.034317	-0.041719	-0.095524	0.169583	0.077115
	Streptococcus_unclassified_unclassified(100)	Otu0186	-0.000685	-0.089513	0.02964	-0.01445	-0.025776	0.038744	-0.075917	0.031561	-0.028887	-0.115478	-0.061993	-0.013769	-0.058402	0.203788	0.19034	-0.117131	-0.01321	-0.07618	-0.030518	-0.082045	-0.088441	-0.079142	0.042546	0.04778	0.092866	-0.087509	0.063586	-0.017338	-0.055116	-0.105164	0.050497	0.034278	0.022392	0.019721	-0.064133	0.2058	0.001401	0.06787	0.029004	-0.096509	-0.004755	0.011565	0.020905	0.140345	-0.030934	-0.011844	0.096462
	Lysobacter_unclassified_unclassified(55)	Otu0187	0.029623	-0.011048	-0.038987	0.022278	-0.03936	-0.074235	-0.155611	-0.001788	-0.030722	0.034713	-0.064898	-0.086578	-0.170889	-0.152537	-0.077181	0.076129	0.182063	0.034887	0.033039	0.132503	-0.033372	0.151515	-0.019777	-0.011438	0.045234	0.075385	0.042947	0.057155	-0.095576	0.043234	0.019413	-0.016356	-0.110648	0.192969	0.075227	-0.08875	-0.036257	-0.000602	-0.027248	-0.010808	-0.066935	0.019223	0.049389	-0.00273	0.139301	-0.039629	0.046501
	Rubellimicrobium_unclassified_unclassified(100)	Otu0188	0.06246	-0.066953	0.017208	0.076938	-0.003817	-0.134603	-0.043005	-0.014917	0.01895	-0.061584	0.01346	-0.212838	-0.003875	-0.042502	-0.034891	-0.01551	0.003183	0.007938	0.031095	0.048088	-0.036995	-0.028793	-0.043336	0.062554	0.10428	-0.033907	-0.076616	0.057128	-0.08033	-0.08235	0.029983	0.052967	0.032761	0.030366	-0.051046	-0.030058	0.089177	-0.023876	-0.022252	-0.067546	0.113797	0.061219	0.010593	0.02922	-0.070146	-0.000359	0.022279
	Acetobacteraceae_unclassified(92)	Otu0189	-0.115911	0.166961	0.160195	-0.117761	-0.140979	-0.064805	-0.012651	-0.098034	-0.238372	-0.036751	0.021279	-0.055962	-0.241341	-0.00476	0.005888	-0.021316	-0.073928	-0.026358	0.166904	-0.172801	-0.040741	-0.037273	-0.000707	-0.07492	-0.046198	-0.034628	-0.037124	-0.018614	0.031649	-0.00026	0.110782	0.046663	-0.079721	0.024952	-0.007158	-0.019723	-0.055981	-0.113945	-0.079747	0.0499	0.020077	0.099783	0.032463	-0.022025	-0.069004	-0.072172	0.002008
	Actinomycetales_unclassified_unclassified(100)	Otu0190	0.002538	-0.031593	-0.025164	0.016592	-0.029993	0.021315	-0.061063	-0.021915	-0.075719	0.017648	0.039308	-0.102992	-0.108416	-0.046675	0.004697	-0.039866	-0.047077	-0.016686	-0.065085	-0.009753	0.02394	-0.024691	-0.024622	-0.030502	0.053806	-0.04871	-0.105306	0.053847	-0.009432	-0.067906	0.076983	0.097331	-0.039665	0.069231	0.010709	0.007573	-0.005392	-0.035796	0.057655	-0.057305	0.013997	0.051978	0.079222	0.05517	-0.057019	-0.025228	-0.000893
	Leifsonia_unclassified_unclassified(100)	Otu0191	0.013847	0.070795	0.010026	-0.042355	-0.020595	-0.057324	0.021152	0.001486	-0.096739	-0.053523	0.034013	0.046057	-0.082487	-0.056885	-0.079368	-0.013732	-0.142309	-0.10638	0.02662	-0.065696	-0.01107	-0.000232	0.064402	-0.02953	-0.036627	-0.041291	-0.154636	0.025447	0.001141	0.080737	0.081854	0.038649	-0.005253	-0.024629	-0.056454	-0.062851	-0.024063	-0.025155	-0.00029	0.028121	0.040501	-0.023195	0.070803	-0.047849	-0.09078	0.05029	-0.047909
	Paracoccus_unclassified_unclassified(100)	Otu0192	-0.039493	0.052049	0.054555	-0.019634	-0.031061	0.015924	-0.033845	0.018721	-0.05204	0.089503	-0.00319	0.062318	-0.042196	-0.03862	-0.054057	0.033522	-0.003557	0.055849	0.031601	-0.183356	-0.07848	-0.021981	0.15187	-0.120942	-0.058746	0.088706	-0.104279	-0.011248	-0.011314	0.102736	0.056482	-0.004262	0.014092	0.06546	0.124319	0.009773	-0.014195	0.106848	-0.111495	-0.036526	-0.083537	0.016173	0.022595	-0.056226	0.091107	-0.014995	-0.065117
	Clostridiales_unclassified_unclassified(80)	Otu0193	-0.094396	0.01817	-0.006532	-0.060067	-0.125989	-0.078976	-0.210039	-0.086721	0.069887	0.036817	0.029467	-0.131587	0.023439	0.020381	-0.013747	0.002523	-0.102992	0.013583	-0.070375	0.073248	-0.01166	0.04842	0.055205	-0.091714	-0.094712	0.025667	0.199059	-0.010236	0.046261	0.003439	0.071498	0.016508	-0.068364	-0.020399	0.048731	0.012785	0.106602	-0.139544	-0.027335	-0.101366	-0.061449	0.022435	0.043464	-0.079993	-0.062361	0.097009	0.099448
	Arthrobacter_unclassified_unclassified(100)	Otu0194	-0.029077	0.043489	0.08723	-0.02035	0.075324	-0.016048	-0.032318	0.068034	0.009696	0.093582	-0.042925	0.009749	-0.01905	-0.07508	0.015107	0.059033	-0.033013	0.038203	0.040553	-0.070135	-0.085189	0.064394	-0.043636	-0.092412	0.003987	0.052514	0.071134	0.00231	-0.041114	0.027368	0.027762	-0.014373	-0.041012	-0.034011	0.088232	-0.060948	-0.045497	0.021476	-0.001435	0.110107	0.073171	0.037074	-0.022895	0.168323	0.145832	0.028031	-0.020533
	Lactobacillus_unclassified_unclassified(63)	Otu0195	-0.065279	0.154187	0.087844	-0.03653	-0.071293	-0.031865	-0.036056	-0.092191	-0.150065	-0.030105	0.042522	-0.038382	-0.084411	-0.084542	-0.042541	-0.067066	-0.11527	-0.04554	0.000718	-0.03362	-0.03781	-0.006283	0.037177	-0.066434	-0.051004	-0.033574	-0.084412	-0.001595	0.024953	0.008766	0.13916	0.079259	-0.147342	0.034707	-0.023649	-0.107449	-0.090142	-0.036598	-0.065602	0.003665	0.010521	0.07072	0.104545	-0.039983	-0.016125	-0.008451	-0.019431
	Aeromonas_unclassified_unclassified(100)	Otu0196	0.025108	0.012176	0.080448	0.01958	-0.04501	-0.011852	-0.016419	0.074859	-0.022496	-0.058138	-0.035191	0.023203	-0.062631	-0.032575	-0.034938	-0.067682	-0.059201	-0.0731	0.040035	-0.024982	-0.043001	0.034539	0.039682	0.076802	0.030645	-0.006589	0.051028	0.018218	-0.031413	-0.043841	0.012148	-0.033585	0.058056	0.016624	-0.039458	-0.01757	0.002442	0.039127	0.144248	-0.046517	-0.018504	-0.042982	-0.025507	-0.00731	0.015195	-0.060517	0.089037
	Bradyrhizobiaceae_unclassified_unclassified(89)	Otu0197	-0.050515	0.038796	0.007296	-0.006006	-0.163729	0.040359	-0.026123	-0.092438	-0.05912	0.035187	-0.048114	-0.077801	-0.017374	-0.043782	0.009705	0.056226	-0.105227	0.068746	-0.013628	-0.022874	0.007278	-0.125144	0.020058	-0.134258	-0.148831	-0.01095	0.081789	-0.016057	0.012246	0.063796	0.063834	0.121844	-0.016328	-0.05321	0.02322	-0.047363	-0.117304	-0.077477	0.097608	-0.032547	-0.01286	-0.045889	0.047477	-0.048117	-0.078214	-0.050366	0.039094
	Erythrobacteraceae_unclassified_unclassified(100)	Otu0198	0.410386	-0.067663	-0.05768	0.379922	0.415765	0.169793	0.28608	0.287214	0.437083	0.19918	0.030102	0.100938	0.488006	-0.018103	-0.031269	0.228489	0.284799	0.187138	0.053582	0.379995	0.143945	0.167071	-0.106034	0.175758	0.099944	0.178557	0.141329	0.025786	-0.014072	0.189539	-0.014988	-0.062508	0.297514	-0.106994	0.183757	-0.02702	0.15359	0.096117	0.203701	0.063097	-0.005163	0.025528	-0.017263	0.153556	0.030888	0.137819	0.132954
	Sphingobacteriales_unclassified_unclassified(72)	Otu0199
	Actinomycetales_unclassified_unclassified(100)	rareOTUs200
[truncated: 453 more columns]

## Sheet: Mouth p-values
Mouth p-values
	Otu0001	Otu0002	Otu0003	Otu0004	Otu0005	Otu0006	Otu0007	Otu0008	Out0009	Otu0010	Otu0011	Otu0012	Otu0013	Otu0014	Otu0015	Otu0016	Otu0017	Otu0018	Otu0019	Otu0020	Otu0021	Otu0022	Otu0023	Otu0024	Otu0025	Otu0026	Otu0027	Otu0028	Otu0029	Otu0030	Otu0031	Otu0032	Otu0033	Otu0034	Otu0035	Otu0036	Otu0037	Otu0038	Otu0039	Otu0040	Otu0041	Otu0042	Otu0043	Otu0044	Otu0045	Otu0046	Otu0047	Otu0048	Otu0049
Otu0001	1	0.072	0.085	0	0	0	0	0	0	0.469	0.228	0.531	0	0.252	0.314	0.241	0	0.577	0.12	0.072	0.361	0.072	0.012	0.012	0.108	0.252	0.241	0.217	0.421	0.312	0.53	0.518	0.12	0.362	0.446	0.506	0	0.265	0.228	0.145	0.289	0.362	0.204	0.192	0.446	0.459	0.012	0.266	0.024
Otu0002	0.072	1	0	0.096	0.108	0.337	0.108	0.074	0	0.084	0.036	0.108	0.048	0.205	0.228	0.072	0.41	0.013	0.337	0.085	0.496	0.348	0.41	0.469	0.278	0	0.024	0.398	0.048	0.048	0	0.457	0.181	0.302	0.024	0.145	0.024	0.109	0.096	0.097	0.05	0.216	0	0.301	0.277	0.42	0.072	0.52	0.541
Otu0003	0.085	0	1	0.024	0.254	0.253	0.18	0.446	0	0.145	0.518	0.435	0.061	0.325	0.387	0.169	0.024	0.05	0.036	0	0.348	0.096	0.192	0.036	0	0.144	0.434	0.516	0.337	0.06	0.096	0.254	0.265	0.012	0.144	0.566	0	0.3	0.06	0.24	0.085	0.313	0.06	0.433	0.048	0.121	0.012	0.133	0.325
Otu0004	0	0.096	0.024	1	0.121	0	0	0	0.012	0.096	0.265	0.108	0	0.387	0.565	0.157	0.012	0.146	0.18	0	0.53	0.242	0.096	0.012	0.036	0.036	0.433	0.072	0.06	0.145	0.193	0.423	0.169	0.435	0.121	0.324	0	0.132	0.109	0.278	0.408	0.373	0.447	0.253	0.364	0.445	0	0.036	0.145
Otu0005	0	0.108	0.254	0.121	1	0.048	0.036	0	0	0	0.338	0.036	0	0.301	0.315	0	0.024	0	0	0.012	0.18	0.338	0.242	0.144	0.337	0	0.169	0.012	0.012	0	0	0.144	0.012	0	0	0.339	0.482	0.072	0.024	0.266	0.012	0.433	0	0.204	0.037	0.012	0.432	0.324	0.18
Otu0006	0	0.337	0.253	0	0.048	1	0	0	0.348	0.519	0.121	0.132	0.072	0.276	0.506	0.42	0.157	0.351	0.048	0.349	0.277	0.182	0.012	0.084	0.084	0.325	0.192	0.348	0.397	0.481	0.361	0.096	0.518	0.168	0.302	0.12	0.264	0.158	0.084	0.421	0.18	0.363	0.253	0.085	0.109	0.408	0.205	0.396	0.409
Otu0007	0	0.108	0.18	0	0.036	0	1	0	0.181	0.398	0.276	0.435	0.048	0.277	0.519	0.278	0.265	0.577	0	0.36	0.072	0.169	0.11	0.012	0.529	0.218	0.518	0.277	0.205	0.314	0.109	0.312	0.012	0	0.421	0.145	0.505	0.217	0.349	0.241	0.23	0.397	0.229	0.036	0.168	0.181	0.241	0.012	0.313
Otu0008	0	0.074	0.446	0	0	0	0	1	0.459	0.385	0.156	0.276	0	0.435	0.325	0.288	0.578	0.29	0	0.264	0.29	0.276	0.217	0.012	0.434	0.217	0.109	0.302	0.592	0.397	0.385	0.181	0.18	0.024	0.47	0.242	0.408	0.048	0.195	0.265	0.168	0.348	0.277	0.012	0.084	0.433	0.422	0.421	0.253
Out0009	0	0	0	0.012	0	0.348	0.181	0.459	1	0	0.085	0.084	0	0.384	0.157	0.012	0	0.012	0.216	0	0.301	0	0.241	0	0.012	0.036	0.024	0.12	0.072	0.012	0	0.024	0	0.181	0	0.361	0	0.122	0.048	0.132	0.518	0.217	0.012	0.349	0.012	0.412	0.024	0.397	0.348
Otu0010	0.469	0.084	0.145	0.096	0	0.519	0.398	0.385	0	1	0.024	0.024	0	0.024	0.278	0	0.24	0	0.024	0.469	0.337	0.048	0.349	0.012	0.098	0	0.204	0.567	0.204	0	0.06	0.543	0.255	0.084	0	0.145	0.084	0.168	0.048	0.216	0.254	0.276	0.025	0.23	0.012	0.328	0.024	0.012	0.518
Otu0011	0.228	0.036	0.518	0.265	0.338	0.121	0.276	0.156	0.085	0.024	1	0	0.349	0.182	0.012	0.012	0.384	0.012	0.122	0.302	0	0.048	0.373	0.133	0.205	0.012	0.133	0.266	0	0.108	0.086	0.313	0.397	0.495	0.036	0.278	0.421	0.036	0	0.12	0.157	0	0.432	0.024	0.048	0.036	0.048	0	0.301
Otu0012	0.531	0.108	0.435	0.108	0.036	0.132	0.435	0.276	0.084	0.024	0	1	0.036	0.145	0.182	0.036	0.024	0.073	0.351	0.303	0.471	0.483	0.084	0.193	0.42	0.036	0.496	0.35	0.217	0	0	0.18	0.024	0.108	0.049	0.085	0.084	0.289	0.06	0.012	0.372	0.193	0.06	0.097	0.108	0.231	0.289	0.072	0.096
Otu0013	0	0.048	0.061	0	0	0.072	0.048	0	0	0	0.349	0.036	1	0.169	0.096	0.012	0.012	0.024	0.289	0	0.072	0.156	0.327	0.108	0.397	0.024	0.048	0.11	0.314	0.013	0.024	0.144	0	0	0.013	0.12	0	0.012	0.024	0.46	0.483	0.134	0.012	0.456	0.339	0.216	0.06	0.036	0.024
Otu0014	0.252	0.205	0.325	0.387	0.301	0.276	0.277	0.435	0.384	0.024	0.182	0.145	0.169	1	0	0	0.072	0.036	0	0.506	0.423	0	0.144	0.012	0.132	0.012	0.108	0.242	0.097	0	0.432	0.084	0.097	0	0.012	0	0.072	0.084	0.048	0.085	0.385	0.217	0.288	0.048	0.024	0.348	0.145	0	0.024
Otu0015	0.314	0.228	0.387	0.565	0.315	0.506	0.519	0.325	0.157	0.278	0.012	0.182	0.096	0	1	0.23	0.084	0.108	0.012	0.205	0	0	0.024	0.084	0	0.134	0.024	0.506	0.024	0.012	0.314	0.012	0.036	0.085	0.12	0	0.133	0.012	0.049	0.157	0.036	0.169	0.482	0.025	0.325	0.072	0.132	0.024	0
Otu0016	0.241	0.072	0.169	0.157	0	0.42	0.278	0.288	0.012	0	0.012	0.036	0.012	0	0.23	1	0.132	0	0.012	0.277	0.096	0.204	0.301	0.012	0.132	0	0.314	0.265	0	0	0.146	0.361	0.493	0.229	0	0	0.073	0.12	0.12	0.252	0.313	0.181	0.109	0.073	0.12	0.302	0.024	0.048	0.506
Otu0017	0	0.41	0.024	0.012	0.024	0.157	0.265	0.578	0	0.24	0.384	0.024	0.012	0.072	0.084	0.132	1	0.097	0.229	0.001	0.506	0.193	0.458	0.024	0	0.169	0.156	0.06	0	0.36	0.06	0.012	0	0.048	0.254	0.253	0	0.048	0.012	0.24	0.361	0.086	0.085	0.266	0.036	0.096	0.024	0.012	0.312
Otu0018	0.577	0.013	0.05	0.146	0	0.351	0.577	0.29	0.012	0	0.012	0.073	0.024	0.036	0.108	0	0.097	1	0.024	0.541	0.108	0.038	0.376	0	0.036	0	0.326	0.145	0.204	0	0.276	0.217	0.448	0.084	0	0.12	0.024	0.156	0.145	0.301	0.228	0.35	0.434	0.374	0.156	0.324	0	0.072	0.48
Otu0019	0.12	0.337	0.036	0.18	0	0.048	0	0	0.216	0.024	0.122	0.351	0.289	0	0.012	0.012	0.229	0.024	1	0.169	0.024	0.518	0.483	0.446	0.036	0.012	0.373	0.336	0	0.012	0.278	0.108	0.505	0	0.012	0.025	0.325	0.216	0.108	0.421	0.444	0.469	0.41	0.387	0.144	0.024	0.012	0.29	0.362
Otu0020	0.072	0.085	0	0	0.012	0.349	0.36	0.264	0	0.469	0.302	0.303	0	0.506	0.205	0.277	0.001	0.541	0.169	1	0.037	0	0.108	0	0.024	0.507	0.012	0.361	0.265	0.265	0	0.18	0.012	0.157	0.483	0.289	0	0.252	0.012	0.338	0.398	0.264	0.013	0.324	0.373	0.217	0	0	0.385
Otu0021	0.361	0.496	0.348	0.53	0.18	0.277	0.072	0.29	0.301	0.337	0	0.471	0.072	0.423	0	0.096	0.506	0.108	0.024	0.037	1	0.228	0.072	0.422	0.012	0.397	0.169	0.156	0.048	0.277	0.013	0.469	0.553	0.145	0.301	0	0.422	0.24	0.385	0.048	0.183	0.109	0.375	0.073	0.241	0.085	0.048	0.06	0.145
Otu0022	0.072	0.348	0.096	0.242	0.338	0.182	0.169	0.276	0	0.048	0.048	0.483	0.156	0	0	0.204	0.193	0.038	0.518	0	0.228	1	0	0.085	0.048	0.036	0.279	0.072	0.218	0.216	0.049	0	0.072	0.012	0.072	0	0.061	0.398	0.216	0.204	0.181	0.315	0.252	0.228	0	0.373	0.084	0.133	0.096
Otu0023	0.012	0.41	0.192	0.096	0.242	0.012	0.11	0.217	0.241	0.349	0.373	0.084	0.327	0.144	0.024	0.301	0.458	0.376	0.483	0.108	0.072	0	1	0.024	0.06	0.457	0.276	0.109	0.302	0.192	0.24	0.144	0.495	0.349	0.302	0.193	0.23	0	0.024	0.505	0.277	0.469	0.157	0.288	0.229	0.337	0.409	0.386	0.314
Otu0024	0.012	0.469	0.036	0.012	0.144	0.084	0.012	0.012	0	0.012	0.133	0.193	0.108	0.012	0.084	0.012	0.024	0	0.446	0	0.422	0.085	0.024	1	0	0	0.446	0.433	0.252	0	0.084	0.23	0.024	0.012	0	0.096	0	0.422	0.096	0.168	0.325	0.446	0.157	0.181	0.072	0.228	0	0.036	0.084
Otu0025	0.108	0.278	0	0.036	0.337	0.084	0.529	0.434	0.012	0.098	0.205	0.42	0.397	0.132	0	0.132	0	0.036	0.036	0.024	0.012	0.048	0.06	0	1	0.096	0.036	0.121	0.001	0.061	0.458	0.024	0.266	0.012	0	0.012	0	0.12	0.241	0.156	0.409	0.096	0.084	0.06	0.241	0.397	0	0.156	0
Otu0026	0.252	0	0.144	0.036	0	0.325	0.218	0.217	0.036	0	0.012	0.036	0.024	0.012	0.134	0	0.169	0	0.012	0.507	0.397	0.036	0.457	0	0.096	1	0.314	0.182	0.024	0	0.435	0.338	0.289	0.218	0	0.024	0.072	0.012	0.216	0.24	0.192	0.204	0.289	0.457	0.025	0.385	0	0.013	0.36
Otu0027	0.241	0.024	0.434	0.433	0.169	0.192	0.518	0.109	0.024	0.204	0.133	0.496	0.048	0.108	0.024	0.314	0.156	0.326	0.373	0.012	0.169	0.279	0.276	0.446	0.036	0.314	1	0.205	0.349	0.277	0.036	0.168	0.012	0.024	0.457	0.012	0.288	0.217	0.241	0.302	0.086	0.229	0.06	0.036	0.495	0.012	0.11	0.168	0.168
Otu0028	0.217	0.398	0.516	0.072	0.012	0.348	0.277	0.302	0.12	0.567	0.266	0.35	0.11	0.242	0.506	0.265	0.06	0.145	0.336	0.361	0.156	0.072	0.109	0.433	0.121	0.182	0.205	1	0	0.337	0.264	0.109	0.194	0.568	0.229	0.18	0.205	0.024	0.218	0.084	0.447	0.348	0.602	0.446	0.314	0	0.277	0.459	0.385
Otu0029	0.421	0.048	0.337	0.06	0.012	0.397	0.205	0.592	0.072	0.204	0	0.217	0.314	0.097	0.024	0	0	0.204	0	0.265	0.048	0.218	0.302	0.252	0.001	0.024	0.349	0	1	0.204	0.349	0.433	0.373	0.338	0.085	0.012	0.447	0.06	0	0.108	0.012	0.12	0.506	0.036	0.06	0.012	0.072	0	0.506
Otu0030	0.312	0.048	0.06	0.145	0	0.481	0.314	0.397	0.012	0	0.108	0	0.013	0	0.012	0	0.36	0	0.012	0.265	0.277	0.216	0.192	0	0.061	0	0.277	0.337	0.204	1	0.06	0.097	0.24	0.072	0	0.036	0.132	0.217	0.072	0.168	0.36	0.254	0.048	0.085	0.228	0.096	0	0.072	0.072
Otu0031	0.53	0	0.096	0.193	0	0.361	0.109	0.385	0	0.06	0.086	0	0.024	0.432	0.314	0.146	0.06	0.276	0.278	0	0.013	0.049	0.24	0.084	0.458	0.435	0.036	0.264	0.349	0.06	1	0.447	0.084	0.277	0.109	0.205	0.253	0.024	0.048	0.41	0.133	0.482	0	0.373	0.097	0.314	0.168	0.194	0.398
Otu0032	0.518	0.457	0.254	0.423	0.144	0.096	0.312	0.181	0.024	0.543	0.313	0.18	0.144	0.084	0.012	0.361	0.012	0.217	0.108	0.18	0.469	0	0.144	0.23	0.024	0.338	0.168	0.109	0.433	0.097	0.447	1	0.228	0.073	0.506	0.001	0	0.3	0.121	0.35	0.133	0.096	0.481	0.181	0.109	0.252	0	0	0.217
Otu0033	0.12	0.181	0.265	0.169	0.012	0.518	0.012	0.18	0	0.255	0.397	0.024	0	0.097	0.036	0.493	0	0.448	0.505	0.012	0.553	0.072	0.495	0.024	0.266	0.289	0.012	0.194	0.373	0.24	0.084	0.228	1	0	0.072	0.108	0.048	0.289	0.012	0.228	0.288	0.349	0.06	0.098	0.121	0.325	0.072	0.012	0.41
Otu0034	0.362	0.302	0.012	0.435	0	0.168	0	0.024	0.181	0.084	0.495	0.108	0	0	0.085	0.229	0.048	0.084	0	0.157	0.145	0.012	0.349	0.012	0.012	0.218	0.024	0.568	0.338	0.072	0.277	0.073	0	1	0.156	0.096	0.073	0.012	0.024	0.06	0.302	0.025	0.156	0	0.048	0.302	0.025	0.169	0
Otu0035	0.446	0.024	0.144	0.121	0	0.302	0.421	0.47	0	0	0.036	0.049	0.013	0.012	0.12	0	0.254	0	0.012	0.483	0.301	0.072	0.302	0	0	0	0.457	0.229	0.085	0	0.109	0.506	0.072	0.156	1	0.072	0.036	0.085	0.157	0.434	0.289	0.18	0.396	0.12	0.012	0.024	0.133	0.048	0.132
Otu0036	0.506	0.145	0.566	0.324	0.339	0.12	0.145	0.242	0.361	0.145	0.278	0.085	0.12	0	0	0	0.253	0.12	0.025	0.289	0	0	0.193	0.096	0.012	0.024	0.012	0.18	0.012	0.036	0.205	0.001	0.108	0.096	0.072	1	0.073	0.037	0.108	0.049	0.301	0.228	0	0.048	0.543	0.229	0.205	0	0.012
Otu0037	0	0.024	0	0	0.482	0.264	0.505	0.408	0	0.084	0.421	0.084	0	0.072	0.133	0.073	0	0.024	0.325	0	0.422	0.061	0.23	0	0	0.072	0.288	0.205	0.447	0.132	0.253	0	0.048	0.073	0.036	0.073	1	0.132	0.396	0.048	0.241	0.192	0.013	0.216	0.144	0.133	0	0.12	0.072
Otu0038	0.265	0.109	0.3	0.132	0.072	0.158	0.217	0.048	0.122	0.168	0.036	0.289	0.012	0.084	0.012	0.12	0.048	0.156	0.216	0.252	0.24	0.398	0	0.422	0.12	0.012	0.217	0.024	0.06	0.217	0.024	0.3	0.289	0.012	0.085	0.037	0.132	1	0.098	0.108	0.012	0.24	0.132	0	0.254	0.325	0.168	0.348	0.193
Otu0039	0.228	0.096	0.06	0.109	0.024	0.084	0.349	0.195	0.048	0.048	0	0.06	0.024	0.048	0.049	0.12	0.012	0.145	0.108	0.012	0.385	0.216	0.024	0.096	0.241	0.216	0.241	0.218	0	0.072	0.048	0.121	0.012	0.024	0.157	0.108	0.396	0.098	1	0.289	0.037	0.326	0.096	0.012	0.565	0	0.024	0.06	0.289
Otu0040	0.145	0.097	0.24	0.278	0.266	0.421	0.241	0.265	0.132	0.216	0.12	0.012	0.46	0.085	0.157	0.252	0.24	0.301	0.421	0.338	0.048	0.204	0.505	0.168	0.156	0.24	0.302	0.084	0.108	0.168	0.41	0.35	0.228	0.06	0.434	0.049	0.048	0.108	0.289	1	0.061	0.06	0.397	0.35	0.204	0.06	0.06	0.47	0.372
Otu0041	0.289	0.05	0.085	0.408	0.012	0.18	0.23	0.168	0.518	0.254	0.157	0.372	0.483	0.385	0.036	0.313	0.361	0.228	0.444	0.398	0.183	0.181	0.277	0.325	0.409	0.192	0.086	0.447	0.012	0.36	0.133	0.133	0.288	0.302	0.289	0.301	0.241	0.012	0.037	0.061	1	0.326	0.422	0.411	0.182	0.072	0.324	0.192	0.228
Otu0042	0.362	0.216	0.313	0.373	0.433	0.363	0.397	0.348	0.217	0.276	0	0.193	0.134	0.217	0.169	0.181	0.086	0.35	0.469	0.264	0.109	0.315	0.469	0.446	0.096	0.204	0.229	0.348	0.12	0.254	0.482	0.096	0.349	0.025	0.18	0.228	0.192	0.24	0.326	0.06	0.326	1	0.182	0.109	0.29	0.349	0.06	0.384	0.543
Otu0043	0.204	0	0.06	0.447	0	0.253	0.229	0.277	0.012	0.025	0.432	0.06	0.012	0.288	0.482	0.109	0.085	0.434	0.41	0.013	0.375	0.252	0.157	0.157	0.084	0.289	0.06	0.602	0.506	0.048	0	0.481	0.06	0.156	0.396	0	0.013	0.132	0.096	0.397	0.422	0.182	1	0.216	0.06	0.194	0.361	0.12	0.325
Otu0044	0.192	0.301	0.433	0.253	0.204	0.085	0.036	0.012	0.349	0.23	0.024	0.097	0.456	0.048	0.025	0.073	0.266	0.374	0.387	0.324	0.073	0.228	0.288	0.181	0.06	0.457	0.036	0.446	0.036	0.085	0.373	0.181	0.098	0	0.12	0.048	0.216	0	0.012	0.35	0.411	0.109	0.216	1	0.36	0.169	0.325	0.361	0.146
Otu0045	0.446	0.277	0.048	0.364	0.037	0.109	0.168	0.084	0.012	0.012	0.048	0.108	0.339	0.024	0.325	0.12	0.036	0.156	0.144	0.373	0.241	0	0.229	0.072	0.241	0.025	0.495	0.314	0.06	0.228	0.097	0.109	0.121	0.048	0.012	0.543	0.144	0.254	0.565	0.204	0.182	0.29	0.06	0.36	1	0.024	0.18	0.085	0.108
Otu0046	0.459	0.42	0.121	0.445	0.012	0.408	0.181	0.433	0.412	0.328	0.036	0.231	0.216	0.348	0.072	0.302	0.096	0.324	0.024	0.217	0.085	0.373	0.337	0.228	0.397	0.385	0.012	0	0.012	0.096	0.314	0.252	0.325	0.302	0.024	0.229	0.133	0.325	0	0.06	0.072	0.349	0.194	0.169	0.024	1	0.411	0	0.24
Otu0047	0.012	0.072	0.012	0	0.432	0.205	0.241	0.422	0.024	0.024	0.048	0.289	0.06	0.145	0.132	0.024	0.024	0	0.012	0	0.048	0.084	0.409	0	0	0	0.11	0.277	0.072	0	0.168	0	0.072	0.025	0.133	0.205	0	0.168	0.024	0.06	0.324	0.06	0.361	0.325	0.18	0.411	1	0	0.276
Otu0048	0.266	0.52	0.133	0.036	0.324	0.396	0.012	0.421	0.397	0.012	0	0.072	0.036	0	0.024	0.048	0.012	0.072	0.29	0	0.06	0.133	0.386	0.036	0.156	0.013	0.168	0.459	0	0.072	0.194	0	0.012	0.169	0.048	0	0.12	0.348	0.06	0.47	0.192	0.384	0.12	0.361	0.085	0	0	1	0
Otu0049	0.024	0.541	0.325	0.145	0.18	0.409	0.313	0.253	0.348	0.518	0.301	0.096	0.024	0.024	0	0.506	0.312	0.48	0.362	0.385	0.145	0.096	0.314	0.084	0	0.36	0.168	0.385	0.506	0.072	0.398	0.217	0.41	0	0.132	0.012	0.072	0.193	0.289	0.372	0.228	0.543	0.325	0.146	0.108	0.24	0.276	0	1
Otu0050	0.193	0.279	0.277	0.096	0	0.253	0.157	0.12	0.109	0.312	0.302	0.06	0.133	0.169	0.156	0.146	0	0.11	0	0.145	0.216	0.084	0.229	0	0	0.216	0.277	0.012	0.301	0.144	0.132	0.072	0.385	0.108	0.048	0.144	0	0	0.23	0.218	0.278	0.157	0.06	0.024	0.168	0.505	0.253	0	0.204
Otu0051	0.324	0.446	0.253	0.35	0.06	0.205	0.036	0.386	0.397	0.192	0.06	0.325	0	0	0.108	0.24	0.084	0.12	0.396	0.302	0	0.048	0.444	0.158	0.096	0.386	0.204	0.336	0.482	0.012	0.468	0.108	0.012	0	0.096	0.121	0.122	0.242	0.097	0.084	0.157	0.036	0.132	0.409	0.072	0.325	0.061	0.471	0.12
Otu0052	0.048	0	0.049	0.398	0	0.411	0.507	0.108	0	0.121	0.301	0.012	0	0.458	0.241	0	0.133	0.277	0.193	0.012	0.348	0.348	0.47	0.181	0.048	0.228	0.012	0.288	0.18	0.217	0	0.266	0	0.156	0.181	0.108	0.242	0.217	0.096	0.205	0.276	0.157	0	0.396	0.144	0.494	0.192	0.324	0.216
Otu0053	0.121	0.12	0	0	0.242	0.097	0	0	0.037	0.253	0.06	0.29	0	0.217	0.072	0.062	0.109	0.195	0.374	0.024	0.447	0.361	0.193	0.025	0	0.326	0.337	0.385	0.566	0.217	0.084	0.228	0.012	0.048	0.302	0.182	0.012	0.253	0.434	0.566	0.205	0.036	0.025	0.433	0.336	0.049	0.024	0	0.24
Otu0054	0.445	0.144	0.072	0.421	0.072	0.123	0	0.097	0.216	0.181	0.18	0.061	0.061	0	0.121	0.554	0.168	0.53	0	0.217	0.348	0	0.108	0.205	0.036	0.325	0	0.084	0.048	0.554	0.373	0.253	0	0	0.182	0	0.205	0.158	0.157	0.002	0.303	0.313	0.387	0.012	0.024	0.096	0.036	0.12	0.012
Otu0055	0.193	0.422	0.267	0.182	0.471	0.35	0.217	0.326	0.048	0.194	0.411	0.362	0.34	0	0	0.12	0.326	0.036	0.277	0.375	0.385	0.048	0.589	0.29	0.084	0.228	0.012	0.565	0.012	0.182	0.216	0.325	0.3	0.085	0.024	0	0.207	0.325	0.06	0.397	0.241	0.06	0.289	0.024	0.205	0.157	0.255	0.205	0.541
Otu0056	0.036	0.132	0.012	0.193	0.132	0.265	0.386	0.386	0	0.108	0.156	0.302	0.012	0.217	0.457	0.144	0.277	0.157	0.036	0	0.036	0	0	0.012	0.048	0.084	0.024	0.229	0.277	0.301	0.036	0.301	0.206	0.398	0.193	0.41	0.024	0.481	0.181	0.457	0.444	0.241	0.024	0.385	0.108	0	0.084	0.255	0.168
Otu0057	0.013	0.084	0.025	0	0.314	0.169	0.423	0.253	0	0.384	0.144	0.242	0	0.06	0.024	0.433	0.12	0.229	0.517	0.012	0.424	0.24	0.29	0.121	0.313	0.482	0.036	0.326	0.146	0.435	0.18	0	0.012	0.024	0.398	0.084	0	0	0.266	0.012	0.097	0.024	0.183	0.447	0.264	0.121	0.012	0.06	0.471
Otu0058	0.109	0.252	0	0.279	0	0.349	0.193	0.181	0.3	0.132	0.001	0.168	0.205	0.193	0.037	0.072	0.12	0.216	0	0.181	0.012	0.097	0.229	0.012	0.025	0.338	0.084	0.132	0.012	0.096	0.361	0.24	0.084	0	0.123	0	0.084	0.144	0.024	0.132	0	0.469	0.252	0	0.108	0	0.254	0	0.012
Otu0059	0.12	0.132	0.181	0.169	0	0.325	0.446	0.168	0.012	0.096	0.085	0.543	0	0.012	0.228	0.17	0.3	0	0.072	0	0.156	0.168	0.18	0	0.505	0.012	0.192	0.085	0.228	0.024	0.492	0.326	0.096	0.494	0.037	0.301	0	0.337	0.012	0.494	0.204	0.396	0.241	0.036	0.012	0.241	0.168	0.408	0.456
Otu0060	0.397	0.435	0.084	0.409	0.241	0.132	0.457	0.289	0.108	0.048	0.181	0.422	0	0.096	0.229	0.049	0.338	0.085	0.325	0.219	0.313	0.423	0.384	0.445	0.349	0	0.109	0.097	0.145	0.409	0.411	0.06	0.278	0.433	0.193	0.278	0.073	0.265	0.315	0.241	0.252	0.182	0.253	0.06	0.217	0.123	0.23	0.216	0.025
Otu0061	0.411	0.373	0.457	0.375	0.061	0.229	0.459	0.17	0.012	0.145	0.265	0.506	0.085	0.205	0	0.024	0.398	0.012	0.374	0.206	0.012	0.168	0.097	0.218	0	0.024	0.458	0.398	0.108	0.096	0.024	0.304	0.456	0.024	0	0	0	0.35	0.169	0.253	0.12	0.386	0.157	0.158	0.265	0.326	0.06	0.325	0.53
Otu0062	0.252	0.121	0	0.326	0.012	0.204	0.108	0.144	0.048	0.012	0.3	0.048	0	0.29	0.276	0.06	0.012	0.012	0.205	0.096	0.276	0.12	0.181	0.109	0.085	0.205	0.325	0.084	0.313	0	0.529	0.35	0	0.445	0.072	0.06	0	0.06	0.156	0.349	0.422	0.253	0.325	0.35	0.264	0.494	0.66	0.121	0.024
Otu0063	0.18	0.42	0.519	0.349	0.29	0.204	0.084	0.109	0.109	0.218	0.108	0.349	0.12	0	0.3	0.241	0.084	0.168	0.134	0.108	0.194	0.288	0.241	0	0.097	0.12	0.036	0.469	0	0.204	0.036	0.255	0.265	0.337	0.36	0	0.289	0.181	0.494	0	0.06	0.169	0.302	0.421	0.048	0.012	0.436	0.193	0.493
Otu0064	0.182	0.423	0.194	0.553	0.06	0.11	0.144	0.288	0.326	0.06	0.242	0.374	0.18	0.313	0	0.012	0.484	0.048	0.422	0.385	0.084	0	0.264	0.456	0.324	0.144	0.241	0.505	0.036	0.085	0.555	0.085	0.108	0.144	0.349	0	0.314	0.205	0.169	0.084	0.156	0.097	0.447	0.411	0	0.012	0.108	0.18	0.085
Otu0065	0.192	0.326	0.192	0.506	0.012	0.266	0	0.158	0.542	0.084	0.024	0.073	0	0.313	0.024	0.12	0.145	0.048	0.326	0.433	0.084	0	0.036	0.072	0.012	0.193	0.012	0.193	0.12	0	0.277	0.315	0	0	0.324	0.182	0.216	0.048	0.157	0.326	0.469	0.313	0.626	0.085	0.012	0	0.121	0.362	0.024
Otu0066	0.156	0.084	0.156	0.049	0.012	0.446	0.241	0.289	0.036	0	0.072	0.048	0.048	0.084	0.024	0	0.278	0	0.048	0.47	0.494	0.362	0.159	0	0.036	0	0.396	0.495	0.3	0	0.144	0.433	0.325	0.061	0	0.012	0.012	0.157	0.362	0.339	0.398	0.084	0.555	0.037	0.144	0.301	0.012	0.036	0.301
Otu0067	0.012	0.144	0.109	0	0.169	0.072	0.013	0.036	0.036	0.253	0.28	0.361	0.012	0.012	0.06	0.216	0	0.204	0.314	0.493	0.168	0.302	0.603	0.061	0.361	0.18	0.048	0.146	0.432	0.553	0.132	0.363	0.181	0.36	0.23	0.024	0.373	0.217	0.097	0.216	0.325	0.456	0.061	0.204	0.458	0.157	0.073	0	0.06
Otu0068	0.457	0.096	0.554	0.373	0.204	0.264	0.552	0.144	0.336	0.373	0.072	0.481	0.423	0.47	0.036	0.505	0.06	0.421	0.228	0.085	0.132	0.276	0.326	0.217	0.447	0.481	0.036	0.12	0.012	0.338	0.288	0.06	0.049	0.085	0.362	0.396	0.012	0.337	0.216	0.06	0.326	0.036	0.084	0	0.11	0.06	0.048	0	0.06
Otu0069	0.264	0.11	0.421	0.288	0.265	0.157	0.325	0.277	0	0.242	0	0.361	0.012	0.18	0.459	0.157	0.121	0.531	0.277	0	0.193	0.072	0.384	0.048	0.553	0.291	0	0.349	0.072	0.312	0.133	0.205	0.024	0.603	0.156	0.349	0.192	0.168	0	0.207	0.614	0.156	0.145	0.229	0.566	0.109	0.096	0.024	0.146
Otu0070	0.349	0.108	0.421	0.447	0.264	0.326	0.253	0.072	0.036	0.35	0.519	0.013	0.012	0.206	0.252	0.35	0	0.613	0.144	0.06	0.241	0.193	0.181	0.361	0.372	0.145	0.048	0	0.122	0.518	0.036	0.096	0.012	0.278	0.36	0	0.072	0.108	0.459	0.315	0.06	0.096	0.193	0.06	0.216	0.265	0.384	0.024	0.375
Otu0071	0.121	0.06	0.169	0	0	0.108	0	0.048	0.084	0.553	0.29	0.012	0	0.133	0.17	0.638	0	0.326	0.169	0	0.264	0.145	0.325	0	0	0.132	0.012	0.12	0.24	0.182	0	0.446	0	0.108	0.591	0.084	0.012	0.048	0.228	0.036	0.517	0.072	0.072	0.169	0.168	0.037	0.337	0.156	0.481
Otu0072	0.325	0.072	0.529	0.205	0.048	0.422	0.362	0.219	0.036	0	0	0.048	0.061	0.181	0.276	0	0.349	0	0.228	0.41	0.325	0.024	0.012	0.325	0.408	0	0.084	0.253	0.314	0.012	0.012	0.375	0.252	0	0.012	0.338	0.459	0.288	0.157	0.278	0.132	0.312	0.303	0.205	0.398	0.024	0.327	0.264	0.036
Otu0073	0.121	0.133	0.529	0.508	0.529	0.194	0.508	0.34	0.325	0.012	0.06	0.17	0.278	0.024	0.012	0.012	0.207	0.024	0.072	0.506	0	0	0.625	0.038	0.012	0.012	0.073	0.072	0.012	0	0.422	0.266	0.013	0.048	0.024	0.012	0.157	0.085	0.204	0	0.253	0.302	0.422	0.024	0.397	0	0.206	0.036	0
Otu0074	0.446	0.506	0.097	0.314	0.012	0.324	0.157	0.469	0.109	0	0.097	0.375	0.048	0.278	0.276	0.012	0.265	0.012	0.301	0.036	0.278	0.132	0.325	0.048	0.445	0.012	0.277	0.024	0	0.024	0.481	0.048	0.108	0.061	0	0.242	0.314	0.436	0.288	0.108	0.504	0.397	0.288	0.036	0.327	0.001	0.241	0.145	0.542
Otu0075	0.145	0.326	0.494	0.18	0.206	0.421	0.277	0.108	0.29	0	0.228	0.145	0.243	0	0.012	0.049	0	0.012	0.084	0.615	0.458	0.097	0.469	0.012	0.156	0.048	0.049	0.374	0.532	0	0.494	0.012	0.47	0.422	0.048	0.072	0.012	0.397	0.096	0.336	0.024	0.374	0.194	0.084	0.363	0.182	0	0	0.265
Otu0076	0.408	0.012	0	0.096	0.024	0.288	0.206	0.396	0	0.397	0.18	0.349	0	0.037	0.277	0.253	0.024	0.158	0.036	0.024	0.06	0.157	0.228	0.109	0.12	0.036	0.29	0.229	0.156	0.18	0.397	0.361	0.048	0.168	0.169	0.325	0	0	0.024	0.434	0.229	0.192	0.302	0.085	0.277	0.012	0.241	0.073	0.229
Otu0077	0.432	0.471	0.252	0.637	0.314	0.204	0.397	0.555	0.495	0.012	0.036	0.024	0.348	0.012	0.012	0.277	0.12	0.361	0.06	0.421	0	0.024	0.096	0.156	0.108	0.362	0.096	0.06	0.024	0	0.109	0.048	0.24	0.276	0.144	0	0.072	0.06	0.12	0.024	0.06	0.084	0.325	0.06	0.241	0	0.157	0.06	0
Otu0078	0.3	0.132	0.168	0.193	0	0.228	0.012	0.024	0.097	0.181	0.289	0	0.433	0.108	0.108	0.458	0.024	0.253	0.024	0.084	0.41	0.265	0.324	0	0.108	0.457	0.012	0.493	0.228	0.338	0.192	0.193	0.06	0.422	0.073	0.025	0	0	0.096	0.23	0.59	0.204	0.351	0	0	0	0.048	0.326	0.06
Otu0079	0.314	0.06	0.446	0	0	0.493	0.421	0.409	0.024	0.048	0.012	0.108	0.146	0.41	0.037	0.049	0.06	0.012	0.505	0.024	0.037	0.072	0.109	0.277	0.024	0.072	0.458	0.001	0	0.012	0.541	0.133	0.445	0.204	0.012	0.097	0.109	0.012	0.012	0.072	0.168	0.06	0.518	0.109	0.049	0.012	0.012	0	0.145
Otu0080	0.567	0.216	0.216	0.506	0	0.157	0	0.072	0.072	0.037	0.168	0.097	0.012	0	0.049	0.169	0.181	0.12	0	0.159	0	0	0.171	0.024	0	0.169	0.121	0.096	0.228	0.012	0.372	0.506	0	0	0.229	0	0.06	0.168	0	0.013	0.241	0.132	0.289	0	0	0.085	0.048	0.156	0.024
Otu0081	0.639	0.168	0.241	0.375	0.52	0.158	0.084	0.374	0.505	0.17	0.024	0.337	0.267	0	0.085	0.29	0.216	0.096	0.012	0.252	0.168	0.036	0.12	0	0.108	0.073	0.421	0.29	0.036	0.084	0.457	0.085	0.253	0.493	0.084	0.229	0.133	0.41	0.156	0.277	0.336	0.434	0.06	0.085	0.264	0.253	0.458	0.242	0.121
Otu0082	0.301	0.17	0.386	0.409	0.216	0.23	0.397	0.228	0.134	0.06	0.229	0.036	0.41	0.048	0.048	0	0.122	0.012	0.12	0.506	0.279	0.409	0.423	0.204	0.228	0.048	0.386	0.445	0.242	0.084	0.036	0.108	0.409	0.218	0.024	0.072	0.217	0.109	0.024	0.483	0.169	0.41	0.531	0	0.18	0.254	0.386	0.181	0.326
Otu0083	0.289	0.264	0.218	0.349	0.036	0.181	0.205	0.072	0.422	0.229	0.386	0.182	0.18	0.012	0.073	0.505	0.012	0.409	0.41	0.134	0.241	0.47	0.433	0.435	0.471	0.385	0.06	0.252	0	0.181	0.061	0.121	0.204	0.156	0.266	0.036	0.41	0.18	0.12	0.362	0.048	0.072	0.025	0.17	0.144	0.024	0.109	0	0.036
Otu0084	0.253	0.242	0.373	0.073	0.398	0.434	0.085	0.265	0.29	0	0.338	0.35	0.398	0.001	0	0	0.312	0	0.048	0.327	0	0	0.025	0.036	0.156	0	0.084	0.375	0.048	0	0.408	0.096	0.012	0.012	0	0.012	0.036	0.265	0.206	0.278	0.458	0.253	0.073	0.013	0.133	0.289	0.145	0.024	0.025
Otu0085	0.108	0.049	0.012	0.267	0.325	0.061	0.373	0.337	0	0.157	0.386	0.41	0.229	0.012	0.048	0.145	0.084	0.135	0.278	0.264	0	0.145	0.337	0.048	0.048	0.012	0.243	0.229	0.135	0.396	0.084	0	0.422	0.072	0.048	0.06	0	0.181	0.313	0.072	0.012	0.384	0.157	0.205	0.024	0.28	0.096	0.301	0.241
Otu0086	0.291	0.313	0.374	0.433	0.216	0.084	0.302	0.266	0.41	0.216	0.192	0.29	0.468	0.264	0	0.41	0.036	0.482	0.46	0.145	0.122	0.205	0.265	0.097	0.349	0.482	0.337	0.217	0.301	0.204	0.459	0.398	0.048	0.06	0.434	0.024	0.012	0.384	0.061	0.097	0.291	0.012	0.338	0.145	0.001	0.541	0.012	0.036	0.036
Otu0087	0.072	0.312	0.288	0.348	0.144	0.277	0.469	0.398	0.541	0.12	0.024	0.229	0.386	0.024	0.024	0.12	0.085	0.156	0.072	0.05	0.036	0	0.229	0.121	0.061	0.037	0.036	0.158	0.144	0.036	0.396	0.384	0.036	0.566	0.024	0	0.134	0.06	0.073	0.109	0.096	0.493	0.373	0.096	0.266	0.169	0.349	0.06	0.084
Otu0088	0.18	0.108	0.145	0.361	0.012	0.517	0.12	0.362	0.036	0.194	0.012	0.192	0.049	0.12	0.012	0.109	0.048	0.145	0.024	0.109	0.072	0	0.481	0.543	0.048	0.024	0.458	0.048	0	0.552	0.192	0.229	0.482	0.242	0.387	0.012	0.469	0	0.061	0.205	0.181	0.072	0.048	0	0.012	0	0.084	0	0.36
Otu0089	0.216	0.193	0.493	0.336	0.351	0.254	0.072	0.312	0.424	0.241	0	0.096	0.421	0.048	0	0.024	0.024	0.06	0	0.42	0	0	0.157	0.06	0.036	0.387	0.264	0.531	0	0.024	0.628	0.024	0.048	0.265	0.12	0	0.096	0.168	0.144	0.422	0.53	0.385	0.204	0	0.144	0.024	0	0	0.024
Otu0090	0.289	0.411	0.084	0.265	0.362	0.324	0.41	0.252	0.012	0.446	0.276	0.506	0.012	0	0	0.277	0.374	0.567	0.421	0.324	0.288	0.241	0.122	0.253	0.349	0.216	0.11	0.049	0	0.182	0.302	0.168	0.181	0.264	0.302	0.373	0	0.362	0.447	0.205	0.024	0.048	0.194	0.494	0.024	0.024	0.193	0.217	0.397
Otu0091	0.144	0.241	0.373	0.303	0.264	0.519	0.06	0.193	0.085	0.399	0	0.17	0.144	0	0	0.444	0.541	0.337	0.084	0.18	0	0.349	0.206	0.181	0.3	0.205	0.337	0.41	0.096	0.241	0.435	0.194	0.228	0.108	0.144	0.037	0.169	0.217	0.289	0.384	0.339	0.192	0.459	0.073	0.483	0.506	0.169	0.314	0
Otu0092	0.024	0.216	0.303	0.024	0.444	0.108	0	0.096	0.231	0.508	0.18	0.326	0.446	0.012	0	0.387	0.432	0.278	0.265	0.457	0	0.024	0.121	0.433	0.288	0.228	0.434	0.252	0.096	0.216	0.229	0.24	0.06	0.193	0.373	0.156	0.518	0.06	0.217	0.072	0.048	0.241	0.458	0.493	0.216	0.289	0.109	0.326	0.048
Otu0093	0	0.012	0.012	0	0	0	0	0.012	0	0.265	0.012	0.048	0	0.144	0.144	0.349	0	0.168	0.458	0	0.134	0.18	0.012	0	0.061	0.29	0.048	0.012	0.288	0.482	0	0.072	0	0.144	0.146	0.181	0	0.529	0	0.325	0.024	0.252	0.049	0.507	0.132	0.495	0	0	0.156
Otu0094	0.254	0.084	0.411	0.363	0.156	0.085	0.492	0.458	0.216	0.194	0.012	0.072	0.277	0	0	0.301	0.372	0.192	0.384	0.374	0.06	0.495	0	0.072	0.279	0.242	0.18	0.517	0.012	0.35	0.289	0.144	0.265	0.049	0.145	0.012	0.326	0.205	0.072	0.036	0.398	0.337	0.59	0.072	0.492	0	0.204	0	0.072
Otu0095	0.312	0.024	0.348	0.168	0.409	0.267	0.423	0.361	0.338	0.481	0.338	0.072	0.42	0.18	0.529	0.458	0.169	0.554	0.085	0.577	0.495	0.204	0.36	0.445	0.096	0.517	0.024	0.06	0.336	0.06	0.554	0.265	0.181	0.529	0.481	0.06	0.156	0	0.06	0.013	0.072	0.012	0.362	0.156	0.613	0.146	0.349	0.229	0.18
Otu0096	0.421	0.375	0.531	0.483	0.072	0.384	0.168	0.337	0.253	0.048	0.109	0.409	0.228	0	0.012	0.048	0.036	0.024	0.012	0.445	0	0.386	0.06	0.036	0.024	0.048	0.061	0.337	0.012	0	0.024	0.084	0.373	0.012	0.024	0	0.024	0.036	0.352	0	0.036	0.192	0.506	0.048	0.303	0.132	0.073	0.012	0.314
Otu0097	0.373	0.302	0.506	0.325	0.482	0	0.361	0.193	0.108	0.024	0.06	0.412	0.193	0.084	0.192	0.398	0.445	0.072	0.325	0.471	0.483	0.229	0.266	0.385	0.024	0.133	0.228	0.061	0.181	0.254	0.279	0.036	0.193	0.397	0.096	0.156	0.12	0	0.024	0.312	0	0.024	0.253	0.277	0.265	0.301	0.266	0.458	0.398
Otu0098	0.241	0.168	0.145	0.12	0	0.23	0.012	0.18	0.46	0.447	0.181	0.024	0.29	0.072	0.507	0.048	0.024	0.363	0.012	0.12	0.06	0.193	0.024	0.012	0.386	0.256	0	0.277	0.554	0.144	0.072	0.241	0	0.35	0.048	0.048	0.072	0.132	0	0.278	0.338	0.362	0.374	0.193	0.156	0.06	0	0.434	0.012
Otu0099	0.121	0.122	0.252	0.422	0.108	0.266	0.566	0.433	0.012	0.036	0.507	0.324	0	0.024	0.024	0.013	0.073	0	0.216	0.012	0.012	0.012	0.072	0.229	0.001	0.108	0.386	0.18	0.288	0.072	0.12	0.024	0	0.024	0.036	0.157	0	0.41	0.35	0.157	0.434	0.229	0.121	0.423	0.06	0.097	0.507	0.362	0.229
Otu0100	0.121	0.169	0.53	0.156	0.024	0.495	0.145	0.24	0.408	0.049	0.036	0.11	0.313	0.277	0	0.157	0.313	0.156	0.168	0.434	0	0.494	0.181	0.24	0.252	0.144	0.181	0.312	0.012	0.216	0.024	0.433	0.144	0.289	0.108	0	0.132	0.421	0.084	0.241	0.363	0.12	0.144	0.193	0.183	0.048	0.205	0.072	0.457
Otu0101	0.278	0.339	0.036	0.266	0.217	0.301	0.349	0.277	0.037	0	0.446	0.024	0.12	0	0	0	0.218	0	0.47	0.518	0.072	0.23	0.362	0.35	0.52	0	0.024	0.387	0.518	0	0.06	0.41	0.362	0.193	0	0	0.085	0.457	0.36	0.397	0.108	0.036	0.337	0	0.181	0.145	0.133	0.024	0
Otu0102	0.578	0.324	0.313	0.253	0.578	0.289	0.171	0.216	0.192	0.096	0.036	0.229	0.109	0	0.048	0	0.108	0	0.325	0.204	0	0.025	0.121	0.012	0.012	0.024	0.217	0.266	0.036	0	0.398	0	0.012	0.229	0.109	0.024	0.012	0.373	0.158	0	0.205	0.23	0.048	0.361	0.109	0.036	0.036	0	0.012
Otu0103	0.35	0.312	0.241	0.289	0.036	0.036	0.144	0.108	0.181	0.3	0	0.228	0.18	0.096	0	0.06	0.241	0.096	0.048	0.18	0.084	0.036	0.361	0.433	0.553	0.096	0.084	0.12	0	0.445	0.505	0.459	0.301	0.361	0.024	0.012	0.363	0.025	0.048	0.494	0.18	0.386	0.241	0.193	0.036	0.012	0.314	0.06	0.06
Otu0104	0.121	0.348	0.349	0.061	0.036	0.361	0.312	0.025	0.436	0.445	0.012	0.268	0.387	0.362	0.012	0.303	0.036	0.169	0.096	0.265	0.013	0.121	0.096	0.434	0.086	0.338	0.302	0.216	0	0.218	0.277	0.59	0.456	0.373	0.42	0.012	0.192	0.024	0.048	0.398	0.156	0.242	0.42	0.024	0.024	0.036	0.024	0.096	0.433
Otu0105	0.349	0.205	0.096	0.181	0.181	0.132	0.423	0.097	0.133	0	0.072	0.096	0.144	0	0.157	0	0.109	0	0.325	0.472	0.324	0.204	0.024	0	0	0	0.06	0.373	0.265	0.012	0.024	0.12	0.132	0.362	0	0	0.446	0.29	0.421	0.242	0.471	0.096	0.337	0	0.18	0.506	0.277	0.457	0.276
Otu0106	0.386	0.217	0.349	0.554	0.229	0.24	0.325	0.351	0.338	0.036	0.048	0.265	0.374	0	0.012	0.072	0.301	0	0.001	0.312	0	0.036	0.097	0.072	0.06	0.001	0.06	0.266	0.121	0	0.469	0.312	0.18	0.048	0.12	0	0.061	0.012	0.169	0	0	0.195	0.228	0	0.423	0.24	0.144	0.012	0.133
Otu0107	0.469	0.144	0.578	0.446	0.507	0.337	0.471	0.468	0.47	0.036	0.072	0.132	0.24	0.012	0.012	0.084	0.253	0	0.012	0.302	0	0.276	0.144	0.108	0.072	0.434	0.049	0.578	0.036	0.036	0.193	0	0.013	0.157	0.061	0	0.036	0	0.049	0.012	0.048	0.228	0.181	0.012	0.471	0.072	0.072	0	0.012
Otu0108	0.337	0.288	0.375	0.084	0	0.361	0.579	0.168	0.205	0	0	0	0.156	0.084	0.024	0	0.375	0	0.024	0.302	0.505	0.001	0.072	0.012	0.217	0	0.373	0.363	0.12	0	0.398	0.134	0.457	0.144	0	0	0.024	0.108	0.483	0.229	0.266	0.374	0.482	0.072	0	0.012	0.06	0.252	0.109
Otu0109	0.435	0.338	0.399	0.375	0.36	0.096	0.41	0.289	0.374	0.301	0.229	0.409	0.351	0	0.024	0.517	0.037	0.348	0.54	0.228	0.183	0.541	0.519	0.445	0.024	0.267	0.145	0.156	0.385	0.47	0.157	0.036	0.481	0.278	0.205	0.157	0.183	0.3	0	0.555	0.096	0.325	0.386	0.012	0.481	0.217	0.374	0.505	0.169
Otu0110	0.421	0.325	0.145	0.302	0	0.288	0.036	0.144	0.157	0.049	0	0.072	0	0.156	0.024	0.337	0.038	0.157	0.192	0.084	0	0	0.444	0.048	0.012	0.156	0.145	0.036	0.181	0.288	0.024	0.242	0.024	0	0.108	0.421	0.096	0.144	0.073	0.252	0.18	0.53	0.194	0.324	0.024	0	0.085	0.229	0.036
Otu0111	0.036	0.024	0.493	0.024	0.06	0.482	0.349	0.29	0.35	0	0	0.518	0.385	0	0.012	0	0.29	0	0.12	0.423	0.145	0.47	0.205	0	0.036	0.036	0.265	0.408	0	0	0.29	0.192	0.532	0.157	0	0.036	0	0.326	0.133	0.036	0.193	0.472	0.482	0.217	0.337	0.348	0	0	0.193
Otu0112	0.314	0.265	0.373	0.277	0.024	0.29	0.013	0.36	0.024	0.29	0	0.036	0.12	0.205	0.012	0.519	0	0.252	0.144	0.012	0.048	0	0.517	0.518	0	0.133	0.301	0	0	0.289	0.108	0	0.388	0.048	0.157	0.048	0.048	0.012	0.085	0.169	0.025	0.242	0.24	0.122	0	0	0	0	0.157
Otu0113	0.133	0.108	0.288	0.337	0.168	0.156	0.024	0.192	0.024	0.073	0.084	0.192	0.242	0	0.048	0.109	0	0.192	0.327	0.084	0.048	0.145	0.074	0.242	0.421	0.337	0.408	0.157	0.06	0.096	0.29	0.241	0.409	0.216	0.073	0.06	0.362	0.517	0.144	0.252	0.399	0.421	0.289	0.207	0.06	0.084	0.41	0	0
Otu0114	0.024	0	0.012	0.036	0.012	0.349	0.252	0.397	0.012	0.494	0.361	0.048	0	0.47	0.061	0.277	0	0.433	0.303	0	0.253	0.024	0.229	0.012	0.074	0.315	0.024	0.207	0.192	0.517	0	0.254	0	0.036	0.434	0.445	0.012	0.387	0.204	0.252	0.303	0.326	0	0.433	0.374	0.41	0.12	0.012	0.325
Otu0115	0.181	0.194	0.025	0.012	0.121	0.132	0.097	0.168	0.121	0.156	0.012	0.194	0	0.24	0.072	0.156	0.037	0.277	0.471	0.013	0.133	0.337	0.17	0.037	0.338	0.061	0.049	0.506	0.302	0.084	0.312	0.156	0.086	0.313	0.096	0.266	0.096	0.312	0.338	0.036	0.12	0.109	0.58	0.206	0.337	0.048	0.096	0.339	0.05
Otu0116	0.471	0.156	0.289	0.363	0.134	0.376	0.324	0.53	0.121	0.229	0.351	0.3	0.254	0	0	0.169	0.396	0.435	0	0.278	0.433	0.024	0.276	0.169	0.12	0.302	0.145	0.447	0.084	0.073	0.459	0.338	0.012	0.24	0.444	0	0.277	0.013	0.061	0.096	0.048	0.313	0.168	0.242	0.108	0.168	0.204	0.048	0.374
Otu0117	0.169	0.53	0.423	0.133	0.048	0.108	0.228	0.18	0.025	0.373	0	0.361	0.156	0.325	0.12	0.482	0.3	0.265	0.084	0.036	0.048	0	0.121	0.398	0.194	0.206	0.493	0.421	0.012	0.412	0.397	0.072	0.133	0.349	0.072	0.336	0.229	0.302	0	0.024	0.482	0.12	0.254	0.265	0	0	0.084	0.06	0.434
Otu0118	0.23	0.324	0.386	0.373	0.012	0.204	0.483	0.385	0.193	0.012	0	0.397	0.409	0.012	0.036	0.06	0.24	0	0.097	0.397	0	0	0.266	0.06	0	0.024	0.012	0.627	0.084	0.012	0.255	0.036	0.109	0.541	0.013	0	0.037	0.036	0.349	0.012	0.168	0.181	0.194	0.024	0.12	0.169	0	0.036	0
Otu0119	0.12	0.421	0.12	0.012	0.337	0.158	0.097	0.084	0.289	0.302	0.157	0.036	0.277	0.061	0.133	0.386	0.024	0.351	0.096	0.157	0.135	0.012	0.338	0.577	0.336	0.097	0.036	0.12	0.06	0.253	0.264	0.169	0.424	0.338	0.001	0.481	0.409	0	0.012	0.327	0	0.158	0.304	0.048	0.013	0.048	0.204	0.169	0.3
Otu0120	0.301	0.337	0.362	0.336	0.192	0	0.193	0	0.217	0.096	0.252	0	0.325	0.084	0	0.183	0.325	0.084	0.096	0.302	0.278	0.289	0.242	0.072	0.12	0.169	0.048	0.061	0.024	0.252	0.17	0.204	0.024	0.108	0.096	0.012	0.072	0.036	0.072	0.085	0.072	0.156	0.385	0	0.024	0.228	0.074	0.06	0.422
Otu0121	0.375	0.192	0.157	0.459	0	0.06	0	0.036	0.205	0.036	0.314	0.024	0	0.036	0.096	0	0.252	0.109	0.036	0.241	0.012	0.012	0.216	0.06	0.012	0.061	0.06	0.252	0.288	0.084	0.181	0.337	0	0	0.169	0.216	0.156	0.012	0.048	0.072	0.434	0.218	0.025	0.013	0.012	0.278	0.048	0.133	0.048
Otu0122	0.336	0.372	0.146	0.314	0.397	0.435	0.398	0.362	0.53	0.144	0.265	0.432	0.108	0	0.156	0.18	0.313	0.156	0.048	0.084	0.483	0.373	0.157	0	0.036	0.12	0.53	0.216	0.277	0.048	0.325	0.542	0.542	0.132	0.012	0	0.228	0.192	0.121	0.157	0.578	0.132	0.338	0.301	0	0.385	0.084	0	0.048
Otu0123	0.265	0.169	0.458	0.254	0.278	0.326	0.386	0.362	0.422	0.339	0	0.193	0.084	0.012	0.012	0.013	0.373	0.084	0.024	0.411	0.036	0	0.339	0.267	0.06	0.338	0.024	0.349	0	0.409	0.072	0.109	0.072	0.42	0.108	0	0.096	0.036	0.132	0.012	0.301	0.276	0.312	0.109	0.301	0.048	0.169	0.073	0.06
Otu0124	0.037	0	0.012	0.024	0	0.265	0.217	0.06	0	0.012	0.471	0	0	0.216	0.18	0.024	0	0.024	0.024	0.012	0.193	0.072	0.18	0.096	0	0.012	0.313	0.384	0.315	0	0	0.146	0	0.253	0.036	0.06	0.036	0.12	0	0.386	0.097	0.373	0.012	0.072	0.036	0.169	0.192	0.144	0.456
Otu0125	0.481	0	0	0.252	0	0.446	0.074	0.387	0.012	0.3	0.373	0.06	0	0.364	0.384	0.301	0	0.132	0.169	0	0.012	0.156	0.326	0	0.025	0.168	0.265	0.626	0.181	0.06	0.06	0.217	0.036	0.385	0.302	0.529	0.061	0.024	0	0.229	0.192	0.216	0.229	0.156	0.301	0.109	0.264	0.108	0.24
Otu0126	0.096	0.084	0.217	0.457	0.24	0.132	0.276	0.013	0.423	0.024	0.252	0.372	0.348	0.168	0.228	0.096	0.048	0.108	0.157	0.289	0.229	0.024	0.024	0.024	0.374	0.168	0.121	0.193	0.41	0.108	0.168	0.411	0.108	0.206	0.181	0.06	0.156	0.266	0.373	0.447	0.109	0.362	0.313	0.048	0.048	0.47	0.17	0.374	0.517
Otu0127	0.24	0.289	0.06	0.421	0.495	0.073	0.458	0.373	0.036	0.108	0.072	0.411	0.06	0.337	0.098	0.036	0	0.156	0.036	0.301	0.085	0.12	0.326	0.505	0.374	0.024	0.144	0.496	0.542	0.23	0.434	0	0.264	0.482	0.025	0.205	0.085	0.072	0.325	0.194	0.11	0.339	0.121	0.374	0.036	0.386	0.53	0.458	0.192
Otu0128	0.048	0.458	0.012	0.205	0.012	0.411	0.288	0.181	0	0.096	0.228	0.433	0	0.132	0.096	0.048	0	0.288	0.169	0.012	0	0.024	0.024	0.024	0.024	0.517	0.048	0.012	0.338	0.061	0.494	0	0	0.614	0.048	0.3	0	0.144	0.193	0.144	0.496	0.421	0.072	0.072	0	0.204	0.156	0.217	0.445
Otu0129	0.723	0.421	0.351	0.17	0.495	0.036	0.398	0.024	0.493	0.374	0.193	0.193	0.398	0.072	0.132	0.482	0.012	0.302	0.159	0.291	0.181	0.409	0.433	0.302	0.012	0.336	0.024	0.048	0.024	0.228	0.302	0	0.301	0.614	0.217	0.096	0.048	0.385	0.108	0.458	0.012	0.289	0.468	0.529	0.326	0.3	0.302	0.036	0.108
Otu0130	0	0.17	0	0	0	0.447	0.012	0.048	0.012	0.554	0.192	0	0	0.553	0.18	0.085	0.06	0.18	0.084	0	0.542	0.24	0.012	0	0.097	0.096	0.264	0.097	0.507	0.458	0.072	0.433	0.012	0.495	0.097	0.338	0.072	0.132	0.036	0.12	0.651	0.29	0.108	0.012	0	0.144	0.06	0	0.157
Otu0131	0.241	0	0.06	0.482	0.024	0.121	0.338	0.036	0.253	0.29	0.012	0.507	0.471	0.012	0.013	0.122	0.277	0.182	0.013	0.338	0.132	0.339	0.084	0.24	0.06	0.228	0.386	0.085	0.036	0.324	0.205	0.578	0.458	0.325	0.324	0.072	0.012	0.157	0.324	0.327	0.205	0.349	0.156	0.252	0.121	0.012	0.339	0	0.048
Otu0132	0.084	0.48	0.228	0.445	0.204	0.024	0.266	0.024	0.314	0.06	0.372	0.012	0.194	0.048	0.362	0.048	0.084	0.072	0.168	0.156	0	0.024	0.192	0.265	0.276	0.084	0.447	0.553	0.12	0	0.108	0.325	0.145	0.036	0.313	0.41	0.158	0.048	0	0.061	0.036	0.253	0.108	0.012	0.024	0.193	0.048	0.205	0.302
Otu0133	0.132	0.277	0.084	0.024	0.374	0.096	0.084	0.376	0.156	0.422	0.169	0.458	0.024	0.096	0	0.338	0.084	0.024	0.216	0.338	0.181	0.18	0.228	0.337	0.156	0.132	0.458	0.024	0.372	0.24	0.252	0.543	0.363	0.18	0.277	0.542	0.302	0.324	0.157	0.288	0.072	0.06	0.411	0.036	0.133	0.278	0.469	0.096	0.049
Otu0134	0.493	0.481	0.206	0.3	0.279	0.362	0.422	0.072	0.049	0.036	0.364	0.408	0.35	0.229	0.097	0.06	0.193	0.096	0.06	0.41	0.06	0	0.288	0.253	0.265	0.132	0.373	0	0.264	0.037	0.349	0.024	0.41	0.036	0.06	0	0.399	0.012	0.24	0.254	0.182	0.096	0.517	0	0.061	0.204	0.133	0.386	0.012
Otu0135	0.216	0.204	0.144	0.036	0.387	0.422	0.349	0.254	0.205	0.109	0.012	0.18	0.29	0.229	0.084	0.277	0.228	0.312	0.529	0.3	0.073	0.638	0.132	0	0.037	0.218	0.108	0.192	0.012	0.193	0.399	0.408	0.337	0.217	0.193	0.386	0.181	0.036	0.397	0.302	0.422	0.012	0.218	0.458	0.098	0.204	0.036	0	0.421
Otu0136	0.373	0.47	0.145	0.398	0.36	0.17	0.435	0.278	0.434	0.036	0.024	0.181	0.481	0.024	0.012	0.204	0.325	0.06	0.324	0.373	0.228	0.385	0.18	0.072	0.084	0.482	0.12	0.096	0	0.024	0.194	0.012	0.192	0.024	0.06	0	0.048	0.228	0.145	0.399	0.168	0.084	0.156	0.132	0.325	0.349	0.12	0.096	0.096
Otu0137	0.048	0.146	0.373	0	0	0.012	0	0	0.084	0.084	0.157	0.363	0	0.579	0.254	0.349	0	0.399	0.206	0.072	0.216	0.253	0.205	0	0.048	0.108	0.554	0.169	0.265	0.553	0.121	0.085	0	0.036	0.421	0.012	0.375	0.217	0.061	0	0.324	0.204	0.566	0	0.278	0.072	0.278	0.217	0.108
Otu0138	0.012	0.324	0.385	0.145	0.362	0.012	0.036	0.025	0.193	0.554	0.349	0.012	0.432	0.192	0.507	0.396	0.096	0.433	0.481	0.506	0.193	0.23	0.168	0.072	0.072	0.445	0	0.048	0.072	0.289	0.506	0.302	0.12	0.097	0.169	0	0.072	0.192	0.072	0.012	0.218	0.361	0.252	0.301	0.252	0.205	0.278	0.108	0.12
Otu0139	0.228	0.096	0.036	0.121	0.194	0.108	0.252	0.157	0.024	0.217	0.024	0.229	0.072	0	0.036	0.386	0.363	0.18	0.193	0.061	0	0.409	0.132	0.048	0.145	0.434	0	0	0.072	0	0.217	0.168	0.36	0.072	0.183	0	0.012	0.337	0.132	0	0.217	0.133	0	0.469	0.012	0.409	0	0.314	0.277
Otu0140	0.386	0.254	0.422	0.313	0	0.132	0.205	0.36	0.048	0.242	0.396	0	0.024	0.253	0.24	0.084	0.012	0.024	0.446	0.012	0.445	0.12	0.12	0.134	0	0.278	0.385	0.024	0.096	0.325	0.313	0.109	0.541	0.568	0.277	0.132	0	0.108	0.229	0.132	0.421	0.458	0.361	0.445	0.278	0.132	0.229	0.3	0.156
Otu0141	0.169	0.385	0.194	0.17	0.301	0.134	0.276	0.084	0.422	0.048	0	0.181	0.277	0	0	0	0.241	0.205	0.312	0.421	0	0	0	0.204	0.194	0.53	0.048	0.242	0.012	0.097	0.337	0.096	0.276	0.084	0.216	0.024	0.024	0.048	0.133	0.025	0.255	0.386	0.193	0.012	0	0.204	0.182	0.012	0
Otu0142	0.084	0.35	0.312	0.204	0.481	0.29	0.156	0.036	0.193	0.097	0.048	0.025	0.146	0.048	0.012	0.265	0.024	0.132	0.495	0.072	0.325	0.205	0.458	0.073	0.217	0.108	0.084	0.265	0.024	0.156	0.096	0.169	0.543	0.518	0.18	0.036	0.411	0.156	0.048	0.12	0	0.24	0.313	0.217	0.303	0.192	0.41	0.109	0.518
Otu0143	0.086	0.12	0.289	0.109	0	0.036	0.228	0	0.036	0.339	0.036	0.41	0.132	0.266	0	0.469	0.289	0.264	0.024	0.084	0	0	0.098	0.084	0.446	0.241	0.048	0.276	0.012	0.398	0.506	0.289	0.048	0.264	0.072	0.048	0.06	0.156	0	0.06	0.252	0.361	0.29	0.048	0	0	0.012	0.036	0.108
Otu0144	0.037	0.024	0.06	0.024	0.024	0.108	0.242	0.195	0	0.192	0.012	0.012	0.012	0.421	0.53	0.457	0.132	0.469	0.34	0.168	0.025	0.216	0.156	0.012	0.543	0.276	0.12	0.544	0.397	0.205	0.097	0.24	0.036	0.396	0.289	0.228	0.084	0.048	0.048	0.422	0.312	0.096	0.061	0.144	0.24	0.036	0.3	0.216	0.193
Otu0145	0.541	0.024	0.47	0.096	0	0.072	0.637	0.373	0.156	0	0	0.217	0.181	0.372	0	0.024	0	0.024	0.012	0.132	0.048	0.144	0.06	0.385	0.012	0.048	0.204	0.336	0	0.024	0.276	0.41	0.361	0.084	0.096	0.012	0.192	0.012	0	0.036	0.518	0.024	0.349	0.06	0.29	0	0.193	0.024	0.519
Otu0146	0.12	0	0	0.216	0	0.374	0.553	0.399	0	0	0.264	0.507	0	0.072	0.242	0.072	0.048	0	0.458	0.084	0	0.349	0.168	0.411	0.096	0.084	0.35	0.217	0.434	0.084	0.108	0.121	0.505	0.121	0.037	0.168	0.036	0.048	0.012	0.12	0.59	0.109	0.12	0.192	0.47	0.505	0.096	0.325	0.421
Otu0147	0.447	0.336	0.493	0.108	0.036	0.133	0.23	0.181	0.169	0.264	0.024	0.169	0.373	0.264	0.133	0.192	0.192	0.492	0.072	0.242	0.024	0.12	0.084	0.145	0.481	0.108	0.12	0.012	0	0.458	0.422	0.554	0.36	0.397	0.06	0.048	0.481	0.024	0.061	0.048	0.398	0.409	0.252	0.012	0.024	0	0.288	0.492	0.192
Otu0148	0.483	0.375	0.254	0.327	0.12	0.06	0.327	0.471	0.504	0.168	0.242	0.518	0.169	0.096	0	0.493	0.109	0.542	0.252	0.037	0.217	0.024	0.386	0.313	0	0.421	0.097	0.048	0.385	0.3	0.144	0.253	0.278	0.312	0.168	0	0.061	0.096	0.398	0.024	0.409	0.469	0.421	0	0.24	0.132	0.24	0.168	0.434
Otu0149	0.192	0.398	0.108	0.313	0.363	0.144	0.145	0.229	0.036	0.301	0.181	0.06	0.05	0.24	0	0.122	0.084	0.169	0.072	0.252	0.17	0.482	0.241	0	0.204	0.205	0.397	0.326	0.085	0.362	0.204	0.024	0.192	0.566	0.109	0.616	0.012	0.518	0.146	0.24	0.324	0.024	0.061	0.277	0.554	0.144	0.012	0	0.217
Otu0150	0.445	0.12	0.084	0.169	0.049	0.541	0.482	0.289	0.012	0.121	0.12	0.373	0.156	0.192	0.024	0.048	0.061	0.048	0.001	0.132	0.325	0.252	0.254	0.168	0	0.241	0.038	0.205	0.024	0.156	0.531	0.445	0.326	0.289	0.493	0.324	0.169	0.192	0.423	0.315	0.145	0.156	0.145	0.061	0.276	0.192	0.338	0.012	0.109
Otu0151	0.109	0.168	0.024	0.048	0.194	0.434	0.336	0.216	0.205	0.036	0.06	0.144	0.47	0.012	0.024	0	0.24	0.024	0.18	0.193	0.012	0.012	0.458	0.048	0.012	0.241	0.156	0.543	0	0.012	0.228	0	0.06	0.326	0.133	0	0.567	0.12	0.121	0	0.289	0.507	0.543	0.072	0.24	0	0.049	0.012	0.061
Otu0152	0.133	0.494	0.289	0.192	0.144	0.205	0.084	0.109	0.204	0.421	0.541	0.036	0.156	0.024	0.072	0.47	0.373	0.348	0.554	0.241	0.337	0.397	0.036	0.06	0.324	0.193	0.096	0.193	0.084	0.326	0.313	0.554	0.108	0.397	0.192	0.12	0.312	0.036	0.447	0.505	0.277	0.206	0.24	0.388	0.241	0.169	0.481	0.072	0.048
Otu0153	0.469	0.348	0.289	0.459	0.459	0.181	0.388	0.024	0.302	0.048	0	0.085	0.313	0.036	0.024	0.012	0.446	0.036	0.324	0.242	0.048	0.385	0.183	0.097	0.157	0.228	0.072	0.276	0.543	0	0.566	0.12	0.06	0.554	0.362	0.012	0.156	0.313	0.072	0.06	0.024	0.108	0.181	0.216	0.109	0	0.156	0.146	0.241
Otu0154	0.253	0.06	0.084	0.048	0	0.168	0.048	0.024	0	0.325	0.495	0.06	0	0.241	0.554	0.084	0	0.568	0.493	0.036	0.145	0.192	0.085	0.06	0.192	0.315	0.277	0.373	0.481	0.192	0.289	0.192	0	0.183	0.242	0.602	0.012	0.036	0.012	0.469	0.025	0.277	0.132	0.566	0.048	0.012	0.325	0.192	0.205
Otu0155	0	0.337	0.277	0	0.073	0.423	0.048	0.096	0.337	0.507	0.036	0	0.096	0	0	0.144	0.048	0.193	0.313	0.23	0.036	0.338	0.541	0	0.264	0.072	0.061	0.373	0.314	0.206	0.013	0.096	0.41	0.482	0.397	0.277	0.036	0.156	0.433	0.361	0.326	0.109	0	0.001	0	0.508	0.012	0.06	0.312
Otu0156	0.168	0.422	0.397	0.085	0.012	0.024	0.012	0.18	0.48	0	0.29	0.061	0.192	0.288	0.41	0	0.324	0	0.277	0.241	0.24	0.422	0.133	0	0.097	0	0.46	0.096	0.302	0	0.266	0.541	0.217	0.121	0.037	0.06	0.036	0.35	0.096	0.012	0.326	0.073	0.253	0.396	0.121	0.217	0.036	0.024	0.312
Otu0157	0.048	0.012	0.036	0.132	0	0.302	0.339	0	0	0.349	0.312	0.157	0	0	0.084	0.409	0.012	0.241	0.291	0.012	0.193	0.229	0.241	0.024	0.072	0.374	0.168	0.264	0.326	0.024	0.049	0.144	0	0.156	0.036	0	0.012	0.144	0.012	0.398	0.47	0.568	0.386	0	0.084	0.422	0.012	0.445	0.06
Otu0158	0.096	0	0	0.06	0	0.109	0.073	0.048	0.012	0.024	0.048	0.218	0.048	0.277	0.278	0.024	0	0.073	0.193	0.373	0.216	0.327	0.024	0.266	0	0	0.291	0.349	0.097	0.012	0.036	0.278	0.036	0.108	0.53	0	0	0	0.013	0.422	0.133	0.265	0.12	0	0.072	0.276	0	0.096	0.048
Otu0159	0.024	0.18	0.168	0.12	0.192	0.012	0.096	0	0.469	0.242	0.434	0.072	0.314	0.048	0.024	0.362	0.205	0.468	0.361	0.241	0.036	0.205	0.072	0.445	0.048	0.241	0.41	0.157	0.348	0.338	0.204	0.193	0.277	0.084	0.435	0.193	0.375	0.168	0.409	0.192	0.35	0.06	0.3	0.146	0.156	0.313	0.085	0.337	0.049
Otu0160	0.541	0.048	0.204	0.41	0.097	0.446	0.132	0.458	0.144	0.361	0.084	0.458	0.397	0.036	0.024	0.265	0.301	0.433	0	0.336	0.615	0.036	0.012	0.434	0.253	0.254	0.024	0.386	0.363	0.278	0.096	0.073	0.302	0.529	0.3	0.036	0.505	0.301	0.084	0.096	0.036	0.097	0.253	0.361	0.434	0.361	0.194	0.037	0.457
Otu0161	0.204	0.012	0.409	0.144	0.024	0	0.133	0.024	0.072	0.313	0.193	0.109	0.084	0.373	0.024	0.108	0.59	0.204	0.108	0.217	0.444	0.036	0.024	0.218	0.253	0.169	0.084	0.156	0.048	0.205	0.108	0.529	0.024	0.252	0.024	0	0.458	0.301	0.337	0.325	0.17	0.457	0.144	0.18	0.193	0.084	0.348	0.518	0.48
Otu0162	0	0	0.036	0.012	0	0	0	0	0	0.265	0.591	0.252	0	0.048	0.494	0.421	0.06	0.216	0.072	0	0.372	0.048	0.266	0.108	0.096	0.097	0.313	0.289	0.673	0.11	0	0.578	0.312	0.048	0.289	0.207	0.06	0.156	0	0.012	0.192	0.181	0	0.048	0.23	0.181	0.267	0.229	0
Otu0163	0.36	0.024	0.409	0.144	0.132	0.192	0.506	0.144	0.216	0.326	0.085	0.301	0.327	0.048	0.012	0.336	0.314	0.362	0.519	0.144	0.205	0.411	0.013	0.373	0	0.108	0.29	0	0.409	0.408	0.446	0.422	0.531	0.228	0.206	0	0.156	0	0.048	0.312	0.206	0.471	0.193	0	0.096	0.048	0.325	0.181	0.422
Otu0164	0.495	0.362	0.217	0.398	0.288	0.037	0.567	0.072	0.205	0.133	0.036	0.541	0.157	0	0	0.229	0.036	0.448	0.024	0.228	0.482	0.458	0.387	0.181	0.182	0.096	0.483	0.001	0.024	0.121	0.025	0.384	0.241	0.483	0.397	0	0.277	0.133	0.24	0.084	0.12	0.468	0.421	0.35	0.024	0.098	0.253	0.229	0.193
Otu0165	0.024	0.144	0.024	0.036	0.156	0.036	0.205	0.048	0.169	0.276	0.108	0.025	0.505	0.168	0.037	0.324	0.266	0.482	0.229	0.18	0.024	0.157	0.157	0	0.073	0.278	0.144	0.265	0.373	0.18	0.289	0.35	0.132	0.048	0.146	0.048	0.182	0.264	0.348	0.012	0.244	0.252	0.348	0.06	0.012	0.278	0	0.096	0.326
Otu0166	0.012	0	0.156	0	0.012	0	0	0	0.181	0.528	0	0.336	0	0	0	0.434	0.313	0.507	0.036	0.325	0.23	0.349	0.168	0	0.181	0	0	0.314	0.204	0.061	0.325	0.193	0.024	0.457	0.567	0	0.121	0.543	0.207	0.097	0.314	0.206	0.12	0.012	0.072	0.134	0.24	0.024	0.085
Otu0167	0	0.097	0.024	0	0.012	0	0	0	0.024	0.06	0.3	0.362	0	0.012	0.168	0.468	0	0.41	0.109	0.351	0.036	0.048	0.289	0	0.276	0.35	0.012	0.41	0.181	0.241	0.048	0.266	0.012	0.18	0.35	0.036	0.072	0.157	0.012	0.037	0.217	0.18	0	0	0	0.132	0.024	0.012	0.133
Otu0168	0.157	0.012	0.012	0.348	0.012	0.325	0.072	0.012	0.013	0.097	0.35	0	0.024	0.012	0.12	0.061	0.147	0.012	0.048	0.024	0.072	0.157	0.145	0	0.072	0.012	0.036	0.072	0.301	0.253	0.012	0.591	0.012	0.338	0.132	0.048	0.217	0.084	0.567	0.324	0.17	0.252	0.048	0	0.06	0.496	0.302	0.132	0.144
Otu0169	0.06	0.122	0.012	0.036	0.097	0.024	0.228	0	0	0.181	0.458	0	0.036	0.566	0.109	0	0.036	0.024	0.229	0.314	0.289	0.301	0.565	0.084	0.338	0.121	0.06	0.447	0.061	0.145	0.434	0.108	0.313	0.301	0.036	0.602	0.219	0.048	0.06	0.024	0.181	0.288	0.204	0	0.626	0	0.361	0.048	0.288
Otu0170	0	0.253	0.036	0	0	0.048	0	0.171	0.036	0.012	0.109	0.024	0	0	0	0.024	0.024	0.085	0.109	0.108	0.108	0.084	0.048	0.036	0.253	0.182	0.145	0.338	0.541	0.121	0.036	0.171	0.037	0.41	0.312	0.168	0.024	0.336	0.024	0.108	0.494	0.12	0.036	0.314	0.553	0.373	0.447	0.084	0.156
Otu0171	0.602	0.493	0.096	0.493	0.169	0.387	0.158	0.469	0.048	0.048	0.048	0.132	0.001	0.108	0	0.072	0.072	0	0.06	0.024	0.217	0.024	0.276	0.204	0.459	0.012	0.409	0	0.048	0.036	0.339	0.108	0.325	0.048	0.037	0	0.217	0.302	0.024	0.424	0.423	0.049	0.483	0.313	0.192	0.012	0.193	0.397	0.253
Otu0172	0.085	0.228	0.049	0.036	0	0.072	0.253	0.013	0.289	0.06	0	0.06	0.012	0.156	0.229	0.084	0.036	0.036	0.012	0.012	0.133	0.254	0.398	0.52	0.362	0.048	0.157	0.049	0.012	0.108	0.493	0.252	0.312	0.157	0.06	0.54	0.336	0.217	0.436	0.144	0.168	0	0.434	0.398	0.06	0.072	0.073	0	0.084
Otu0173	0.012	0.157	0.157	0.036	0.361	0.265	0.048	0	0.528	0.06	0.276	0.192	0	0.072	0.459	0.12	0.012	0.109	0.216	0	0	0.012	0.434	0	0.266	0.048	0.012	0.374	0.217	0.012	0.097	0.325	0	0.36	0.024	0.144	0.06	0.037	0.072	0.253	0.458	0.409	0.036	0	0.084	0	0.036	0	0.29
Otu0174	0.397	0.349	0.482	0.339	0.168	0	0.084	0.096	0.422	0.435	0.532	0.361	0.435	0.469	0.06	0.085	0.433	0.134	0.229	0.144	0	0.048	0.494	0.496	0.493	0.398	0	0	0.048	0.386	0.048	0.336	0.433	0.121	0.29	0	0.483	0.412	0.024	0.012	0.241	0.433	0.398	0.084	0.326	0.397	0.194	0.35	0.037
Otu0175	0.096	0.132	0.12	0	0.312	0.121	0.204	0.517	0.228	0.312	0.386	0.205	0.254	0.205	0.302	0.434	0.313	0.29	0.495	0.037	0.001	0	0.036	0	0.65	0.326	0.493	0.495	0.409	0.144	0.288	0.084	0.193	0.193	0.423	0.12	0.024	0.036	0.12	0	0.397	0.085	0.373	0.375	0.456	0.314	0.17	0.228	0.565
Otu0176	0.108	0.145	0.121	0.194	0.144	0.061	0.24	0.048	0.445	0.025	0.374	0.132	0.336	0.06	0.048	0.012	0.073	0	0.265	0.134	0.434	0.086	0.096	0.398	0.06	0.072	0.277	0.205	0.157	0.145	0.144	0.11	0	0.06	0.06	0.156	0.326	0.409	0.061	0.012	0.266	0.145	0.314	0.205	0.4	0	0.361	0.06	0.073
Otu0177	0.471	0.338	0.34	0.553	0.024	0.445	0.459	0.157	0.156	0.288	0.06	0.012	0.253	0.012	0.23	0.35	0	0.06	0	0.314	0	0.372	0.228	0.012	0.024	0.446	0.398	0.446	0.505	0.192	0.543	0.024	0.518	0.542	0.072	0.096	0.098	0.349	0.445	0.024	0.385	0.41	0.302	0.24	0.06	0.157	0	0.108	0.156
Otu0178	0.085	0.024	0.085	0.445	0	0.35	0.109	0.422	0.048	0.024	0.012	0.36	0.109	0.181	0.036	0.013	0.386	0.121	0.073	0.229	0.048	0.373	0.181	0.376	0.036	0	0.266	0.072	0.024	0.072	0.084	0.484	0.314	0.35	0.085	0.048	0.109	0.012	0.048	0	0.529	0	0.217	0.146	0.12	0.049	0.06	0.048	0.241
Otu0179	0.396	0.384	0.386	0.374	0.253	0.181	0.638	0.194	0.506	0	0.41	0.205	0.385	0	0.012	0.001	0.17	0.012	0.396	0.168	0.313	0.277	0.315	0	0	0.024	0.121	0.061	0.421	0	0.326	0.217	0.049	0.084	0	0.036	0.18	0.444	0.252	0.145	0.254	0.566	0.241	0	0.277	0.036	0.193	0.061	0.276
Otu0180	0.157	0.12	0.12	0.385	0.084	0.012	0.18	0.012	0.373	0.108	0.156	0.012	0.144	0.012	0.072	0.084	0.217	0.422	0.133	0.434	0.097	0.18	0.35	0.108	0.193	0.049	0	0.328	0.192	0.144	0.084	0.507	0.121	0.361	0.121	0.469	0.349	0.024	0	0.254	0.169	0.171	0.471	0	0.048	0.266	0.144	0.096	0.481
Otu0181	0.192	0.266	0.146	0.132	0	0.024	0.229	0.012	0	0.603	0.482	0.06	0	0	0.108	0.108	0.025	0.325	0.314	0.072	0.228	0.049	0.542	0.506	0.182	0.072	0.384	0.29	0.168	0.121	0.025	0.205	0.134	0.072	0.228	0.506	0.085	0.085	0.59	0.121	0.012	0.241	0.144	0	0	0.338	0.253	0.278	0.216
Otu0182	0.048	0.265	0.338	0.109	0	0.517	0	0.422	0.313	0.493	0.422	0.264	0.06	0	0.072	0.326	0.012	0.277	0.397	0.06	0.483	0.073	0.194	0.037	0.012	0.288	0.423	0.362	0.385	0.048	0.301	0.096	0.036	0.264	0.301	0.64	0	0.6	0.024	0.422	0.241	0.181	0.541	0.338	0.373	0.446	0.411	0.144	0.109
Otu0183	0.109	0.543	0.036	0.268	0.134	0.313	0.458	0.12	0.447	0.362	0.409	0.216	0.264	0.108	0.108	0.447	0.145	0.266	0.481	0.181	0.072	0.289	0.061	0.314	0.456	0.109	0.18	0.277	0.422	0.375	0.084	0.085	0.374	0.602	0.469	0.036	0.061	0.362	0.337	0.24	0.06	0.12	0.036	0.218	0.507	0.132	0.156	0	0.024
Otu0184	0.53	0.144	0.169	0.325	0.048	0.278	0.53	0.181	0.192	0.072	0.444	0	0.471	0.156	0.24	0.181	0	0.144	0.146	0.408	0.048	0.012	0.23	0.012	0.012	0.097	0.06	0.313	0.241	0.049	0.18	0.408	0.048	0.411	0	0	0.061	0.12	0.024	0.096	0.132	0.133	0.351	0.096	0.012	0	0.121	0.301	0.421
Otu0185	0.072	0.229	0.421	0.156	0	0.084	0	0.096	0.421	0.06	0.121	0	0.35	0.326	0.23	0	0	0.06	0.06	0.217	0.348	0.386	0.036	0	0.096	0.447	0	0.146	0.146	0.205	0.048	0.265	0.012	0.217	0.098	0.241	0.036	0.132	0	0.399	0.289	0.348	0.337	0.12	0	0.048	0.06	0.108	0.12
Otu0186	0.374	0.156	0.398	0.326	0.301	0.265	0.072	0.36	0.278	0	0.048	0.434	0.096	0	0.024	0	0.399	0.048	0.325	0.06	0.012	0.06	0.228	0.216	0.06	0	0.121	0.252	0.012	0.012	0.217	0.372	0.47	0.433	0.036	0	0.446	0.109	0.372	0.036	0.457	0.483	0.349	0.012	0.228	0.36	0.025	0.024	0.072
Otu0187	0.493	0.445	0.23	0.411	0.172	0.156	0.001	0.433	0.288	0.314	0.036	0.096	0	0	0.012	0.18	0	0.313	0.313	0.024	0.205	0.012	0.372	0.374	0.217	0.121	0.158	0.133	0	0.229	0.326	0.218	0.012	0.012	0.12	0.012	0.146	0.386	0.291	0.28	0.084	0.399	0.193	0.494	0.012	0.132	0.232	0.024	0.072
Otu0188	0.192	0.168	0.41	0.12	0.471	0.012	0.182	0.423	0.397	0.121	0.471	0	0.508	0.084	0.061	0.266	0.493	0.397	0.41	0.242	0.169	0.241	0.096	0.216	0.051	0.181	0.048	0.156	0.024	0.025	0.384	0.146	0.338	0.3	0.194	0.132	0.072	0.219	0.277	0.121	0.049	0.17	0.482	0.396	0.061	0.458	0.435	0.097	0.218
Otu0189	0.024	0	0.012	0.012	0	0.06	0.351	0.024	0	0.276	0.48	0.169	0	0.315	0.493	0.313	0.048	0.228	0	0	0.193	0.108	0.373	0.06	0.145	0.23	0.228	0.253	0.252	0.41	0.036	0.169	0.061	0.421	0.313	0.159	0.024	0	0.024	0.194	0.387	0.108	0.325	0.363	0.048	0.012	0.517	0.048	0.265
Otu0190	0.542	0.228	0.278	0.421	0.205	0.35	0.168	0.338	0.048	0.373	0.181	0.049	0.024	0.084	0.651	0.205	0.193	0.337	0.024	0.385	0.432	0.289	0.216	0.132	0.205	0.072	0	0.098	0.229	0.036	0.097	0.048	0.12	0.048	0.446	0.47	0.374	0.157	0.132	0.061	0.482	0.145	0.036	0.145	0.072	0.158	0.411	0.3	0.12
Otu0191	0.457	0.18	0.508	0.229	0.337	0.204	0.445	0.567	0.072	0.145	0.265	0.302	0.084	0.025	0	0.386	0	0.012	0.313	0.132	0.421	0.483	0.096	0.252	0.254	0.264	0	0.36	0.506	0.036	0.18	0.375	0.384	0.289	0.108	0.013	0.337	0.324	0.555	0.349	0.277	0.277	0.204	0.133	0.036	0.216	0.169	0.012	0.181
Otu0192	0.253	0.193	0.085	0.252	0.192	0.396	0.169	0.338	0.084	0.084	0.374	0.096	0.229	0.084	0.036	0.313	0.41	0.12	0.312	0	0.036	0.217	0.012	0	0.036	0.072	0.012	0.35	0.277	0.024	0.168	0.482	0.445	0.084	0.048	0.553	0.302	0.012	0	0.204	0.012	0.384	0.494	0.048	0.084	0.267	0.06	0.156	0.037
Otu0193	0.024	0.374	0.375	0.192	0.001	0.084	0	0.061	0.168	0.302	0.217	0.036	0.41	0.48	0.277	0.493	0.036	0.48	0.036	0.085	0.266	0.216	0.216	0	0	0.302	0	0.349	0.11	0.494	0.06	0.41	0.084	0.228	0.253	0.361	0.072	0	0.338	0	0.06	0.397	0.217	0.036	0.12	0.109	0.06	0.192	0.096
Otu0194	0.264	0.265	0.132	0.256	0.181	0.374	0.3	0.216	0.493	0.085	0.156	0.506	0.41	0.024	0.385	0.264	0.253	0.326	0.325	0.06	0.024	0.108	0.121	0.048	0.553	0.158	0.049	0.543	0.049	0.325	0.336	0.409	0.253	0.121	0.121	0.012	0.144	0.494	0.554	0.085	0.181	0.303	0.3	0	0.012	0.29	0.314	0	0.024
Otu0195	0.024	0	0.048	0.168	0.036	0.192	0.121	0	0	0.097	0.181	0.121	0.012	0	0.097	0.024	0	0.06	0.566	0.144	0.049	0.397	0.134	0.036	0.049	0.121	0.024	0.338	0.386	0.469	0.012	0.024	0	0.301	0.206	0	0.012	0.037	0.036	0.457	0.541	0.036	0	0.12	0.291	0.29	0.133	0.59	0.579
Otu0196	0.338	0.531	0.072	0.375	0.156	0.409	0.385	0.085	0.277	0.133	0.108	0.351	0.121	0.194	0.036	0.072	0.108	0.012	0.253	0.23	0.169	0.312	0.277	0.084	0.337	0.362	0.253	0.386	0.108	0.218	0.458	0.157	0.217	0.445	0.12	0.216	0.496	0.24	0.036	0.157	0.326	0.12	0.206	0.494	0.338	0.012	0.072	0.579	0.072
Otu0197	0.181	0.253	0.459	0.362	0.012	0.324	0.301	0.072	0.132	0.217	0.132	0.122	0.266	0.084	0.541	0.217	0	0.12	0.362	0.265	0.471	0	0.301	0	0	0.422	0.146	0.302	0.459	0.134	0.12	0.036	0.397	0.012	0.267	0.024	0	0.048	0.096	0.218	0.29	0.192	0.218	0.168	0.06	0.12	0.313	0.217	0.192
Otu0198	0	0.205	0.277	0	0	0.06	0	0.024	0	0.024	0.459	0.204	0	0.386	0.193	0.012	0.012	0.024	0.361	0	0.072	0.06	0.108	0.024	0.168	0.073	0.156	0.397	0.362	0.036	0.398	0.266	0	0.072	0.048	0.265	0.06	0.206	0.012	0.302	0.362	0.314	0.327	0.06	0.423	0.06	0.073	0.397	0.446
Otu0199
rareOTUs200
[truncated: 151 more columns]

## Sheet: MIDGUT
		OTU	Otu0001	Otu0002	Otu0003	Otu0004	Otu0005	Otu0006	Otu0007	Otu0008	Otu0009	Otu0010	Otu0011	Otu0012	Otu0013	Otu0014	Otu0015	Otu0016	Otu0017	Otu0018	Otu0019	Otu0020	Otu0021	Otu0022	Otu0023	Otu0024	Otu0025	Otu0026	Otu0027	Otu0028	Otu0029	Otu0030	Otu0031	Otu0032	Otu0033	Otu0034	Otu0035	Otu0036	Otu0037	Otu0038	Otu0039	Otu0040	Otu0041	Otu0042	Otu0043	Otu0044	Otu0045	Otu0046	Otu0047
		Taxonomy	Bacteria(100)	Bacteria(100)	Bacteria(100)	Bacteria(100)	Bacteria(100)	Bacteria(100)	Bacteria(100)	Bacteria(100)	Bacteria(100)	Bacteria(100)	Bacteria(100)	Bacteria(100)	Bacteria(100)	Bacteria(100)	Bacteria(100)	Bacteria(100)	Bacteria(100)	Bacteria(100)	Bacteria(100)	Bacteria(100)	Bacteria(100)	Bacteria(100)	Bacteria(100)	Bacteria(100)	Bacteria(100)	Bacteria(100)	Bacteria(100)	Bacteria(100)	Bacteria(100)	Bacteria(100)	Bacteria(100)	Bacteria(100)	Bacteria(100)	Bacteria(100)	Bacteria(100)	Bacteria(100)	Bacteria(100)	Bacteria(100)	Bacteria(100)	Bacteria(100)	Bacteria(100)	Bacteria(100)	Bacteria(100)	Bacteria(100)	Bacteria(100)	Bacteria(100)	Bacteria(100)
			Firmicutes(100)	Proteobacteria(100)	Firmicutes(100)	Firmicutes(100)	Proteobacteria(100)	Proteobacteria(100)	Actinobacteria(100)	Proteobacteria(100)	Proteobacteria(100)	Proteobacteria(100)	Firmicutes(100)	Actinobacteria(100)	Firmicutes(100)	Bacteroidetes(100)	Proteobacteria(100)	Proteobacteria(100)	Firmicutes(100)	Cyanobacteria(100)	Firmicutes(100)	Actinobacteria(100)	Firmicutes(100)	Proteobacteria(100)	Actinobacteria(100)	Proteobacteria(100)	Proteobacteria(100)	Bacteroidetes(100)	Actinobacteria(100)	Proteobacteria(100)	Proteobacteria(100)	Proteobacteria(100)	Proteobacteria(100)	Proteobacteria(100)	Actinobacteria(100)	Actinobacteria(100)	Proteobacteria(100)	Bacteroidetes(100)	Proteobacteria(100)	Firmicutes(100)	Proteobacteria(100)	Actinobacteria(100)	Firmicutes(100)	Actinobacteria(100)	Bacteria_unclassified(90)	Firmicutes(100)	Proteobacteria(100)	Actinobacteria(100)	Actinobacteria(100)
			Bacilli(100)	Alphaproteobacteria(100)	Bacilli(100)	Bacilli(100)	Alphaproteobacteria(100)	Betaproteobacteria(100)	Actinobacteria(100)	Gammaproteobacteria(100)	Betaproteobacteria(100)	Betaproteobacteria(100)	Bacilli(100)	Actinobacteria(100)	Bacilli(100)	Flavobacteria(100)	Betaproteobacteria(100)	Alphaproteobacteria(100)	Bacilli(100)	4C0d-2(100)	Bacilli(100)	Actinobacteria(100)	Bacilli(100)	Betaproteobacteria(100)	Actinobacteria(100)	Alphaproteobacteria(100)	Betaproteobacteria(100)	Sphingobacteria(100)	Actinobacteria(100)	Alphaproteobacteria(100)	Alphaproteobacteria(100)	Betaproteobacteria(100)	Alphaproteobacteria(100)	Alphaproteobacteria(100)	Actinobacteria(100)	Actinobacteria(100)	Alphaproteobacteria(100)	Flavobacteria(100)	Gammaproteobacteria(100)	Clostridia(99)	Alphaproteobacteria(100)	Actinobacteria(100)	Bacilli(100)	Actinobacteria(100)	Bacteria_unclassified(90)	Bacilli(100)	Betaproteobacteria(100)	Actinobacteria(100)	Actinobacteria(100)
			Lactobacillales(100)	Rhodospirillales(100)	Lactobacillales(100)	Lactobacillales(100)	Rhodospirillales(100)	Neisseriales(100)	Bifidobacteriales(100)	Gammaproteobacteria_order_incertae_sedis(100)	Burkholderiales(100)	Burkholderiales(100)	Bacillales(100)	Actinomycetales(100)	Bacillales(100)	Flavobacteriales(100)	Burkholderiales(100)	Caulobacterales(100)	Lactobacillales(100)	mle1-12(100)	Lactobacillales(100)	Actinomycetales(100)	Bacillales(100)	Burkholderiales(100)	Actinomycetales(100)	Rhizobiales(100)	Burkholderiales(100)	Sphingobacteriales(100)	Actinomycetales(100)	Rhodospirillales(100)	Rhizobiales(100)	Burkholderiales(100)	Rhodospirillales(100)	Rhizobiales(100)	Actinomycetales(100)	Actinomycetales(100)	Rhizobiales(100)	Flavobacteriales(100)	Pseudomonadales(100)	Clostridiales(99)	Rhizobiales(100)	Actinomycetales(100)	Lactobacillales(100)	Actinomycetales(100)	Bacteria_unclassified(90)	Bacillales(100)	Burkholderiales(100)	Actinomycetales(100)	Actinomycetales(100)
			Lactobacillaceae(100)	Acetobacteraceae(100)	Lactobacillaceae(100)	Lactobacillaceae(100)	Acetobacteraceae(100)	Neisseriaceae(100)	Bifidobacteriaceae(100)	Gammaproteobacteria_family_incertae_sedis(100)	Comamonadaceae(100)	Burkholderiaceae(100)	Bacillaceae(100)	Actinomycetales_unclassified(100)	Staphylococcaceae(100)	Flavobacteriaceae(100)	Comamonadaceae(100)	Caulobacteraceae(100)	Streptococcaceae(100)	mle1-12_unclassified(100)	Leuconostocaceae(100)	Propionibacteriaceae(100)	Bacillales_unclassified(100)	Oxalobacteraceae(100)	Micromonosporaceae(100)	Brucellaceae(100)	Oxalobacteraceae(100)	Chitinophagaceae(100)	Geodermatophilaceae(100)	Acetobacteraceae(100)	Methylobacteriaceae(100)	Comamonadaceae(100)	Acetobacteraceae(100)	Bartonellaceae(100)	Corynebacteriaceae(100)	Intrasporangiaceae(100)	Bradyrhizobiaceae(100)	Flavobacteriaceae(100)	Pseudomonadaceae(100)	Lachnospiraceae(70)	Rhizobiales_unclassified(55)	Geodermatophilaceae(100)	Enterococcaceae(100)	Micrococcaceae(100)	Bacteria_unclassified(90)	Bacillales_unclassified(56)	Oxalobacteraceae(100)	Corynebacteriaceae(100)	Corynebacteriaceae(100)
			Lactobacillus(100)	Saccharibacter(51)	Lactobacillaceae_unclassified(100)	Lactobacillus(100)	Alpha2.1(100)	Neisseriaceae_unclassified(93)	Bifidobacterium(100)	Gamma-1(72)	Delftia(100)	Ralstonia(100)	Bacillus(100)	Actinomycetales_unclassified(100)	Staphylococcus(100)	Cloacibacterium(100)	Tepidicella(100)	Caulobacteraceae_unclassified(100)	Streptococcus(100)	mle1-12_unclassified(100)	Fructobacillus(100)	Propionibacterium(100)	Bacillales_unclassified(100)	Oxalobacteraceae_unclassified(68)	Micromonosporaceae_unclassified(94)	Ochrobactrum(98)	Massilia(60)	Chitinophagaceae_unclassified(100)	Geodermatophilus(54)	Alpha2.1(100)	Methylobacterium(100)	Comamonadaceae_unclassified(97)	Acetobacteraceae_unclassified(93)	Bartonella(100)	Corynebacterium(100)	Janibacter(100)	Bradyrhizobium(94)	Flavobacteriaceae_unclassified(100)	Pseudomonas(100)	Lachnospiraceae_unclassified(70)	Rhizobiales_unclassified(55)	Geodermatophilaceae_unclassified(77)	Melissococcus(100)	Kocuria(100)	Bacteria_unclassified(90)	Bacillales_unclassified(56)	Oxalobacteraceae_unclassified(95)	Corynebacterium(100)	Corynebacteriaceae_unclassified(100)
			Firm5(100)	Alpha2.2(51)	Lactobacillaceae_unclassified(100)	Firm4(100)	Alpha2.1_unclassified(100)	Neisseriaceae_unclassified(93)	BeeBifido(100)	Gamma-1_unclassified(72)	Delftia_unclassified(100)	Ralstonia_unclassified(100)	Bacillus_amyloliquefaciens(100)	Actinomycetales_unclassified(100)	Staphylococcus_epidermidis(65)	Cloacibacterium_unclassified(100)	Tepidicella_unclassified(100)	Caulobacteraceae_unclassified(100)	Streptococcus_unclassified(68)	mle1-12_unclassified(100)	Fructobacillus_unclassified(100)	Propionibacterium_acnes(99)	Bacillales_unclassified(100)	Oxalobacteraceae_unclassified(68)	Micromonosporaceae_unclassified(94)	Ochrobactrum_unclassified(98)	Massilia_timonae(60)	Chitinophagaceae_unclassified(100)	Geodermatophilus_unclassified(54)	Alpha2.1_unclassified(100)	Methylobacterium_unclassified(100)	Comamonadaceae_unclassified(97)	Acetobacteraceae_unclassified(93)	Alpha1(100)	Corynebacterium_unclassified(100)	Janibacter_unclassified(100)	Bradyrhizobium_elkanii(94)	Flavobacteriaceae_unclassified(100)	Pseudomonas_unclassified(98)	Lachnospiraceae_unclassified(70)	Rhizobiales_unclassified(55)	Geodermatophilaceae_unclassified(77)	Melissococcus_plutonius(100)	Kocuria_rosea(100)	Bacteria_unclassified(90)	Bacillales_unclassified(56)	Oxalobacteraceae_unclassified(95)	Corynebacterium_unclassified(100)	Corynebacteriaceae_unclassified(100)
			Firm5_unclassified(100)	Alpha2.2_unclassified(51)	Lactobacillaceae_unclassified(100)	Firm4_unclassified(100)	Alpha2.1_unclassified(100)	Neisseriaceae_unclassified(93)	BeeBifido_unclassified(100)	Gamma-1_unclassified(72)	Delftia_unclassified(100)	Ralstonia_unclassified(100)	Bacillus_amyloliquefaciens_unclassified(100)	Actinomycetales_unclassified(100)	Staphylococcus_epidermidis_unclassified(65)	Cloacibacterium_unclassified(100)	Tepidicella_unclassified(100)	Caulobacteraceae_unclassified(100)	Streptococcus_unclassified(68)	mle1-12_unclassified(100)	Fructobacillus_unclassified(100)	Propionibacterium_acnes_unclassified(99)	Bacillales_unclassified(100)	Oxalobacteraceae_unclassified(68)	Micromonosporaceae_unclassified(94)	Ochrobactrum_unclassified(98)	Massilia_timonae_unclassified(60)	Chitinophagaceae_unclassified(100)	Geodermatophilus_unclassified(54)	Alpha2.1_unclassified(100)	Methylobacterium_unclassified(100)	Comamonadaceae_unclassified(97)	Acetobacteraceae_unclassified(93)	Alpha1_unclassified(100)	Corynebacterium_unclassified(100)	Janibacter_unclassified(100)	Bradyrhizobium_elkanii_unclassified(94)	Flavobacteriaceae_unclassified(100)	Pseudomonas_unclassified(98)	Lachnospiraceae_unclassified(70)	Rhizobiales_unclassified(55)	Geodermatophilaceae_unclassified(77)	Melissococcus_plutonius_unclassified(100)	Kocuria_rosea_unclassified(100)	Bacteria_unclassified(90)	Bacillales_unclassified(56)	Oxalobacteraceae_unclassified(95)	Corynebacterium_unclassified(100)	Corynebacteriaceae_unclassified(100)
Total Seqs	Niche	Cohort	Firm5_unclassified_unclassified(100)	Alpha2.2_unclassified_unclassified(51)	Lactobacillaceae_unclassified_unclassified(100)	Firm4_unclassified_unclassified(100)	Alpha2.1_unclassified_unclassified(100)	Neisseriaceae_unclassified_unclassified(93)	BeeBifido_unclassified_unclassified(100)	Gamma-1_unclassified_unclassified(72)	Delftia_unclassified_unclassified(100)	Ralstonia_unclassified_unclassified(100)	Bacillus_amyloliquefaciens_unclassified_unclassified(100)	Actinomycetales_unclassified_unclassified(100)	Staphylococcus_epidermidis_unclassified_unclassified(65)	Cloacibacterium_unclassified_unclassified(100)	Tepidicella_unclassified_unclassified(100)	Caulobacteraceae_unclassified_unclassified(100)	Streptococcus_unclassified_unclassified(68)	mle1-12_unclassified_unclassified(100)	Fructobacillus_unclassified_unclassified(100)	Propionibacterium_acnes_unclassified_unclassified(99)	Bacillales_unclassified_unclassified(100)	Oxalobacteraceae_unclassified_unclassified(68)	Micromonosporaceae_unclassified_unclassified(94)	Ochrobactrum_unclassified_unclassified(98)	Massilia_timonae_unclassified_unclassified(60)	Chitinophagaceae_unclassified_unclassified(100)	Geodermatophilus_unclassified_unclassified(54)	Alpha2.1_unclassified_unclassified(100)	Methylobacterium_unclassified_unclassified(100)	Comamonadaceae_unclassified_unclassified(97)	Acetobacteraceae_unclassified_unclassified(93)	Alpha1_unclassified_unclassified(100)	Corynebacterium_unclassified_unclassified(100)	Janibacter_unclassified_unclassified(100)	Bradyrhizobium_elkanii_unclassified_unclassified(94)	Flavobacteriaceae_unclassified_unclassified(100)	Pseudomonas_unclassified_unclassified(98)	Lachnospiraceae_unclassified_unclassified(70)	Rhizobiales_unclassified_unclassified(55)	Geodermatophilaceae_unclassified_unclassified(77)	Melissococcus_plutonius_unclassified_unclassified(100)	Kocuria_rosea_unclassified_unclassified(100)	Bacteria_unclassified_unclassified(90)	Bacillales_unclassified_unclassified(56)	Oxalobacteraceae_unclassified_unclassified(95)	Corynebacterium_unclassified_unclassified(100)	Corynebacteriaceae_unclassified_unclassified(100)
			Otu0001	Otu0002	Otu0003	Otu0004	Otu0005	Otu0006	Otu0007	Otu0008	Otu0009	Otu0010	Otu0011	Otu0012	Otu0013	Otu0014	Otu0015	Otu0016	Otu0017	Otu0018	Otu0019	Otu0020	Otu0021	Otu0022	Otu0023	Otu0024	Otu0025	Otu0026	Otu0027	Otu0028	Otu0029	Otu0030	Otu0031	Otu0032	Otu0033	Otu0034	Otu0035	Otu0036	Otu0037	Otu0038	Otu0039	Otu0040	Otu0041	Otu0042	Otu0043	Otu0044	Otu0045	Otu0046	Otu0047
	Firm5_unclassified_unclassified(100)	Otu0001	1	0.027217	0.420734	0.410443	0.371237	0.424384	0.531547	0.36746	-0.172485	-0.287049	0.084925	-0.078852	0.075374	-0.047492	-0.016874	-0.287202	0.130736	-0.247415	0.04187	0.064934	0.140756	0.09798	0.022069	-0.095581	0.080966	-0.209485	0.072712	0.025804	-0.00368	-0.129263	-0.031043	0.179374	-0.028652	-0.08558	-0.221974	0.00503	0.033243	0.046166	-0.103757	0.041843	-0.010617	0.028695	-0.012893	0.026228	0.056641	0.031173	0.067738
	Alpha2.2_unclassified_unclassified(51)	Otu0002	0.027217	1	0.237427	0.145038	-0.034059	-0.091532	0.012867	-0.080128	-0.413845	-0.272022	0.15126	-0.146886	-0.192322	0.051509	0.095855	-0.300545	0.006088	-0.273966	0.026628	-0.175777	-0.12189	-0.047616	0.070249	-0.025247	-0.054991	-0.30993	-0.006331	-0.008844	0.100101	-0.394608	0.194191	-0.233563	-0.155896	0.099965	-0.267289	0.015357	0.030616	0.024977	-0.055154	0.039073	0.030119	0.072788	0.14479	0.080162	0.04314	0.027021	-0.04156
	Lactobacillaceae_unclassified_unclassified(100)	Otu0003	0.420734	0.237427	1	0.335893	-0.174991	0.216605	0.533663	0.144203	-0.382428	-0.42477	-0.062643	-0.104815	-0.070505	-0.020854	0.003395	-0.423588	0.120397	-0.386267	0.078243	-0.022154	0.015007	0.058277	-0.054003	0.0005	0.003562	-0.298854	0.069178	-0.092536	0.046882	-0.283937	0.104554	0.048112	-0.011574	-0.040935	-0.28993	0.010491	0.075538	-0.034435	-0.048109	0.014028	-0.037713	0.054994	-0.016312	0.063739	-0.013072	0.010195	0.011154
	Firm4_unclassified_unclassified(100)	Otu0004	0.410443	0.145038	0.335893	1	-0.057291	0.352374	0.5531	0.254148	-0.247825	-0.322171	0.090258	-0.097161	-0.012861	0.052681	-0.053434	-0.297158	-0.030391	-0.332602	0.069153	0.069328	-0.005443	0.02685	0.03543	0.043712	-0.057539	-0.203954	0.057864	-0.160108	0.007974	-0.184527	0.070818	0.104693	0.093463	-0.050393	-0.204081	-0.042336	-0.032779	0.005969	-0.054761	0.057622	-0.083113	0.114641	0.17417	0.024187	-0.085843	-0.005918	-0.024769
	Alpha2.1_unclassified_unclassified(100)	Otu0005	0.371237	-0.034059	-0.174991	-0.057291	1	0.08029	-0.052813	0.185814	0.366336	0.313182	0.066697	0.023206	0.08896	-0.024392	-0.023434	0.234539	0.147499	0.263968	0.170802	0.178205	0.048343	0.076794	0.021298	0.021769	0.157123	0.132112	0.104416	0.359838	-0.026002	0.151461	-0.014198	0.173879	-0.086577	-0.011442	0.171008	0.026773	0.018191	0.089823	-0.105373	-0.024365	0.030206	-0.074938	-0.055969	-0.099193	0.015001	-0.082632	0.020968
	Neisseriaceae_unclassified_unclassified(93)	Otu0006	0.424384	-0.091532	0.216605	0.352374	0.08029	1	0.339411	0.626238	0.000723	-0.235587	0.04941	-0.015365	0.108851	-0.066337	-0.035091	-0.213173	0.032112	-0.215159	0.100873	-0.024002	0.083605	0.049103	0.010422	0.001347	0.045229	-0.187911	0.048486	-0.014414	-0.041471	-0.066777	0.036871	0.260867	0.102614	-0.085984	-0.137042	0.004182	0.108934	-0.028187	0.041564	-0.000768	0.013132	0.102105	0.072534	0.018323	0.03242	-0.054345	-0.009582
	BeeBifido_unclassified_unclassified(100)	Otu0007	0.531547	0.012867	0.533663	0.5531	-0.052813	0.339411	1	0.309738	-0.25448	-0.299739	0.076035	-0.14405	-0.099442	0.003253	0.026362	-0.285449	0.043945	-0.263932	-0.013245	-0.062938	0.037579	0.065931	0.072206	-0.03135	-0.020878	-0.241208	0.030788	-0.042385	0.05075	-0.184156	0.036795	0.235998	0.064277	-0.01642	-0.207223	-0.010954	-0.014938	-0.041651	-0.043164	0.069814	-0.060152	0.08957	0.086602	0.057846	0.041404	-0.034676	0.011477
	Gamma-1_unclassified_unclassified(72)	Otu0008	0.36746	-0.080128	0.144203	0.254148	0.185814	0.626238	0.309738	1	0.032124	-0.210341	0.145833	0.035595	0.07568	-0.084952	-0.064394	-0.188422	-0.04948	-0.163132	0.005467	0.02581	0.152781	0.139453	0.07103	-0.014777	0.181837	-0.185962	0.071225	0.042588	-0.017234	-0.029918	-0.007461	0.302772	0.043511	-0.046196	-0.160008	0.035161	0.056929	0.010151	0.028314	0.038395	-0.031398	0.084421	-0.031864	0.113458	0.044697	-0.071494	0.062131
	Delftia_unclassified_unclassified(100)	Otu0009	-0.172485	-0.413845	-0.382428	-0.247825	0.366336	0.000723	-0.25448	0.032124	1	0.615052	0.021459	0.141813	0.174129	-0.050054	0.005937	0.552206	0.146146	0.569858	0.280176	0.287724	0.072322	-0.01407	0.007998	0.057736	0.099663	0.456387	0.041628	0.148999	-0.019256	0.386804	-0.026513	0.117673	-0.011751	0.048594	0.433848	-0.015954	0.028372	-0.016207	-0.004681	-0.046049	0.044532	0.001572	-0.11379	-0.106129	-0.053385	0.040624	0.125874
	Ralstonia_unclassified_unclassified(100)	Otu0010	-0.287049	-0.272022	-0.42477	-0.322171	0.313182	-0.235587	-0.299739	-0.210341	0.615052	1	-0.07206	0.115115	0.001271	0.007741	0.02208	0.716211	0.106407	0.707944	0.256474	0.267286	0.030156	-0.03813	0.071439	0.02655	0.004757	0.603979	-0.075591	0.130689	-0.035567	0.485355	-0.036259	-0.036379	-0.095597	0.092516	0.594627	0.017819	-0.048109	0.062017	0.053523	0.017456	0.067528	0.005835	-0.014535	-0.114789	0.035642	0.076742	0.059215
	Bacillus_amyloliquefaciens_unclassified_unclassified(100)	Otu0011	0.084925	0.15126	-0.062643	0.090258	0.066697	0.04941	0.076035	0.145833	0.021459	-0.07206	1	-0.072131	0.03751	-0.001247	-0.017315	-0.016805	0.018135	-0.036164	0.069962	0.036317	0.248289	0.001558	0.019766	0.02576	-0.039678	-0.045749	-0.039731	0.061309	-0.020621	-0.106561	0.003145	0.001126	-0.009622	0.039238	-0.002949	0.022813	-0.098274	-0.036627	-0.027794	-0.010446	-0.028578	-0.00459	-0.041845	0.071646	-0.078606	0.016284	0.066034
	Actinomycetales_unclassified_unclassified(100)	Otu0012	-0.078852	-0.146886	-0.104815	-0.097161	0.023206	-0.015365	-0.14405	0.035595	0.141813	0.115115	-0.072131	1	0.200029	0.000361	0.020809	0.051361	0.021642	0.048388	0.025242	0.082259	-0.031235	-0.014781	0.049096	-0.005067	-0.008326	0.020849	0.015279	-0.066709	0.013917	0.03435	-0.024276	0.106214	0.109833	-0.023889	0.094653	-0.02529	-0.05371	0.020351	0.12094	-0.032502	0.024402	0.072786	-0.017236	-0.024051	-0.029968	0.039698	-0.002617
	Staphylococcus_epidermidis_unclassified_unclassified(65)	Otu0013	0.075374	-0.192322	-0.070505	-0.012861	0.08896	0.108851	-0.099442	0.07568	0.174129	0.001271	0.03751	0.200029	1	-0.015289	-0.008079	0.032113	0.097985	-0.025872	0.069712	0.076883	0.107006	-0.032756	-0.028025	-0.020708	-0.020362	-0.00857	0.014023	0.026018	-0.055992	0.088071	-0.096281	0.189828	0.193331	-0.152948	0.007998	-0.003904	-0.042144	0.046185	0.126701	0.015357	0.068373	0.027311	-0.061077	-0.004784	-0.008525	0.06853	0.118375
	Cloacibacterium_unclassified_unclassified(100)	Otu0014	-0.047492	0.051509	-0.020854	0.052681	-0.024392	-0.066337	0.003253	-0.084952	-0.050054	0.007741	-0.001247	0.000361	-0.015289	1	0.01104	0.029526	-0.038051	0.004857	-0.002734	-0.055827	-0.031648	-0.017924	0.013837	-0.068857	-0.009684	0.007161	-0.010003	-0.013763	0.030264	0.022788	-0.015299	0.024708	-0.000521	0.047727	-0.030846	0.045045	0.004898	0.035901	-0.049787	-0.026823	0.05093	-0.017307	0.058634	-0.020282	0.028042	0.016055	-0.058184
	Tepidicella_unclassified_unclassified(100)	Otu0015	-0.016874	0.095855	0.003395	-0.053434	-0.023434	-0.035091	0.026362	-0.064394	0.005937	0.02208	-0.017315	0.020809	-0.008079	0.01104	1	-0.017292	0.001919	-0.001694	-0.002462	-0.08817	-0.030828	0.008394	-0.034634	-0.019222	0.011959	-0.008817	-0.099192	0.03172	0.073803	-0.046266	0.063981	0.038274	0.034617	-0.027758	0.035157	-0.012506	0.012387	0.035095	0.065132	0.000518	0.012941	-0.024862	-0.018035	0.005385	0.002865	-0.04948	0.03162
	Caulobacteraceae_unclassified_unclassified(100)	Otu0016	-0.287202	-0.300545	-0.423588	-0.297158	0.234539	-0.213173	-0.285449	-0.188422	0.552206	0.716211	-0.016805	0.051361	0.032113	0.029526	-0.017292	1	0.079111	0.659347	0.259099	0.172225	0.02981	-0.06199	0.002867	-0.005469	0.011349	0.569063	-0.05777	0.075465	-0.008894	0.475816	-0.032921	-0.043071	-0.076929	0.108052	0.570534	0.015595	-0.018141	0.053796	0.003063	-0.05691	0.050934	0.012966	-0.014872	-0.043864	-0.010925	-0.013874	0.074599
	Streptococcus_unclassified_unclassified(68)	Otu0017	0.130736	0.006088	0.120397	-0.030391	0.147499	0.032112	0.043945	-0.04948	0.146146	0.106407	0.018135	0.021642	0.097985	-0.038051	0.001919	0.079111	1	0.081799	0.137421	0.130503	0.138409	-0.096858	-0.010355	-0.099064	-0.04536	0.061067	-0.016837	-0.013798	0.025243	0.03825	0.020204	0.097147	-0.070535	-0.040488	0.130432	-0.020985	0.028219	0.031321	-0.084747	0.030889	0.173273	0.071583	-0.094416	0.004882	-0.001693	-0.070284	0.055427
	mle1-12_unclassified_unclassified(100)	Otu0018	-0.247415	-0.273966	-0.386267	-0.332602	0.263968	-0.215159	-0.263932	-0.163132	0.569858	0.707944	-0.036164	0.048388	-0.025872	0.004857	-0.001694	0.659347	0.081799	1	0.218691	0.253935	0.05324	-0.017514	0.043819	0.028374	0.052737	0.515403	-0.066436	0.155503	0.03455	0.466614	0.001666	-0.028126	-0.062976	0.072553	0.52262	0.030888	-0.051375	0.033832	0.043038	0.013165	0.084598	-0.044332	-0.019569	-0.094999	0.034928	0.004546	0.021817
	Fructobacillus_unclassified_unclassified(100)	Otu0019	0.04187	0.026628	0.078243	0.069153	0.170802	0.100873	-0.013245	0.005467	0.280176	0.256474	0.069962	0.025242	0.069712	-0.002734	-0.002462	0.259099	0.137421	0.218691	1	0.113401	0.024854	-0.061976	0.052122	0.045786	-0.031608	0.182005	-0.110312	0.073149	-0.053839	0.091992	0.106404	-0.049029	-0.093653	-0.046837	0.188872	-0.085921	-0.017551	0.033131	-0.050203	-0.085282	0.021072	-0.052789	0.011066	0.006611	-0.129655	0.002363	-0.002106
	Propionibacterium_acnes_unclassified_unclassified(99)	Otu0020	0.064934	-0.175777	-0.022154	0.069328	0.178205	-0.024002	-0.062938	0.02581	0.287724	0.267286	0.036317	0.082259	0.076883	-0.055827	-0.08817	0.172225	0.130503	0.253935	0.113401	1	0.220568	-0.066247	-0.01976	-0.065861	-0.04454	0.138048	-0.002479	0.044761	-0.047585	0.235585	-0.016872	0.033545	-0.010235	0.015712	0.234522	-0.050807	0.056897	0.07204	-0.03929	-0.057759	0.029207	0.041539	-0.036899	-0.059321	-0.00377	-0.088012	0.078786
	Bacillales_unclassified_unclassified(100)	Otu0021	0.140756	-0.12189	0.015007	-0.005443	0.048343	0.083605	0.037579	0.152781	0.072322	0.030156	0.248289	-0.031235	0.107006	-0.031648	-0.030828	0.02981	0.138409	0.05324	0.024854	0.220568	1	-0.027735	0.047152	-0.015051	-0.08318	-0.00715	-0.073012	0.011499	-0.037756	0.144278	-0.069227	0.012406	-0.026892	-0.028471	0.015893	0.019365	0.004017	0.02394	-0.013999	0.067554	-0.030279	-0.078952	-0.035533	0.124589	-0.028873	0.012413	0.204061
	Oxalobacteraceae_unclassified_unclassified(68)	Otu0022	0.09798	-0.047616	0.058277	0.02685	0.076794	0.049103	0.065931	0.139453	-0.01407	-0.03813	0.001558	-0.014781	-0.032756	-0.017924	0.008394	-0.06199	-0.096858	-0.017514	-0.061976	-0.066247	-0.027735	1	-0.028418	0.070448	0.13232	-0.053477	0.068292	0.135639	0.041793	0.067403	-0.049721	0.042383	-0.00377	0.005944	-0.014569	0.023686	0.08136	-0.00079	-0.036206	0.07836	0.0299	-0.092198	-0.041351	0.108286	0.040581	-0.035373	-0.009913
	Micromonosporaceae_unclassified_unclassified(94)	Otu0023	0.022069	0.070249	-0.054003	0.03543	0.021298	0.010422	0.072206	0.07103	0.007998	0.071439	0.019766	0.049096	-0.028025	0.013837	-0.034634	0.002867	-0.010355	0.043819	0.052122	-0.01976	0.047152	-0.028418	1	-0.043789	-0.054074	-0.007332	0.017862	-0.019038	0.000986	0.035192	0.014326	0.015281	0.048106	-0.08935	-0.026439	-0.059311	-0.039919	-0.00895	-0.015815	0.065194	-0.069123	-0.004318	-0.054798	-0.006664	0.04793	0.075645	0.043962
	Ochrobactrum_unclassified_unclassified(98)	Otu0024	-0.095581	-0.025247	0.0005	0.043712	0.021769	0.001347	-0.03135	-0.014777	0.057736	0.02655	0.02576	-0.005067	-0.020708	-0.068857	-0.019222	-0.005469	-0.099064	0.028374	0.045786	-0.065861	-0.015051	0.070448	-0.043789	1	0.007553	0.029549	0.04066	0.030731	-0.013161	0.061795	0.040411	-0.077047	-0.031286	0.033117	-0.054836	0.030348	-0.06459	0.010671	0.015041	-0.037499	-0.036396	-0.036266	0.059518	0.025323	-0.029222	0.059193	-0.025843
	Massilia_timonae_unclassified_unclassified(60)	Otu0025	0.080966	-0.054991	0.003562	-0.057539	0.157123	0.045229	-0.020878	0.181837	0.099663	0.004757	-0.039678	-0.008326	-0.020362	-0.009684	0.011959	0.011349	-0.04536	0.052737	-0.031608	-0.04454	-0.08318	0.13232	-0.054074	0.007553	1	-0.029265	0.154836	0.149799	0.052703	-0.008675	0.011886	0.084634	-0.011189	0.047648	0.002071	0.001109	0.110422	-0.044111	0.063868	0.038558	0.120556	-0.089061	-0.036802	-0.039608	0.153698	-0.026039	-0.092133
	Chitinophagaceae_unclassified_unclassified(100)	Otu0026	-0.209485	-0.30993	-0.298854	-0.203954	0.132112	-0.187911	-0.241208	-0.185962	0.456387	0.603979	-0.045749	0.020849	-0.00857	0.007161	-0.008817	0.569063	0.061067	0.515403	0.182005	0.138048	-0.00715	-0.053477	-0.007332	0.029549	-0.029265	1	-0.021483	0.081275	-0.019302	0.433204	-0.02533	-0.058073	-0.125601	-0.010812	0.480481	0.030087	-0.012334	0.031415	0.04492	0.006501	0.055019	-0.025092	-0.015804	-0.074131	0.001082	-0.011053	0.08539
	Geodermatophilus_unclassified_unclassified(54)	Otu0027	0.072712	-0.006331	0.069178	0.057864	0.104416	0.048486	0.030788	0.071225	0.041628	-0.075591	-0.039731	0.015279	0.014023	-0.010003	-0.099192	-0.05777	-0.016837	-0.066436	-0.110312	-0.002479	-0.073012	0.068292	0.017862	0.04066	0.154836	-0.021483	1	0.094584	-0.009577	-0.056512	-0.0422	0.121273	-0.055161	0.03176	-0.095991	-0.008601	0.101183	0.019911	-0.036003	0.012937	0.008553	0.042117	0.004657	0.020056	0.084972	-0.082732	-0.041668
	Alpha2.1_unclassified_unclassified(100)	Otu0028	0.025804	-0.008844	-0.092536	-0.160108	0.359838	-0.014414	-0.042385	0.042588	0.148999	0.130689	0.061309	-0.066709	0.026018	-0.013763	0.03172	0.075465	-0.013798	0.155503	0.073149	0.044761	0.011499	0.135639	-0.019038	0.030731	0.149799	0.081275	0.094584	1	-0.006944	0.075411	0.018017	0.09863	-0.050148	-0.013209	0.122164	-0.026688	0.010056	0.045145	-0.008888	-0.014961	0.02094	-0.036002	-0.055208	-0.0214	0.061718	-0.039891	-0.010865
	Methylobacterium_unclassified_unclassified(100)	Otu0029	-0.00368	0.100101	0.046882	0.007974	-0.026002	-0.041471	0.05075	-0.017234	-0.019256	-0.035567	-0.020621	0.013917	-0.055992	0.030264	0.073803	-0.008894	0.025243	0.03455	-0.053839	-0.047585	-0.037756	0.041793	0.000986	-0.013161	0.052703	-0.019302	-0.009577	-0.006944	1	-0.067452	-0.052506	0.026887	-0.008221	0.108014	-0.083827	0.050825	0.000911	0.027421	-0.008001	0.034573	0.007172	0.046047	0.01355	0.008874	0.005939	-0.002966	0.039428
	Comamonadaceae_unclassified_unclassified(97)	Otu0030	-0.129263	-0.394608	-0.283937	-0.184527	0.151461	-0.066777	-0.184156	-0.029918	0.386804	0.485355	-0.106561	0.03435	0.088071	0.022788	-0.046266	0.475816	0.03825	0.466614	0.091992	0.235585	0.144278	0.067403	0.035192	0.061795	-0.008675	0.433204	-0.056512	0.075411	-0.067452	1	-0.030247	0.01583	-0.025393	0.047773	0.422502	0.01217	-0.022135	0.007934	-0.011539	-0.047562	-0.024762	-0.100275	-0.074355	-0.000742	-0.019441	-0.024495	0.142899
	Acetobacteraceae_unclassified_unclassified(93)	Otu0031	-0.031043	0.194191	0.104554	0.070818	-0.014198	0.036871	0.036795	-0.007461	-0.026513	-0.036259	0.003145	-0.024276	-0.096281	-0.015299	0.063981	-0.032921	0.020204	0.001666	0.106404	-0.016872	-0.069227	-0.049721	0.014326	0.040411	0.011886	-0.02533	-0.0422	0.018017	-0.052506	-0.030247	1	-0.078948	0.021102	-0.026263	-0.009315	-0.054056	-0.002101	0.028983	-0.017628	-0.051567	0.027512	-0.053828	0.107192	0.001445	0.009325	-0.039942	0.053898
	Alpha1_unclassified_unclassified(100)	Otu0032	0.179374	-0.233563	0.048112	0.104693	0.173879	0.260867	0.235998	0.302772	0.117673	-0.036379	0.001126	0.106214	0.189828	0.024708	0.038274	-0.043071	0.097147	-0.028126	-0.049029	0.033545	0.012406	0.042383	0.015281	-0.077047	0.084634	-0.058073	0.121273	0.09863	0.026887	0.01583	-0.078948	1	0.116303	-0.09004	0.022698	-0.000661	0.027201	0.00667	0.082429	-0.048336	0.110945	0.15276	-0.06026	0.008152	0.093431	-0.07996	-0.058346
	Corynebacterium_unclassified_unclassified(100)	Otu0033	-0.028652	-0.155896	-0.011574	0.093463	-0.086577	0.102614	0.064277	0.043511	-0.011751	-0.095597	-0.009622	0.109833	0.193331	-0.000521	0.034617	-0.076929	-0.070535	-0.062976	-0.093653	-0.010235	-0.026892	-0.00377	0.048106	-0.031286	-0.011189	-0.125601	-0.055161	-0.050148	-0.008221	-0.025393	0.021102	0.116303	1	-0.016847	-0.037056	-0.037199	0.012508	0.031973	0.150129	0.007011	0.02319	0.075455	0.079651	-0.033361	-0.012081	-0.008557	0.03618
	Janibacter_unclassified_unclassified(100)	Otu0034	-0.08558	0.099965	-0.040935	-0.050393	-0.011442	-0.085984	-0.01642	-0.046196	0.048594	0.092516	0.039238	-0.023889	-0.152948	0.047727	-0.027758	0.108052	-0.040488	0.072553	-0.046837	0.015712	-0.028471	0.005944	-0.08935	0.033117	0.047648	-0.010812	0.03176	-0.013209	0.108014	0.047773	-0.026263	-0.09004	-0.016847	1	0.017496	0.046498	0.006966	-0.020749	-0.047895	-0.072315	0.0154	0.024104	0.039709	0.011901	0.048337	0.020528	0.021841
	Bradyrhizobium_elkanii_unclassified_unclassified(94)	Otu0035	-0.221974	-0.267289	-0.28993	-0.204081	0.171008	-0.137042	-0.207223	-0.160008	0.433848	0.594627	-0.002949	0.094653	0.007998	-0.030846	0.035157	0.570534	0.130432	0.52262	0.188872	0.234522	0.015893	-0.014569	-0.026439	-0.054836	0.002071	0.480481	-0.095991	0.122164	-0.083827	0.422502	-0.009315	0.022698	-0.037056	0.017496	1	-0.004094	0.01147	-0.004334	0.053871	-0.037998	0.046839	0.01062	-0.030053	-0.054345	0.066271	0.001935	0.015393
	Flavobacteriaceae_unclassified_unclassified(100)	Otu0036	0.00503	0.015357	0.010491	-0.042336	0.026773	0.004182	-0.010954	0.035161	-0.015954	0.017819	0.022813	-0.02529	-0.003904	0.045045	-0.012506	0.015595	-0.020985	0.030888	-0.085921	-0.050807	0.019365	0.023686	-0.059311	0.030348	0.001109	0.030087	-0.008601	-0.026688	0.050825	0.01217	-0.054056	-0.000661	-0.037199	0.046498	-0.004094	1	0.012605	0.061271	-0.020585	0.003814	-0.02844	0.008761	0.030479	-0.043568	-0.010478	0.0231	-0.008968
	Pseudomonas_unclassified_unclassified(98)	Otu0037	0.033243	0.030616	0.075538	-0.032779	0.018191	0.108934	-0.014938	0.056929	0.028372	-0.048109	-0.098274	-0.05371	-0.042144	0.004898	0.012387	-0.018141	0.028219	-0.051375	-0.017551	0.056897	0.004017	0.08136	-0.039919	-0.06459	0.110422	-0.012334	0.101183	0.010056	0.000911	-0.022135	-0.002101	0.027201	0.012508	0.006966	0.01147	0.012605	1	-0.025474	0.02725	-0.087814	0.022404	0.027025	-0.020835	0.006969	0.03776	-0.012627	-0.040812
	Lachnospiraceae_unclassified_unclassified(70)	Otu0038	0.046166	0.024977	-0.034435	0.005969	0.089823	-0.028187	-0.041651	0.010151	-0.016207	0.062017	-0.036627	0.020351	0.046185	0.035901	0.035095	0.053796	0.031321	0.033832	0.033131	0.07204	0.02394	-0.00079	-0.00895	0.010671	-0.044111	0.031415	0.019911	0.045145	0.027421	0.007934	0.028983	0.00667	0.031973	-0.020749	-0.004334	0.061271	-0.025474	1	0.040109	-0.066689	-0.01269	0.024248	0.07737	-0.056336	-0.01579	-0.071006	0.041708
	Rhizobiales_unclassified_unclassified(55)	Otu0039	-0.103757	-0.055154	-0.048109	-0.054761	-0.105373	0.041564	-0.043164	0.028314	-0.004681	0.053523	-0.027794	0.12094	0.126701	-0.049787	0.065132	0.003063	-0.084747	0.043038	-0.050203	-0.03929	-0.013999	-0.036206	-0.015815	0.015041	0.063868	0.04492	-0.036003	-0.008888	-0.008001	-0.011539	-0.017628	0.082429	0.150129	-0.047895	0.053871	-0.020585	0.02725	0.040109	1	-0.033337	-0.05096	0.085868	-0.03359	0.004283	0.034869	0.009686	-0.036382
	Geodermatophilaceae_unclassified_unclassified(77)	Otu0040	0.041843	0.039073	0.014028	0.057622	-0.024365	-0.000768	0.069814	0.038395	-0.046049	0.017456	-0.010446	-0.032502	0.015357	-0.026823	0.000518	-0.05691	0.030889	0.013165	-0.085282	-0.057759	0.067554	0.07836	0.065194	-0.037499	0.038558	0.006501	0.012937	-0.014961	0.034573	-0.047562	-0.051567	-0.048336	0.007011	-0.072315	-0.037998	0.003814	-0.087814	-0.066689	-0.033337	1	-0.020042	0.026115	-0.063712	0.054004	0.002357	0.04092	0.052028
	Melissococcus_plutonius_unclassified_unclassified(100)	Otu0041	-0.010617	0.030119	-0.037713	-0.083113	0.030206	0.013132	-0.060152	-0.031398	0.044532	0.067528	-0.028578	0.024402	0.068373	0.05093	0.012941	0.050934	0.173273	0.084598	0.021072	0.029207	-0.030279	0.0299	-0.069123	-0.036396	0.120556	0.055019	0.008553	0.02094	0.007172	-0.024762	0.027512	0.110945	0.02319	0.0154	0.046839	-0.02844	0.022404	-0.01269	-0.05096	-0.020042	1	-0.016558	0.022587	-0.039288	0.12254	-0.028755	-0.031969
	Kocuria_rosea_unclassified_unclassified(100)	Otu0042	0.028695	0.072788	0.054994	0.114641	-0.074938	0.102105	0.08957	0.084421	0.001572	0.005835	-0.00459	0.072786	0.027311	-0.017307	-0.024862	0.012966	0.071583	-0.044332	-0.052789	0.041539	-0.078952	-0.092198	-0.004318	-0.036266	-0.089061	-0.025092	0.042117	-0.036002	0.046047	-0.100275	-0.053828	0.15276	0.075455	0.024104	0.01062	0.008761	0.027025	0.024248	0.085868	0.026115	-0.016558	1	0.041058	-0.063451	-0.035211	0.02424	-0.057023
	Bacteria_unclassified_unclassified(90)	Otu0043	-0.012893	0.14479	-0.016312	0.17417	-0.055969	0.072534	0.086602	-0.031864	-0.11379	-0.014535	-0.041845	-0.017236	-0.061077	0.058634	-0.018035	-0.014872	-0.094416	-0.019569	0.011066	-0.036899	-0.035533	-0.041351	-0.054798	0.059518	-0.036802	-0.015804	0.004657	-0.055208	0.01355	-0.074355	0.107192	-0.06026	0.079651	0.039709	-0.030053	0.030479	-0.020835	0.07737	-0.03359	-0.063712	0.022587	0.041058	1	-0.018589	0.063819	-0.016428	-0.112452
	Bacillales_unclassified_unclassified(56)	Otu0044	0.026228	0.080162	0.063739	0.024187	-0.099193	0.018323	0.057846	0.113458	-0.106129	-0.114789	0.071646	-0.024051	-0.004784	-0.020282	0.005385	-0.043864	0.004882	-0.094999	0.006611	-0.059321	0.124589	0.108286	-0.006664	0.025323	-0.039608	-0.074131	0.020056	-0.0214	0.008874	-0.000742	0.001445	0.008152	-0.033361	0.011901	-0.054345	-0.043568	0.006969	-0.056336	0.004283	0.054004	-0.039288	-0.063451	-0.018589	1	-0.026261	-0.008109	0.05822
	Oxalobacteraceae_unclassified_unclassified(95)	Otu0045	0.056641	0.04314	-0.013072	-0.085843	0.015001	0.03242	0.041404	0.044697	-0.053385	0.035642	-0.078606	-0.029968	-0.008525	0.028042	0.002865	-0.010925	-0.001693	0.034928	-0.129655	-0.00377	-0.028873	0.040581	0.04793	-0.029222	0.153698	0.001082	0.084972	0.061718	0.005939	-0.019441	0.009325	0.093431	-0.012081	0.048337	0.066271	-0.010478	0.03776	-0.01579	0.034869	0.002357	0.12254	-0.035211	0.063819	-0.026261	1	0.053298	-0.12693
	Corynebacterium_unclassified_unclassified(100)	Otu0046	0.031173	0.027021	0.010195	-0.005918	-0.082632	-0.054345	-0.034676	-0.071494	0.040624	0.076742	0.016284	0.039698	0.06853	0.016055	-0.04948	-0.013874	-0.070284	0.004546	0.002363	-0.088012	0.012413	-0.035373	0.075645	0.059193	-0.026039	-0.011053	-0.082732	-0.039891	-0.002966	-0.024495	-0.039942	-0.07996	-0.008557	0.020528	0.001935	0.0231	-0.012627	-0.071006	0.009686	0.04092	-0.028755	0.02424	-0.016428	-0.008109	0.053298	1	0.016794
	Corynebacteriaceae_unclassified_unclassified(100)	Otu0047	0.067738	-0.04156	0.011154	-0.024769	0.020968	-0.009582	0.011477	0.062131	0.125874	0.059215	0.066034	-0.002617	0.118375	-0.058184	0.03162	0.074599	0.055427	0.021817	-0.002106	0.078786	0.204061	-0.009913	0.043962	-0.025843	-0.092133	0.08539	-0.041668	-0.010865	0.039428	0.142899	0.053898	-0.058346	0.03618	0.021841	0.015393	-0.008968	-0.040812	0.041708	-0.036382	0.052028	-0.031969	-0.057023	-0.112452	0.05822	-0.12693	0.016794	1
	Rothia_mucilaginosa_unclassified_unclassified(84)	Otu0048	-0.055626	0.051425	0.040225	0.002247	-0.024638	-0.078848	-0.041157	-0.043387	-0.007219	0.025232	0.03475	0.061595	-0.044953	0.016458	0.087309	0.015936	-0.019115	0.054123	-0.012998	0.047834	0.008655	0.005353	-0.022931	0.036179	-0.016515	0.039303	0.052156	-0.013199	0.032065	0.008652	-0.040378	-0.06476	0.047616	0.03684	-0.003828	-0.008867	0.056112	-0.00041	-0.012162	-0.024441	-0.052134	-0.032522	0.069243	0.073576	0.009138	-0.011823	0.022709
	Enterobacteriaceae_unclassified_unclassified(77)	Otu0049	0.115797	-0.260154	-0.081881	0.01531	0.097464	0.241224	0.008751	0.309738	0.112845	-0.002164	0.030443	0.029743	0.101698	-0.018887	0.038916	-0.008155	0.033363	-0.022936	0.006219	0.09324	0.159255	0.00844	0.062256	-0.065315	0.150116	-0.02087	-0.032495	0.071274	-0.055512	0.048093	-0.04548	0.145834	0.083878	0.013487	0.002134	0.035683	0.059241	-0.048125	-0.020281	-0.045274	0.021256	0.025946	-0.081681	0.014912	0.016201	0.026198	0.113238
	Gluconobacter_unclassified_unclassified(100)	Otu0050	-0.064462	0.018279	-0.055475	0.033975	-0.01628	-0.055747	-0.020873	-0.031391	-0.029066	-0.002866	0.057377	0.013532	-0.046649	0.027267	-0.030778	0.017408	-0.054347	0.018119	-0.080347	-0.017178	0.02374	0.023965	0.024254	0.038292	-0.100487	0.044577	-0.014936	-0.027683	-0.029885	-0.039441	0.008171	-0.059294	-0.024992	0.006885	0.027575	0.021066	-0.072937	-0.015851	0.016006	0.063871	0.013744	-0.013982	-0.002254	0.072276	0.024833	0.047308	0.017981
	Corynebacterium_unclassified_unclassified(100)	Otu0051	0.030402	0.120933	0.018917	0.045314	-0.073183	0.046703	-0.015155	0.057498	-0.021788	0.011599	-0.008466	0.021692	0.014922	0.019549	0.088305	-0.021058	0.007847	-0.04712	0.05574	-0.046984	0.014997	0.003563	-0.015446	0.065355	0.041638	-0.004949	0.000162	-0.012656	0.039661	-0.076834	0.008469	-0.003542	-0.009766	0.007885	-0.064059	-0.03855	0.016031	0.051031	0.003738	0.119028	0.028426	0.035168	0.016157	0.048734	0.029355	-0.029363	0.010053
	Acetobacteraceae_unclassified_unclassified(92)	Otu0052	0.23559	0.144511	0.048113	0.26179	0.035865	0.174007	0.205347	0.071401	-0.198875	-0.125944	-0.081905	-0.039596	-0.046641	-0.010499	-0.034243	-0.128042	-0.003105	-0.079946	0.026756	-0.073666	-0.123043	0.0101	0.010117	0.048083	0.06362	-0.122588	-0.02531	-0.070262	0.040538	-0.080097	0.095288	-0.017722	0.095565	0.104082	-0.058845	0.027915	0.025019	-0.016137	-0.033578	0.027653	0.073535	0.01142	0.15148	-0.027677	0.037801	-0.000276	-0.0306
	Enterobacteriaceae_unclassified_unclassified(100)	Otu0053	0.314215	0.015291	0.263244	0.129273	0.150293	0.175888	0.249941	0.214849	-0.048991	-0.198978	-0.033508	0.020559	0.03314	-0.030388	-0.042649	-0.174071	0.065887	-0.175608	-0.024499	-0.032713	-0.060556	0.014651	0.055183	0.043905	-0.041906	-0.123393	0.212787	0.04236	0.036977	-0.132564	-0.018428	0.203594	0.039624	-0.023083	-0.153433	0.028967	0.02246	0.05025	0.010936	0.024868	-0.040086	0.075514	-0.059023	0.035487	0.003405	0.003205	-0.009639
	Comamonadaceae_unclassified_unclassified(100)	Otu0054	0.000121	0.021351	0.045794	-0.025322	0.015117	0.033957	0.045714	0.041739	-0.02133	0.041786	-0.031058	0.028817	0.039161	-0.023922	-0.046284	0.024526	-0.03683	-0.016076	-0.02348	-0.062443	-0.041275	-0.015262	0.0573	0.014695	0.04055	0.047335	-0.034289	-0.038923	-0.015425	-0.007556	0.037571	0.008193	0.08779	0.0147	0.027319	0.023251	-0.019805	-0.006027	0.000278	-0.019635	0.020598	0.020525	0.016769	0.06744	-0.01649	-0.037713	-0.056515
	Sphingomonas_unclassified_unclassified(100)	Otu0055	-0.218083	-0.342452	-0.13619	-0.094171	-0.136768	-0.155314	-0.203629	-0.162728	0.220246	0.199518	-0.02646	-0.042664	0.14159	0.006664	-0.004143	0.239626	-0.012268	0.225859	0.02973	0.110362	0.074551	-0.070562	0.062616	0.056339	-0.005152	0.214703	-0.026006	-0.018869	-0.073858	0.246201	-0.03979	-0.110686	0.093846	-0.02802	0.198229	-0.055449	0.03508	0.046147	0.013376	-0.019956	-0.065409	-0.028781	-0.102728	0.004616	-0.031976	-0.020318	0.095735
	Micrococcus_unclassified_unclassified(74)	Otu0056	-0.074594	-0.016725	0.021926	-0.042137	-0.094091	-0.034927	-0.028267	-0.012481	0.012137	-0.014011	0.04742	0.045044	0.127816	0.00769	-0.061126	-0.014418	-0.081294	0.022012	-0.055877	-0.013999	0.091522	-0.041191	-0.012239	0.063663	0.017071	-0.067331	-0.031405	-0.025438	0.048727	0.010818	-0.032389	0.010519	0.134034	0.041778	-0.061173	-0.007216	0.019872	0.046851	0.068045	0.014696	0.029155	0.055835	-0.054113	0.053768	-0.008287	0.051322	0.051207
	Stenotrophomonas_unclassified_unclassified(99)	Otu0057	-0.032649	0.03048	0.045098	0.091025	0.028573	-0.017574	-0.056541	-0.037007	0.023837	0.013895	0.063707	0.035674	0.040783	-0.017017	0.018105	0.005397	-0.044417	0.01723	0.038789	0.038815	-0.026582	-0.003697	0.018326	0.072507	-0.015889	0.045923	-0.028497	0.013931	0.053597	0.005921	0.048846	-0.025956	0.015083	-0.039496	0.02224	0.002244	-0.026607	0.09123	0.014784	-0.02332	-0.060307	0.094557	0.014531	-0.047577	-0.033789	-0.022837	0.005602
	Jeotgalicoccus_unclassified_unclassified(100)	Otu0058	-0.112837	0.009249	-0.020234	-0.023628	-0.110253	-0.032173	-0.04128	0.00404	0.065748	0.015123	-0.008508	0.093111	0.10543	0.009741	0.072982	0.027059	-0.015436	0.020847	-0.057622	-0.047509	-0.04736	0.000424	-0.049174	-0.100643	0.03701	-0.027906	0.002675	-0.04798	0.063399	-0.02595	-0.004625	-0.015553	0.093385	0.039508	0.026632	0.010773	0.021859	0.004986	0.031006	0.023648	0.023832	0.10521	0.021249	0.011308	-0.042545	0.077243	-0.0175
	Gamma-1Gilliamella_unclassified_unclassified(100)	Otu0059	0.070488	0.056668	0.059908	-0.016055	-0.050176	0.126443	-0.001429	0.15404	0.029577	-0.018441	-0.038529	0.15982	0.187598	-0.006525	0.02405	-0.027845	0.013097	-0.002404	-0.080032	-0.023584	0.006009	-0.030014	0.035537	-0.131571	0.00509	-0.051905	0.004676	-0.008669	0.062881	-0.002041	0.003374	0.126088	0.065339	-0.074851	-0.044856	-0.03725	-0.073662	-0.065462	0.097491	-0.02209	0.083751	0.046079	-0.055406	-0.003457	0.011315	-0.012467	0.007113
	Geodermatophilus_unclassified_unclassified(67)	Otu0060	0.0346	-0.199604	0.061486	0.038745	-0.04252	0.038014	0.072312	0.107206	-0.021969	-0.13155	0.072458	-0.072161	0.249742	0.10083	-0.023737	-0.080747	0.01393	-0.113688	-0.042517	0.028961	0.150045	0.035951	-0.008005	0.029693	-0.053889	-0.073773	0.008293	0.015399	-0.010684	0.071722	-0.046334	0.076801	0.174907	-0.016589	-0.079099	0.033079	0.049765	0.069173	-0.024074	0.051697	0.001192	0.045619	0.013655	0.0606	-0.094416	0.042282	0.110008
	Rhizobium_multihospitium_unclassified_unclassified(57)	Otu0061	-0.081472	-0.030231	-0.124897	-0.056233	0.154566	-0.010596	-0.151458	0.015303	0.158691	0.280148	-0.03948	0.003972	0.05468	0.035257	-0.027015	0.235016	0.02334	0.241307	0.076689	0.023309	-0.003973	-0.003626	0.033756	-0.055786	0.038507	0.172652	-0.015563	-0.005212	0.004594	0.150742	-0.037553	-0.002307	0.008532	-0.026867	0.229057	0.042073	-0.035515	0.025642	-0.00435	-0.006298	0.026061	-0.035803	0.002767	0.022783	0.033204	-0.04923	0.051772
	Fructobacillus_unclassified_unclassified(100)	Otu0062	0.042424	0.088915	0.111969	0.137452	-0.097929	0.139165	0.075283	0.002668	0.023523	-0.02299	-0.072708	-0.003293	-0.046828	0.008925	0.049652	-0.033793	-0.062492	-0.036224	0.178316	-0.034882	-0.070451	-0.003661	0.011955	0.111434	-0.010938	-0.007261	-0.053646	-0.014406	0.034903	-0.023737	0.138408	-0.040598	-0.054345	0.030827	-0.053741	-0.004675	-0.004336	-0.01292	-0.085227	-0.017087	0.011193	0.007823	0.211665	0.017236	0.020329	-0.006803	-0.077042
	Gemella_unclassified_unclassified(99)	Otu0063	0.048777	0.008822	0.018094	0.004696	0.129506	-0.013062	0.013313	0.127995	0.037842	0.061606	0.032293	0.053228	0.058707	-0.021406	0.027413	0.073402	0.065416	0.034619	-0.110808	0.045872	-0.034127	0.062141	-0.047346	-0.048901	0.003273	-0.007842	0.02856	0.139507	-0.038114	0.030562	-0.021371	0.065394	0.01605	0.012952	0.020355	0.056226	0.051514	0.056777	0.008819	-0.00918	-0.005573	0.014658	-0.080333	0.022566	0.033298	-0.062776	-0.023189
	Lactobacillales_unclassified(100)	Otu0064	0.028505	-0.006545	0.015199	-0.026468	0.009823	0.081689	0.050914	0.054443	-0.010364	-0.048585	0.013163	-0.044776	0.008611	0.002745	0.024696	-0.034305	-0.000896	-0.088256	-0.094982	-0.074999	-0.014241	0.075335	-0.034584	0.000284	0.171598	-0.038304	0.109445	0.054598	0.068434	-0.016016	-0.007404	0.094679	-0.013194	0.017164	0.01219	-0.006518	0.090376	0.026545	0.020067	0.013743	0.07779	0.046033	-0.031909	0.022766	0.110478	-0.017875	0.007546
	Kytococcus_unclassified_unclassified(100)	Otu0065	0.050901	0.075803	0.023993	0.047274	-0.032497	-0.007278	0.061534	0.035396	0.026809	-0.027748	0.006366	1e-05	-0.039223	0.021448	-0.04739	-0.039318	0.00877	0.003503	-0.019366	-0.041553	-0.009618	-0.005662	0.040451	0.026928	-0.029877	-0.040336	0.044501	-0.052662	-0.063655	-0.041013	0.049801	-0.012703	0.025581	0.005158	0.001726	-0.03235	0.054608	-0.000855	0.074245	-0.015747	0.009449	-0.024777	0.083155	0.037766	0.013926	0.002934	0.039159
	Bradyrhizobiaceae_unclassified_unclassified(86)	Otu0066	-0.1253	-0.171927	-0.124075	-0.092991	-0.070352	-0.031034	-0.176381	-0.091789	0.221755	0.239363	0.009061	-0.000377	0.042966	-0.012897	0.03552	0.24908	0.061333	0.254897	0.050214	0.027973	0.002394	-0.013771	-0.051107	0.063054	-0.05926	0.251974	-0.041577	0.009124	0.021485	0.162412	-0.052626	-0.092454	0.001387	-0.009848	0.237949	0.064781	-0.066972	0.014787	-0.014973	0.006958	-0.057312	-0.017022	-0.021776	-0.018676	-0.077465	0.028447	0.072849
	Massilia_timonae_unclassified_unclassified(69)	Otu0067	0.036225	-0.088796	0.040843	0.00831	-0.002641	0.004273	0.005637	0.114966	0.021237	-0.027076	-0.055679	-0.008547	-0.00636	-0.02122	0.016809	-0.042328	-0.104277	-0.00435	-0.14329	0.080081	0.033145	0.211497	-0.033081	0.014925	0.241774	-0.085892	0.101855	0.145878	-0.010382	-0.026691	-0.014427	-0.010843	0.033189	0.059006	-0.068291	0.022495	0.170873	0.02594	-0.034267	-0.059653	0.076807	-0.050129	0.007094	0.030409	0.107314	-0.029438	0.010768
	Roseomonas_unclassified_unclassified(85)	Otu0068	-0.014712	0.056944	-0.045126	-0.05008	-0.054832	-0.039984	-0.041988	0.003135	0.014465	-0.062934	0.024248	-0.023688	-0.007356	0.033385	0.01332	0.006414	-0.040034	-0.006764	-0.074101	-0.049678	-0.071452	0.054842	-0.072769	-0.006334	-0.007926	-0.000122	-0.017416	-0.063198	0.038328	0.032775	0.03523	-0.040094	0.06787	0.06336	0.010019	0.053407	0.017014	-0.062535	0.021382	-0.059111	0.053784	-0.003727	-0.025139	0.091069	-0.003986	-0.007166	-0.008114
	Bifidobacteriaceae_unclassified_unclassified(98)	Otu0069	0.138542	0.101118	0.130178	0.168514	0.00696	0.036802	0.231743	-0.024536	-0.082099	-0.101257	0.129893	-0.119534	-0.044484	0.052144	0.008221	-0.055749	0.044996	-0.116251	-0.044068	0.020782	0.111811	-0.047779	-0.04896	-0.004872	-0.032578	-0.074485	0.016262	-0.007027	0.071237	-0.040082	-0.046892	0.018252	-0.033166	0.055659	-0.043141	-0.012094	0.018216	-0.023249	-0.038381	-0.014852	-0.059753	-0.033806	0.00869	-0.012064	0.040372	-0.012365	0.026479
	Firm5_unclassified_unclassified(92)	Otu0070	0.047845	0.022918	0.002434	0.045246	-0.011307	0.038382	0.03864	0.071741	-0.051192	0.033367	-0.062876	-0.022243	-0.002698	0.061273	0.032044	-0.007551	-0.061233	0.033662	-0.04617	-0.023733	-0.001991	0.062656	-0.060811	-0.018504	0.008822	0.017125	-0.060456	-0.009205	0.002331	0.049524	0.075236	-0.033164	-0.052539	0.05411	0.007274	0.004483	-0.055649	0.053145	-0.060626	-0.002539	0.054395	-0.017995	0.043983	0.023854	-0.055564	0.010238	-0.053807
	Micromonosporaceae_unclassified_unclassified(69)	Otu0071	-0.08449	0.116986	0.042875	-0.002742	-0.091047	-0.136735	-0.010573	-0.072581	-0.055085	0.021132	-0.08645	0.103737	-0.031697	0.101112	-0.053565	0.02516	0.01369	-0.009939	0.066971	-0.021966	-0.023582	0.088693	0.033108	-0.023758	-0.005107	0.027476	-0.045166	-0.088992	0.015466	0.022688	0.000134	-0.011305	-0.025324	0.03902	0.021462	0.039497	-0.025554	-0.015373	0.027343	-0.011919	-0.04098	-0.045494	0.05794	0.088386	0.041666	0.007374	-0.019745
	Pseudomonas_unclassified_unclassified(100)	Otu0072	-0.21304	-0.148238	-0.091676	-0.110951	0.008725	0.014592	-0.051905	0.021393	0.208977	0.144584	-0.027464	-0.020628	-0.066506	-0.020925	-0.041412	0.152382	0.044265	0.137602	-0.003198	0.028441	-0.018854	0.132006	-0.07507	0.12405	0.19732	0.18771	0.131074	0.091173	-0.063449	0.126794	0.049424	0.053957	-0.006025	0.026654	0.138253	0.016797	0.065238	-0.047272	-0.013777	-0.034424	0.063684	-0.038913	0.044864	-0.062247	0.06003	0.023235	-0.059866
	Bacillales_unclassified_unclassified(100)	Otu0073	-0.019034	0.049865	0.015655	0.024331	0.010435	-0.013646	0.029616	0.000687	0.012714	-0.015413	0.087215	0.046265	-0.01107	0.042451	-0.007948	-0.017101	0.002151	0.013196	0.016645	0.020834	0.083833	0.021482	0.056618	-0.027769	-0.017364	-0.003587	-0.018772	0.006748	0.053774	-0.027688	-0.016325	-0.024041	0.01876	0.034709	-0.006974	-0.046088	-0.074793	0.007731	0.004086	0.044655	-0.030232	0.064918	-0.054677	0.032828	0.020853	0.01342	0.015511
	Salinicoccus_unclassified_unclassified(99)	Otu0074	0.045509	-0.099787	-0.00586	-0.001238	-0.105866	0.075397	0.089277	0.100606	0.068133	-0.009989	0.138257	-0.037369	0.070402	-0.024066	-0.034431	-0.004811	0.052612	0.004851	-0.003966	0.168468	0.168268	0.007156	-0.02398	-0.000609	-0.002536	-0.024067	0.004718	0.034798	-0.06577	0.101427	0.038175	0.065161	0.024173	-0.056528	-0.01985	-0.02029	0.033466	-0.091108	0.016582	-0.0132	0.013952	-0.085668	-0.006733	0.069724	-0.025018	-0.049516	0.118295
	Anaerococcus_unclassified_unclassified(100)	Otu0075	-0.189796	-0.247217	-0.149444	-0.130947	-0.19783	-0.034769	-0.111577	-0.040768	0.150647	0.198607	-0.056713	-0.032061	-0.06022	0.018444	0.0071	0.194011	-0.068318	0.153481	-0.049918	-0.085059	0.018297	-0.028164	-0.025047	0.130216	0.008469	0.222547	-0.060236	-0.051379	0.018653	0.18978	-0.020829	-0.082848	0.048288	-0.013219	0.155624	0.013931	-0.015073	-0.025409	-0.011936	0.060096	-0.047535	-0.030241	-0.008565	-0.027656	-0.008787	0.026596	-0.027692
	Lactobacillus_unclassified_unclassified(94)	Otu0076	0.081611	0.071634	0.169149	0.32383	-0.072233	0.085862	0.254872	-0.035307	-0.076834	-0.046004	-0.028498	-0.060001	-0.095597	-0.03822	-0.054409	-0.068592	-0.000843	-0.03682	0.050754	0.067579	-0.023584	0.01054	-0.005986	0.050365	-0.104435	-0.022368	-0.018596	-0.085325	0.003072	-0.090722	0.079991	0.000737	-0.065779	0.035652	-0.047706	-0.026004	0.025636	-0.019762	0.016803	-0.038749	-0.016976	0.129333	0.145732	-0.06936	0.065876	-0.024548	0.051473
	Tepidimonas_unclassified_unclassified(100)	Otu0077	-0.152259	-0.115224	-0.143157	-0.034267	-0.127178	-0.041955	-0.07156	0.003669	0.09276	0.103932	-0.024866	0.049845	-0.052286	0.038356	-0.013888	0.144286	-0.038209	0.125558	-0.071788	-0.049051	-0.025586	-0.011078	0.017277	0.051013	0.060171	0.162511	0.023479	0.046249	-0.038037	0.206528	-0.02168	-0.026268	0.015692	0.044258	0.108535	0.047816	0.00184	0.03921	-0.034475	0.02299	-0.011302	-0.019553	0.040696	0.03236	0.042871	0.029971	-0.010014
	Phyllobacteriaceae_unclassified_unclassified(100)	Otu0078	0.027013	0.063963	0.016596	-0.026826	-0.022833	-0.045673	0.024537	-0.015639	0.015792	0.025354	0.048021	0.023806	0.095027	0.029746	-0.028271	0.035867	-0.004826	0.048429	-0.003947	0.002384	-0.000323	0.028462	0.020329	-0.017447	0.087138	0.013714	0.008227	0.039019	0.01592	-0.001718	-0.021784	0.013389	-0.022082	-0.00072	-0.003285	0.006352	-0.064355	0.031615	0.003099	0.01774	0.000439	0.017523	0.016728	0.017978	0.005889	-0.023815	-0.002174
	Corynebacterium_stationis_unclassified_unclassified(100)	Otu0079	-0.054836	-0.009629	0.037364	-0.011299	0.005673	-0.041678	0.03127	-0.043952	-0.005553	0.053687	0.040531	0.039705	-0.036795	0.079089	0.115069	0.048793	-0.002346	0.093557	-0.001336	-0.08154	0.005245	0.030696	-0.036516	0.025759	0.031428	0.027042	-0.031878	0.005584	0.033665	0.001459	0.064043	-0.012299	-0.007973	0.013467	0.063382	0.008246	0.013326	-0.00503	0.045692	0.002941	0.028716	-0.012783	-0.020802	-0.03881	0.027101	-0.069534	-0.005801
	Salinicoccus_unclassified_unclassified(100)	Otu0080	-0.087579	0.03421	-0.028922	-0.030628	-0.007509	-0.067812	-0.052736	-0.030824	0.007057	0.053908	-0.016782	0.048574	0.030571	0.007106	0.053303	0.042029	-0.003766	0.002814	-0.085982	-0.018021	-0.003328	0.040163	0.05553	-0.068353	-0.011587	0.061475	-0.096503	0.005481	0.002005	0.004133	-0.05732	-0.028727	0.043907	0.046471	-0.005605	-0.013865	-0.05916	0.016579	0.015784	-0.02636	0.025702	0.010298	0.0155	0.023955	0.002952	-0.043404	-0.029617
	Enterobacteriaceae_unclassified_unclassified(100)	Otu0081	-0.025399	0.110852	-0.023153	0.00498	0.007294	-0.050842	-0.002938	-0.009315	-0.030249	0.006792	0.027946	-0.020273	-0.056291	0.011832	-0.015753	0.004331	-0.030138	0.027117	-0.001496	-0.014373	-0.005036	0.033098	0.029227	0.00743	-0.044256	0.020075	0.036397	0.013381	0.046455	-0.018153	-0.038081	-0.077786	-0.05457	0.040604	-0.015352	0.004852	-0.018664	-0.020092	-0.070566	-0.071243	-0.020866	0.035845	0.004551	0.080929	-0.002862	0.028229	0.004029
	Planococcaceae_unclassified(89)	Otu0082	0.057089	-0.00307	0.110602	0.045005	0.03803	0.024059	0.053499	0.06666	-0.031645	-0.030902	0.00205	0.031318	0.039457	0.062481	0.031506	-0.02805	0.03366	0.025331	-0.016866	-0.023453	0.006232	-0.023288	-0.068043	0.028962	-0.01135	0.007018	0.06639	0.052343	0.039419	-0.026781	0.015096	0.066053	0.048816	-0.027745	-0.001363	-0.001772	-0.049476	0.030126	0.03987	0.037396	0.060964	-0.038575	0.00017	-0.015124	0.037484	0.028145	-0.018797
	Neisseria_unclassified_unclassified(100)	Otu0083	0.032042	0.027558	0.040273	-0.031127	-0.001923	-0.052134	0.004993	-0.044767	-0.060248	0.006338	-0.024681	0.080099	0.043728	0.002409	0.026568	0.011817	0.065474	0.026708	-0.047538	-0.05563	0.048214	0.012439	0.009159	0.023814	0.066954	-0.0291	-0.006359	-0.091899	0.010465	0.055502	-0.011344	-0.034461	0.054105	-0.087866	0.036211	0.034155	0.030797	-0.018895	0.026009	0.03301	0.042966	-0.061906	0.046867	0.025274	-0.021573	-0.012067	0.082153
	Geobacillus_unclassified_unclassified(96)	Otu0084	0.000833	-0.016087	0.073834	0.061142	-0.002661	0.03586	0.119124	0.019052	0.037396	0.036763	0.011058	-0.007703	-0.027866	-0.036095	0.0536	0.040658	0.077076	0.06223	0.003342	0.007861	0.015593	-0.022403	-0.027272	-0.019392	-0.057311	-0.038317	0.028891	-0.055947	-0.002378	-0.022175	0.025462	0.072178	-0.081003	0.017623	0.01382	-0.051912	0.032965	0.062922	-0.000854	-0.034821	-0.086438	0.028217	-0.064177	-0.01019	0.004492	-0.022155	0.016012
	Comamonas_unclassified_unclassified(58)	Otu0085	0.032012	0.04496	-0.00724	0.06517	0.0432	0.089135	0.070943	0.070936	0.03199	0.066479	0.143335	-0.018734	0.00877	-0.009583	-0.049391	0.018597	0.026368	0.071953	0.012134	0.008728	0.086171	-0.007805	0.042262	-0.011539	-0.047077	0.02923	-0.013074	0.021189	-0.02518	-0.016551	0.066684	0.000309	-0.044357	0.01283	0.022099	-0.024317	-0.056621	0.082879	0.018848	-0.016361	-0.00523	-0.04	0.011066	0.011723	-0.094834	0.016261	0.065946
	Methylobacterium_radiotolerans_unclassified_unclassified(80)	Otu0086	-0.143547	-0.112368	-0.105369	-0.079745	-0.118832	0.002273	-0.051593	-0.068938	0.181522	0.167095	-0.029308	0.057276	-0.030666	-0.024686	0.015487	0.172504	0.045255	0.135479	0.006275	-0.030222	-0.02325	0.050512	-0.063662	0.20139	-0.000958	0.13612	-0.033481	-0.007278	0.019233	0.203898	-0.009741	-0.084712	-0.057233	-0.013902	0.113215	-0.015749	-0.043115	-0.004867	0.001142	-0.013528	-0.06722	-0.010903	0.017134	-0.002014	-0.061534	-0.005104	0.004652
	Bradyrhizobiaceae_unclassified_unclassified(93)	Otu0087	-0.085052	0.040038	0.006217	-0.009095	0.030416	-0.068533	-0.002584	-0.071599	0.052325	0.116969	0.012352	-0.060834	0.020136	-0.024111	0.015483	0.089841	0.084061	0.127617	0.007911	0.019573	-0.010864	0.031978	-0.038984	-0.057548	0.068592	0.099666	0.009663	0.049507	-0.076448	0.056158	0.01532	0.057977	-0.01964	-0.020848	0.107113	-0.012682	-0.002446	-0.066562	0.010186	0.031966	0.070748	0.048035	-0.017029	-0.09405	0.089373	0.011929	-0.000199
	Kytococcus_schroeteri_unclassified_unclassified(98)	Otu0088	-0.108463	0.013244	-0.028246	-0.066114	0.001303	-0.032935	-0.079848	-0.016445	0.000515	0.018985	-0.025558	-0.00611	0.002985	0.084118	0.05187	0.021564	-0.039208	0.068711	-0.088821	-0.033937	0.004579	0.023726	0.031582	-0.025764	0.046735	-0.046453	0.037468	-0.024129	0.016808	0.039057	0.036602	-0.026621	0.010778	-0.033806	-0.005579	0.031101	0.005746	0.033044	-0.01555	-0.035814	-0.006958	-0.039406	-0.011309	0.010434	0.057227	0.03507	0.029643
	Actinomyces_unclassified_unclassified(99)	Otu0089	0.00069	0.072409	0.08433	-0.050399	0.074552	0.036529	-0.028583	0.030496	0.079866	0.022151	-0.010238	0.08979	-0.049499	-0.074495	0.006294	0.034988	0.035911	-0.051498	0.12415	-0.065311	0.021317	0.007626	-0.019195	0.064065	0.023953	0.023745	0.068962	0.076677	0.006878	-0.060788	-0.005095	-0.022469	-0.01076	0.019253	-0.008354	-0.005015	0.06967	-0.030285	0.029536	-0.011014	0.041917	-0.034627	-0.045012	-0.022999	0.024131	0.049174	0.029684
	Methylobacterium_adhaesivum_unclassified_unclassified(100)	Otu0090	-0.013802	-0.165591	-0.043645	0.031087	-0.138041	-0.032496	0.042593	-0.027641	0.016834	-0.059579	-0.077584	-0.004019	0.097602	-0.031988	-0.008246	-0.023073	-0.096739	-0.003187	-0.088078	0.017484	0.084588	0.023497	0.015399	-0.013777	0.00335	-0.021805	-0.027238	-0.047943	0.013898	0.036888	-0.049891	0.000376	0.12228	0.015542	-0.018845	0.02102	0.032357	0.01667	-0.030143	0.043741	-0.055486	-0.008346	0.042979	0.048792	0.004804	-0.038861	0.112752
	Arthrobacter_unclassified_unclassified(100)	Otu0091	-0.060085	0.021936	0.068799	0.033027	-0.129001	0.060559	0.000336	0.030557	0.014766	-0.027285	-0.05233	0.029395	0.118815	0.031157	0.033214	-0.064679	-0.008045	0.010748	0.003424	-0.018438	-0.075455	-0.063908	-0.085015	-0.026918	-0.05106	-0.055393	-0.085438	-0.04105	-0.01232	-0.04033	-0.01047	-0.005764	0.150733	-0.005121	-0.007069	-0.031497	-0.024128	-0.003793	0.109186	-0.043072	0.049893	0.141021	-0.007362	0.003735	0.009047	0.001352	-0.032683
	Cellulomonas_unclassified_unclassified(97)	Otu0092	0.032499	0.107784	-0.013561	0.052156	-0.016252	0.035999	0.076545	-0.031456	-0.057244	0.019468	0.130364	-0.0283	-0.019726	-0.043837	0.017982	-0.020859	-0.031956	-0.025709	0.018055	0.002161	0.084564	-0.006194	-0.023871	0.006803	0.024659	-0.025189	0.014258	-0.076819	0.051307	-0.035712	0.110743	-0.046549	0.056262	0.041463	0.000356	-0.049249	0.003482	0.024637	0.02408	0.035978	0.00954	-0.016897	0.0526	0.009107	-0.016585	0.009206	0.09342
	Alpha2.1_unclassified_unclassified(100)	Otu0093	-0.050242	0.043484	-0.005522	-0.004531	-0.009523	-0.077118	0.02908	-0.055551	0.057484	0.054689	0.048413	0.007092	-0.02764	-0.001737	0.066126	0.082636	0.053172	0.086244	0.053522	0.00016	-0.074282	-0.009382	-0.005613	0.033254	0.07338	0.016569	-0.068775	-0.039963	0.029367	0.000621	0.038067	0.0029	0.016573	-0.099011	0.056777	0.002046	0.023094	0.051616	0.031373	-0.040363	0.071054	0.053949	0.064815	-0.025286	0.017554	0.021849	-0.021487
	Sphingomonadaceae_unclassified_unclassified(100)	Otu0094	0.002693	0.119752	0.048287	-0.01705	0.049634	0.058252	-0.054198	0.070091	-0.058536	0.009502	-0.048961	0.046068	-0.084768	0.020854	0.00911	0.003943	-0.047857	0.028487	-0.019862	-0.033803	-0.054509	0.040585	0.038888	-0.002919	0.097823	-0.024929	0.071141	0.058426	-0.014607	-0.006546	0.037852	-0.011371	0.028617	0.049038	-0.042538	-0.039131	0.036073	-0.022172	-0.030012	-0.073177	0.04511	-0.057997	0.002235	-0.008412	0.126137	0.017289	-0.034573
	Weissella_unclassified_unclassified(98)	Otu0095	0.043283	0.04334	0.002258	0.065708	-0.012799	0.003421	0.021246	0.01118	-0.034447	-0.047341	-0.014404	0.037764	0.027131	0.056925	0.031093	-0.036268	-0.048414	0.006737	-0.002432	-0.107605	-0.003869	0.022743	0.008375	-0.010531	0.034017	-0.053865	-0.011532	-0.009743	0.003396	-0.016627	-0.013458	-0.052642	0.051104	-0.025769	-0.009362	-0.041196	-0.032018	-0.021315	-0.06441	0.058019	-0.033481	-0.00889	-0.026162	-0.015295	-0.035222	0.002107	-0.051236
	Frigoribacterium_unclassified_unclassified(93)	Otu0096	0.036929	0.089678	0.037586	-0.024301	0.043322	0.028631	0.073567	0.038987	0.062371	0.040629	0.190047	0.022027	0.07185	-0.036471	0.024504	-0.041147	-0.001675	0.014777	0.039279	0.016051	0.150505	0.033788	0.035945	-0.017694	0.011857	0.04997	-0.0057	-0.007688	-0.055976	-0.032078	0.031718	-0.04389	0.044157	-0.067905	-0.032428	0.02893	-0.008731	0.020095	-0.046192	-0.005583	-0.046236	-0.003061	-0.055729	0.057067	-0.043454	0.071498	0.056902
	Amnibacterium_unclassified_unclassified(89)	Otu0097	-0.043243	0.042982	0.0164	-0.03583	-0.066959	0.02774	-0.017218	0.019595	0.064427	0.051692	-0.00878	0.069379	0.172585	-0.043996	-0.013452	-0.040159	0.051757	0.03204	0.051923	-0.026174	0.039355	-0.005663	0.03826	0.0171	0.014949	-0.009386	0.053073	-0.07936	0.063554	0.031086	-0.0169	-0.026098	0.062657	0.002277	-0.017176	-0.049097	-0.011386	-0.046636	0.031025	0.017303	0.017769	0.06155	-0.002111	-0.00251	-0.038584	0.055848	0.029553
	Bacteria_unclassified_unclassified(100)	Otu0098	-0.008149	0.056541	-0.005898	0.00934	-0.069923	-0.045652	0.003663	-0.021629	-0.019806	-0.007785	-0.05288	0.012616	-0.041054	0.054252	0.000148	0.043832	0.011601	0.039424	0.039884	-0.029536	0.031814	-0.004492	-0.004077	-0.036386	-0.02924	0.022355	-0.037749	0.005492	0.015155	-0.015812	0.025418	-0.062307	0.010118	0.032541	0.014703	-0.042627	-0.000926	-0.061275	-0.041385	0.029229	-0.043845	-0.022768	0.040236	-0.002037	0.068258	-0.014721	-0.031859
	Clostridiales_unclassified_unclassified(100)	Otu0099	0.001172	0.084568	0.076038	0.012215	-0.060734	0.013952	0.0748	0.023176	-0.089074	-0.031647	-0.042803	-0.046536	-0.031146	0.033077	0.067044	-0.004003	-0.03666	-0.071883	-0.041189	-0.089076	0.021144	0.039291	0.032368	0.073112	-0.011367	-0.014329	0.032485	0.024969	0.003613	0.00115	0.025183	-0.02633	0.021818	0.020299	-0.052694	0.052583	-0.003952	0.004366	-0.098908	0.000547	-0.023403	0.056521	0.080319	0.005573	-0.031894	-0.002322	-0.030466
	Corynebacterium_unclassified_unclassified(99)	Otu0100	-0.068218	0.077569	-0.03776	0.019674	0.021954	-0.036177	-0.097867	-0.086548	0.016564	0.070167	-0.030369	0.087914	0.015203	0.086636	0.00627	0.059978	0.026939	-0.013672	0.010314	-0.019812	0.018325	0.026566	-0.001086	-0.009248	-0.047593	0.030276	-0.03259	-0.018979	-0.013367	0.025532	-0.049831	-0.018863	-0.03097	-0.016898	-0.008331	0.009902	-0.001382	0.057353	0.085352	0.009125	0.039084	-0.093567	-0.024018	0.009226	0.025628	-0.016565	0.020506
	Agrobacterium_unclassified_unclassified(97)	Otu0101	0.081345	0.085899	0.060315	0.067637	-0.021501	-0.014576	0.044729	0.015057	0.039156	-0.00312	0.097337	0.00342	0.077119	-0.010847	-0.083655	0.013497	0.078521	0.03163	0.0073	0.04259	0.030562	-0.053578	0.021423	-0.086597	0.010489	0.003792	0.063984	-0.036987	0.001351	-0.066743	-0.023988	0.031656	-0.071187	0.082333	0.006424	-0.026756	0.038051	-0.006639	0.008843	0.00276	-0.06663	0.047311	-0.044244	0.004129	0.047014	0.079579	-0.039462
	Clostridiales_unclassified_unclassified(100)	Otu0102	0.048811	0.083089	0.024997	0.071282	0.034816	0.010336	0.021099	0.046009	-0.019585	-0.041208	0.120569	0.016466	0.022636	0.002016	-0.03002	-0.033149	0.005905	-0.003004	0.027326	0.022446	0.072126	-0.071912	0.011939	0.018387	-0.004733	0.042144	-0.100146	0.015804	0.003241	-0.009251	0.011115	-0.039746	0.009759	0.02899	0.031971	0.014884	-0.062789	0.014688	0.027188	-0.043612	0.006066	-0.050939	-0.069391	0.060552	0.021398	0.033961	0.003038
	Corynebacterium_unclassified_unclassified(99)	Otu0103	-0.053019	0.080508	0.066406	0.006829	0.02723	-0.044128	-0.009622	-0.057853	-0.053993	-0.023211	0.005976	0.067706	-0.025113	0.105693	0.063908	0.002188	-0.001819	0.017203	0.000238	-0.024825	-0.023729	-0.071144	-0.033214	0.038481	-0.064293	-0.01997	0.006263	0.015897	0.046723	-0.032577	-0.017554	0.049711	0.021385	-0.007241	0.006456	-0.018096	-0.015003	0.085088	0.042583	0.019641	0.009707	0.054519	-0.001893	-0.007923	-0.062676	0.031526	-0.060727
	Corynebacterium_unclassified_unclassified(100)	Otu0104	0.043787	-0.103822	-0.049791	0.032029	-0.07326	0.034587	0.038397	0.016725	0.012807	0.040954	0.013234	0.010117	0.051704	-0.019647	-0.056471	-0.005773	-0.02939	0.022552	-0.040195	0.033947	0.018574	1.6e-05	0.03239	0.020774	-0.006996	0.034257	-0.020558	0.002274	-0.02136	0.066574	0.038325	0.003389	0.045598	-0.009406	0.007268	-0.034196	0.051108	0.025168	0.030113	-0.013786	-0.062703	-0.006261	-0.014773	0.029192	-0.04366	0.045111	0.004422
	Methylophilaceae_unclassified_unclassified(100)	Otu0105	0.021345	-0.055563	-0.055532	-0.10983	0.13906	-0.115793	-0.13214	-0.099196	0.119576	0.177656	-0.058914	0.10947	0.045653	-0.016782	0.041094	0.167064	-0.003869	0.176529	0.084187	0.046276	0.081852	0.018805	-0.009099	-0.056708	-0.014908	0.163083	-0.035154	0.064474	-0.085717	0.168241	0.016712	0.010423	-0.022492	0.044867	0.156425	0.045474	-0.012895	0.012873	-0.020871	-0.039357	0.02943	-0.043112	-0.063435	0.043059	0.002714	-0.00434	0.000671
	Comamonadaceae_unclassified_unclassified(100)	Otu0106	-0.010937	0.063787	-0.04394	-0.023493	-0.072779	-0.067145	0.050175	-0.032997	0.002948	0.053472	-0.001334	-0.042052	-0.015002	-0.03907	-0.047207	0.022485	-0.032075	0.058402	-0.033779	-0.036237	0.010448	-0.002443	-0.063969	-0.001241	-0.023368	0.070479	-0.045559	-0.02007	0.040348	-0.005865	0.017043	-0.043922	0.063741	-0.030016	0.023825	-0.003571	0.049087	0.063341	0.016225	0.002027	-0.030889	0.064856	0.030672	0.000172	0.034905	0.023017	-0.026399
	Porphyromonas_unclassified_unclassified(100)	Otu0107	0.022402	0.085145	0.134274	0.030076	0.007217	-0.03465	0.053071	-0.050495	-0.007438	-0.002158	0.005003	0.093882	-0.004803	-0.002731	-0.053471	-0.079521	0.072156	-0.018085	0.098303	0.072692	-0.04648	-0.01067	0.029666	0.050167	-0.014737	-0.009272	0.005361	-0.026592	0.02234	-0.026423	0.028791	-0.003491	-0.040997	-0.007704	-0.021061	0.034818	0.046231	-0.021858	-0.012215	-0.052086	0.044093	0.008163	0.027936	-0.033383	-0.034789	0.011921	-0.011914
	Kaistobacter_unclassified_unclassified(100)	Otu0108	0.019226	0.053371	0.031488	-0.001956	-0.06308	0.00937	0.046552	-0.024797	-0.000596	-0.023739	0.030815	0.008605	0.008864	0.012833	0.001581	-0.035049	-0.056817	0.0002	-0.079054	-0.051425	-0.02732	0.075265	-0.057809	-0.042326	-0.063179	-0.021716	-0.021769	-0.043662	0.013845	-0.046581	0.065899	0.02717	0.027293	-0.048337	-0.02801	0.042962	0.006454	-0.077963	-0.037316	-0.02013	0.046428	-0.007966	-0.01655	0.055126	-0.013023	-0.013803	0.060233
	Kineococcus_unclassified_unclassified(100)	Otu0109	-0.008897	-0.023459	0.046127	0.012183	-0.030111	0.075651	0.015211	0.011451	0.019291	0.032715	0.011423	-0.004967	-0.017612	0.031685	-0.002506	0.066823	-0.081852	-0.035115	0.089008	-0.150649	-0.00481	-0.044617	-0.014649	0.007867	0.017295	0.045342	0.054794	-0.060299	0.028483	0.023465	0.029376	0.006906	-0.0181	0.046667	-0.012578	-0.05453	0.02794	-0.015386	0.039561	0.011374	-0.02262	-0.013614	-0.046092	-0.0311	0.006849	0.020107	-0.001579
	Flavisolibacter_unclassified_unclassified(100)	Otu0110	0.023078	0.102715	0.053789	0.005738	-0.053342	0.005989	-0.030093	-0.044272	-0.05898	0.067512	0.028435	-0.017191	-0.046932	0.056224	-0.006925	-0.00311	-0.041697	-0.070727	0.009407	-0.023368	0.008755	0.029737	-0.01236	0.050314	-0.015819	-0.027219	0.023462	-0.00102	-0.076557	-0.01436	0.011586	0.007283	-0.021675	0.051085	0.066502	0.041785	0.004986	0.026229	0.022295	-0.043252	-0.086202	0.007999	-0.023022	0.037631	-0.042817	-0.009951	0.032806
	Brevundimonas_unclassified_unclassified(71)	Otu0111	-0.038814	0.04816	-0.000444	-0.041783	-0.023271	-0.027224	-0.033202	-0.008898	0.012821	0.079464	0.079913	-0.019918	-0.002928	-0.006673	-0.00848	0.019695	0.024501	0.044294	-0.033386	-0.029814	0.017223	0.010001	0.024057	0.039107	0.080737	0.009733	0.065941	0.009541	-0.030055	-0.021071	0.034538	0.024067	-0.0275	-0.036841	0.057254	-0.007053	0.00298	-0.000909	0.009331	0.004397	0.00592	0.016039	0.036778	0.009605	0.026326	0.064341	-0.061091
	Facklamia_unclassified_unclassified(100)	Otu0112	-0.055345	0.037034	-0.074635	-0.091155	0.006686	-0.085327	-0.069023	-0.030286	0.024404	0.040113	0.050285	-0.03649	0.025289	0.055962	-0.048845	0.044802	-0.000146	0.021407	-0.007799	0.062848	-0.022004	-0.016432	0.012828	0.006369	-0.033328	-0.027489	0.055127	-0.027857	-0.011107	0.011449	0.043238	0.035877	0.057209	0.072888	0.025303	0.096886	0.024486	0.034502	0.03336	-0.048523	-0.019745	0.001379	0.006806	-0.00442	0.012953	0.0353	0.027474
	Streptococcus_thermophilus_unclassified_unclassified(97)	Otu0113	0.061153	0.030348	0.155161	0.00641	0.003175	0.017255	0.047829	0.029078	-0.079693	-0.003967	-0.036824	-0.047966	-0.096262	-0.03934	0.008465	-0.040783	-0.012751	-0.027125	0.023687	0.004145	-0.002829	-0.002642	-0.009863	0.055266	-0.004727	0.00468	0.052487	0.047507	0.007759	0.010724	-0.001021	-0.057112	0.009425	0.022941	0.013608	-0.005888	0.045062	0.079111	0.06258	0.011423	0.011057	-0.023814	0.008242	0.033581	0.053845	0.000831	0.001186
	Bacteria_unclassified_unclassified(95)	Otu0114	-0.081933	0.056828	-0.005378	-0.015163	-0.035746	-0.023602	-0.011032	-0.002473	-0.032234	0.068942	-0.056492	-0.005998	-0.041827	0.01642	0.031176	0.013396	0.034283	0.067175	-0.033737	-0.046929	-0.08105	0.001638	0.012621	-0.033687	0.072423	-0.003622	0.06013	-0.018599	0.039696	-0.017172	0.002306	-0.065802	0.003108	0.023975	-0.033669	0.024676	0.022871	0.021404	-0.010032	0.02513	0.032201	-0.013504	-0.042393	-0.007387	-0.024932	0.010897	-0.026908
	Mesorhizobium_unclassified_unclassified(100)	Otu0115	-0.004058	-0.019437	0.008197	-0.009124	0.025669	0.092209	0.074028	0.030773	0.084302	0.143133	-0.060389	0.092151	0.062937	-0.0387	0.034917	0.04966	0.108972	0.056159	0.157337	-0.033605	-0.049647	-0.029756	0.033444	-0.004454	-0.047418	0.082364	-0.047368	-0.055847	0.030174	0.062214	0.000705	-0.001276	0.030967	0.034728	0.050446	0.020548	0.026158	0.04364	-0.011852	0.020895	0.081605	0.016872	-0.025349	-0.052761	-0.056398	-0.004193	0.056833
	Anaerobacillus_unclassified_unclassified(58)	Otu0116	0.011684	0.058294	0.049337	0.010356	-0.010549	0.053171	0.088822	0.06351	0.048604	-0.06634	0.126987	0.00409	-0.020259	0.014698	0.052213	-0.01978	0.107648	0.020108	-0.104479	-0.003549	0.058308	0.003912	-0.017773	-0.068416	-0.00803	0.028102	0.002895	-0.052615	0.02041	0.022538	-0.028181	0.033661	-0.027088	0.027724	-0.034249	0.054372	-0.015553	-0.021077	-0.01088	0.036164	-0.004176	0.027677	0.009349	0.022437	-0.038123	0.015641	-0.046264
	Yaniella_unclassified_unclassified(57)	Otu0117	0.040582	-0.126188	-0.032709	-0.032111	-0.054551	0.017813	-0.016402	0.025663	0.083305	-0.040197	-0.049216	0.045719	0.144338	0.034752	-0.030344	-0.016723	-0.000641	0.053683	-0.088838	0.015726	0.038335	-0.016124	0.071973	-0.009257	-0.022774	-0.061005	0.005997	-0.031109	0.014858	0.044018	-0.051006	0.037817	0.053379	-0.000564	-0.038933	0.046236	0.038364	-0.067697	-0.000832	0.046975	0.021295	-0.060933	0.023993	-0.054274	0.053066	0.064953	0.062393
	Conchiformibius_steedae_unclassified_unclassified(100)	Otu0118	0.026632	0.09149	0.041182	0.026029	0.019271	-0.013907	0.024506	-0.024465	-0.032608	0.028356	0.019645	0.013501	-0.024885	0.019335	0.009804	0.034235	-0.02903	0.032053	-0.047318	-0.083747	-0.037126	0.042015	-0.004716	0.01554	0.068436	0.030721	0.017877	-0.003926	0.027809	-0.005961	-0.006926	-0.040153	-0.018753	-0.013178	0.004131	0.007902	0.091407	0.019721	0.055976	0.012364	0.013007	0.059266	-0.004124	-0.039068	0.021791	0.026189	-0.008158
	Escherichia_Shigella_unclassified_unclassified(100)	Otu0119	0.081109	-0.003995	0.002376	0.061892	-0.000111	0.082544	0.047236	0.06604	0.010909	0.103692	-0.058131	-0.044992	-0.058088	-0.029069	-0.061061	0.083354	-0.09317	0.093895	0.055608	-0.084991	-0.059044	0.00865	0.024527	-0.021166	0.011075	0.080848	-0.064434	-0.004074	0.012247	0.107807	-0.041981	0.007713	0.020329	0.02675	0.073951	-0.010626	0.025762	-0.006548	0.009396	-0.002544	-0.028271	0.031715	-0.025889	-0.049684	-0.003477	-0.005247	-0.003743
	Acetobacteraceae_unclassified_unclassified(100)	Otu0120	0.033455	0.068956	0.027466	-0.015629	-0.037406	-0.022753	0.050766	-0.050604	-0.053803	-0.015876	-0.023848	-0.053749	0.037874	0.034557	0.071647	0.003405	-0.023685	-0.005325	-1.3e-05	-0.049172	-0.066483	0.020667	-0.031335	-0.001508	-0.041076	-0.046741	-0.063129	-0.0088	-0.010931	-0.048539	0.060854	-0.01388	-0.028319	-0.009302	-0.030743	0.039945	0.017081	-0.019586	-0.062401	-0.010582	-0.000489	0.056172	0.008531	0.010361	-0.048486	-0.007203	0.009466
	Acidimicrobiales_unclassified_unclassified(100)	Otu0121	0.052385	0.047486	0.040533	0.029595	-0.072864	0.014996	0.083878	-0.028786	-0.038427	-0.01153	-0.026238	-0.025042	-0.056539	0.016733	0.044291	-0.000862	-0.044707	0.014669	0.001601	-0.079848	-0.021784	0.021416	0.004308	-0.00043	-0.025983	0.007261	0.012314	-0.000167	0.02576	-0.011785	0.03091	-0.052703	0.038974	-0.039117	-0.026366	-0.03004	-0.024158	-0.011342	-0.00359	-0.017479	-0.08549	-0.053893	0.052605	0.050218	-0.043628	-0.027069	-0.002625
	Arthrobacter_unclassified_unclassified(95)	Otu0122	0.090927	0.073221	0.039254	0.035853	0.006574	-0.004825	0.073133	0.049844	0.045109	0.039796	-0.022547	0.082652	-0.028332	-0.056087	-0.03262	0.0364	0.058845	0.029099	0.031757	-0.008941	-0.08307	-0.086421	0.001378	-0.061039	-0.046571	0.002698	-0.022581	-0.001339	0.006242	0.037497	-0.071215	0.088241	-0.051916	0.031749	0.017723	0.036537	0.076031	-0.004909	-0.027905	-0.057533	-0.018537	0.043206	-0.092188	0.093997	-0.022747	0.016784	0.063947
	Bdellovibrio_bacteriovorus_unclassified_unclassified(100)	Otu0123	-0.012652	0.112068	0.06208	-0.054746	-0.071639	-0.006794	0.014881	0.015215	0.025405	-0.019342	0.057863	-0.003219	-0.021673	-0.027086	-0.018065	0.059713	0.010072	-0.004738	-0.003794	-0.022886	0.002599	0.007722	0.0194	-0.032148	-0.023488	0.013319	-0.054043	-0.027002	-0.02864	-0.045577	0.007119	-0.030295	0.016738	0.055435	0.012337	-0.039133	-0.029973	-0.010783	-0.028444	0.011097	-0.026752	0.027104	0.038397	0.027222	-0.065273	0.01384	0.045882
	Acetobacteraceae_unclassified_unclassified(64)	Otu0124	0.02624	0.054125	0.227371	0.074669	-0.115008	0.03829	0.102558	-0.022613	-0.09481	-0.078375	0.005446	0.02659	-0.129164	0.005993	-0.034374	-0.010712	0.008005	-0.014845	-9.1e-05	-0.053201	0.070617	-0.03657	0.038258	-0.020521	-0.042757	-0.002137	0.002078	-0.0438	0.033582	-0.051014	0.079891	-0.009817	-0.065952	-0.002136	-0.055851	-0.035875	0.048084	0.018066	-0.034051	-0.03381	0.015691	0.019497	0.052052	0.110442	0.010192	0.021641	-0.038184
	Lactobacillus_unclassified_unclassified(80)	Otu0125	0.033249	0.06446	0.169375	0.0768	-0.074998	0.098212	0.076481	-0.041308	-0.122815	-0.069477	-0.027018	-0.063449	-0.064578	-0.02362	0.058615	-0.086323	-0.006289	-0.060827	-0.010364	-0.028903	0.014734	0.009792	0.020975	0.074339	-0.011286	-0.019161	-0.001661	0.028176	-0.001669	-0.119594	0.030826	-0.008451	0.019024	0.021229	-0.070051	0.031795	0.057482	0.05335	0.02847	-0.005976	-0.031314	-0.048449	0.040775	0.00866	0.039884	-0.003703	-0.02981
	Kocuria_palustris_unclassified_unclassified(97)	Otu0126	-0.024936	0.032501	0.057293	0.015911	-0.034919	-0.022612	0.053103	-0.031756	-0.009817	0.041611	0.003796	0.035402	0.043171	0.004707	0.010736	-0.028509	-0.034664	0.006785	0.00676	-0.056754	-0.010846	0.019511	-0.046536	-0.00268	0.03627	-0.009422	0.008366	0.003028	-0.015015	-0.000658	0.012565	-0.013451	0.077699	-0.001201	0.030369	-0.023261	0.004487	0.075362	0.121018	0.06928	-0.011043	-0.014172	-0.001949	-0.036517	-0.004774	0.017764	-0.020762
	Cellulomonadaceae_unclassified_unclassified(100)	Otu0127	0.082976	0.01132	0.120771	-0.031293	0.010153	0.065967	0.043696	0.061357	0.046287	-0.00297	-0.055256	0.03091	-0.027311	-0.06142	0.045051	-0.002705	0.061904	-0.03987	0.063291	-0.047949	-0.020927	0.069098	-0.035016	0.065325	0.128818	-0.024533	0.07445	0.0332	0.047818	-0.045576	-0.016304	-0.036282	-0.018761	0.036291	-0.020724	-0.000172	0.076317	-0.078459	0.023824	-0.024342	0.020888	0.028119	-0.017448	-0.039619	0.045946	0.027014	0.040521
	Turicibacter_unclassified_unclassified(100)	Otu0128	0.024034	0.006754	0.034144	0.015852	-0.006234	0.037248	0.029468	0.044149	-0.012701	-0.008343	-0.018789	-0.054482	-0.028647	-0.007371	-0.01408	0.043726	0.042676	0.053025	-0.048483	0.021738	-0.033776	-0.008296	0.049215	-0.025913	0.047573	0.002261	0.010712	-0.00862	0.015703	-0.011032	-0.015625	0.006441	0.038793	0.017271	-0.041896	-0.0507	0.058182	0.041145	0.029358	0.025473	-0.026981	0.052692	-0.0518	-0.040349	-0.027795	0.008637	-0.042284
	Pseudonocardia_unclassified_unclassified(100)	Otu0129	0.025105	0.002931	0.013377	-0.034801	-0.017423	0.024966	-0.015713	-0.034327	0.001374	0.03224	0.000928	-0.011793	0.005322	0.008262	0.014253	0.031937	-0.008396	0.049189	-0.006697	-0.032521	0.036449	0.00702	0.037452	0.019185	-0.069222	0.0177	0.031524	0.023177	0.027753	0.052911	-0.004052	0.00978	-0.040785	-0.004096	-0.020769	0.042841	0.026808	0.030794	0.008702	0.006685	0.029679	-0.081853	0.035199	-0.045589	0.010169	-0.0155	0.040264
	Bacteria_unclassified_unclassified(56)	Otu0130	-0.020719	0.130756	0.084237	0.094025	-0.020306	0.021857	-0.023268	-0.021385	-0.028855	0.012731	0.057626	0.031968	0.006054	-0.033691	0.032484	-0.052106	-0.016198	-0.043395	0.090111	-0.076191	-0.05604	-0.031669	0.011762	0.045283	-0.042711	-0.031773	-0.032165	-0.014508	-0.02062	-0.018872	0.124337	-0.07705	0.056957	0.075455	-0.030178	-0.019633	0.015237	-0.014104	0.040823	0.005274	0.003752	0.001377	0.105648	0.045356	-0.019616	-0.028045	-0.021744
	Geodermatophilus_unclassified_unclassified(100)	Otu0131	-0.010733	0.073878	0.015932	-0.020379	-0.016902	-0.038874	0.019445	-0.013464	0.03425	0.039968	-0.015752	0.043057	0.033974	0.010453	0.002958	0.030897	-0.021201	0.040636	0.029429	0.077859	0.014157	-0.044338	-0.007113	0.034515	0.001008	0.018832	-0.068539	-0.025775	-0.014883	0.022964	0.017274	0.016351	-0.078142	-0.042062	0.031274	0.018116	0.055906	-0.029647	-0.009941	0.055222	-0.041689	0.043351	-0.025644	0.041608	0.074507	0.030438	0.022366
	Microbacteriaceae_unclassified_unclassified(100)	Otu0132	-0.02685	0.120159	0.037039	0.003203	0.016773	-0.033519	0.031654	-0.020356	-0.014071	0.019083	-0.069076	0.032645	-0.047317	0.043637	-0.030977	0.017686	0.002927	0.020753	0.018652	-0.038966	-0.043893	-0.047715	0.001836	0.003754	0.015044	-0.004606	0.052038	0.043384	0.029465	0.003027	0.034098	-0.009154	0.004637	0.003428	0.036525	-0.023271	0.009337	-0.018938	-0.017161	-0.013167	-0.041519	0.029991	-0.015302	0.024537	-0.015838	0.06361	0.01857
	Sphingomonas_unclassified_unclassified(100)	Otu0133	-0.046006	-0.004919	0.077556	-0.015769	-0.095608	-0.07298	-0.032553	-0.093657	0.032196	0.012797	-0.015468	0.078271	-0.023995	0.0075	0.009008	-0.007858	0.048166	-0.024845	0.085183	-0.002395	-0.053297	0.008654	-0.026286	0.014026	0.030258	-0.013392	0.071533	-0.072964	-0.023184	0.023822	-0.005045	-0.050679	0.008171	-0.023211	-0.009055	-0.023453	0.025069	-0.062184	-0.018636	0.016295	-0.015204	0.009576	-0.00164	-0.013182	-0.071674	-0.053337	-0.007485
	Moraxellaceae_unclassified_unclassified(94)	Otu0134	-0.015623	0.112863	0.009677	-0.011481	-0.015474	0.018072	0.005758	-0.011757	0.065919	0.051458	0.078712	-0.076572	-0.060678	0.03899	0.019722	0.035749	-0.021842	0.013003	0.047011	-0.009221	-0.072992	0.010113	0.066679	0.048787	0.016554	0.00911	0.005715	0.011973	-0.04107	-0.032017	-0.019869	0.014902	-0.048658	0.032979	0.041664	0.010997	-0.05478	0.023444	-0.048096	-0.005997	0.021644	0.022385	-0.003918	0.009201	0.021509	0.033362	-0.018585
	Clostridiales_unclassified_unclassified(87)	Otu0135	-0.046401	0.086609	-0.0157	0.015733	0.023413	-0.040565	-0.023116	0.007091	-0.028641	0.026317	-0.023917	-0.007028	-0.045448	0.052158	0.021532	0.053093	-0.051337	0.081953	-0.015007	0.006263	-0.009101	-0.017272	-0.023634	-0.01384	-0.022473	-0.002831	-0.035703	0.032572	-0.034155	0.005024	-0.016195	-0.06604	0.013764	-0.013771	0.034129	0.039723	0.004228	0.00279	0.037842	-0.024179	-0.067305	-0.083803	0.035771	0.031063	-0.00133	-0.000854	-0.004764
	Agrococcus_unclassified_unclassified(100)	Otu0136	-0.000997	0.0573	0.02662	0.017752	0.047795	-0.039723	0.002281	0.036188	-0.003341	0.01025	0.009899	0.02575	-0.004789	0.015783	0.031396	-0.007096	-0.040557	-0.001125	0.008232	0.047389	-0.010951	-0.049894	0.025187	-0.027872	0.048527	-0.0469	-0.038848	-0.00842	0.051719	-0.01901	-0.014912	-0.022723	0.013505	-0.022088	0.023497	0.008894	0.006693	0.02634	-0.050782	0.003469	0.006817	-0.039473	0.011695	-0.026528	0.051841	0.01227	-0.02602
	Carnobacteriaceae_unclassified_unclassified(100)	Otu0137	-0.022406	-0.109566	0.032944	-0.005202	-0.143256	-0.016718	-0.0173	-0.030861	0.044884	-0.068109	-0.041494	-0.072269	0.058032	-0.04085	-0.001479	-0.041854	-0.037226	-0.027602	-0.012846	-0.008733	0.095149	0.00875	0.01548	0.037392	-0.012933	-0.034466	0.004885	-0.043432	0.041624	0.00503	-0.040154	-0.080602	0.057068	0.059834	-0.044583	-0.010927	0.025806	0.011933	-0.014835	0.032136	-0.042734	0.02439	0.002909	-0.009233	-0.070577	0.01099	0.07813
	Novosphingobium_unclassified_unclassified(71)	Otu0138	0.009559	0.00183	-0.005466	-0.026794	-0.010592	-0.049466	-0.031976	-0.006689	0.045861	0.071653	0.021418	0.081295	-0.010893	-0.000258	0.027754	0.079632	-0.052446	0.067693	-0.009122	0.00967	-0.018767	0.003626	0.000674	0.033896	-0.05121	0.04966	-0.013	0.067573	0.040996	0.018133	0.015499	0.002921	-0.02822	-0.003997	0.033579	0.00506	0.030652	-0.04379	-0.022165	0.003883	0.013986	0.0675	-0.016196	-0.005695	-0.036392	0.016829	0.015615
	Acinetobacter_unclassified_unclassified(100)	Otu0139	0.00804	0.043995	-0.018829	-0.060174	-0.011705	0.021977	0.047894	-0.018598	-0.030439	0.029676	0.042368	-0.00448	-0.039737	0.007165	0.043986	-0.009182	-0.038477	-0.001159	0.038321	-0.11549	-0.079347	0.04505	0.004589	0.004285	-0.035967	0.043379	-0.015991	0.07686	-0.062761	-0.066882	0.003404	-0.077395	0.017393	0.044702	-0.001989	0.00805	-0.016774	0.02677	0.002854	0.019459	0.022981	-0.040481	-0.03751	0.024964	0.022728	0.020108	-0.018472
	Clostridium_XI_unclassified_unclassified(100)	Otu0140	-0.023427	0.069746	0.019149	-0.00625	-0.028286	-0.036723	0.02541	-0.029545	-0.060945	-0.010175	-0.00855	0.01258	-0.022675	-0.001483	0.030559	0.004017	-0.038175	0.022173	-0.100234	-0.051789	-0.03682	-0.021097	0.044629	0.001514	-0.033479	0.017644	-0.014084	-0.014708	-0.050369	-0.031709	-0.035963	-0.027525	0.005334	0.009978	-0.021674	0.028466	0.06162	-0.045	0.048174	0.050204	-0.001289	-0.03026	-0.002886	-0.002882	0.022803	-0.009527	0.018369
	Streptococcus_suis_unclassified_unclassified(100)	Otu0141	0.037204	0.040712	0.041614	0.025601	0.002062	-0.014871	0.081713	-0.004043	0.024323	0.057413	-0.013488	-0.069889	-0.019418	0.03049	0.029282	0.001298	-0.022692	0.044011	-0.053859	-0.033242	-0.022791	0.01389	0.015164	-0.004805	-0.081968	-0.006978	-0.006302	-0.027547	0.00237	0.01374	0.038199	-0.017004	0.014975	-0.027634	0.02265	0.004786	0.017894	0.03612	0.052152	0.003438	0.014442	0.037043	0.031391	0.041222	0.023206	0.030344	-0.037898
	Porphyromonas_unclassified_unclassified(100)	Otu0142	-0.017175	0.08505	0.091321	-0.00479	-0.129196	-0.041609	-0.029959	-0.038475	-0.018797	-0.029012	-0.050067	-0.032064	0.023709	-0.031631	0.107725	0.030202	-0.044605	-0.026196	0.00116	-0.030945	0.012032	-0.002433	-0.033963	0.002504	-0.034135	-0.010277	0.036647	0.025655	0.020456	-0.003099	0.029683	-0.036964	-0.03048	-0.011959	-0.010306	0.068149	0.067318	-0.017036	0.060926	0.03772	0.020367	0.009127	-0.011676	0.056619	-0.002401	-0.002892	-0.000119
	Chryseobacterium_unclassified_unclassified(100)	Otu0143	-0.045593	0.082768	0.050839	0.049816	-0.109914	0.021678	0.03406	-0.007013	-0.017779	-0.004533	0.033589	0.023276	-0.06661	0.00322	0.009615	0.005771	-0.103058	0.026543	0.024463	-0.019391	-0.047073	-0.005823	-0.01866	0.042961	0.00624	-0.002705	-0.01221	-0.057896	-0.007936	0.016473	0.080342	-0.064872	-0.035465	0.020893	-0.009615	0.020186	0.000405	-0.057724	0.011573	-0.000529	-0.017386	0.014	0.018967	-0.026281	-0.011873	0.025574	-0.02559
	Acetobacteraceae_unclassified_unclassified(100)	Otu0144	-0.071819	-0.016909	0.000912	-0.023397	-0.076222	-0.005819	-0.023056	-0.072659	0.002844	-0.005353	0.002504	0.05993	-0.019338	0.02014	0.077951	-0.033994	-0.020381	0.030381	0.002509	-0.030865	-0.036626	-0.063446	0.058035	-0.007962	-0.027502	0.021587	0.006139	-0.009165	-0.018121	0.036316	-0.012701	-0.033544	-0.013976	0.016315	-0.027165	0.057973	0.011029	0.029977	0.052303	0.078481	0.005905	0.043043	0.046419	-0.051143	-0.033782	0.084963	-0.035474
	Brevibacterium_paucivorans_unclassified_unclassified(100)	Otu0145	-0.001024	0.039192	0.038433	0.024862	-0.050555	0.021124	-0.018058	0.026572	-0.062793	-0.038746	0.071027	-0.02574	-0.03066	0.055638	-0.000629	0.001121	0.000885	-0.009138	-0.048661	-0.05378	-0.012852	-0.012534	-0.015339	-0.007623	0.027703	-0.007616	0.001512	0.021239	-0.030424	-0.011896	-0.007113	0.029003	-0.02002	0.031757	-0.019842	0.051464	-0.037049	-0.004113	0.050709	-0.030166	0.01273	0.046589	-0.015399	0.069867	0.094964	-0.008173	-0.011615
	Micrococcaceae_unclassified_unclassified(62)	Otu0146	-0.014457	0.067982	-0.005525	0.036762	-0.02114	-0.039	0.031338	-0.041462	-0.018999	0.03697	-0.014134	-0.051694	0.060371	-0.024597	-0.013271	0.07354	0.050996	0.04129	0.030333	0.026696	-0.036821	0.010085	-0.009573	0.034743	0.032114	0.02858	0.030557	0.028119	-0.019635	-0.004922	-0.036703	0.018999	-0.002731	0.02053	0.012683	-0.003868	-0.062019	-0.016288	0.069994	0.014187	0.040299	-0.053706	-0.020212	0.026621	-0.018296	0.039192	-0.015166
	Corynebacterium_unclassified_unclassified(100)	Otu0147	-0.066032	0.087248	0.019777	0.044087	-0.002101	-0.031021	-0.028626	-0.014222	0.019684	0.055632	-0.038486	-0.057589	-0.095343	0.015264	0.005992	0.027445	0.042948	0.034768	-0.014944	0.040676	-0.079292	-0.027603	0.024946	0.016557	0.015834	0.063667	0.026479	0.057204	-0.008086	-0.022208	0.012729	-0.04726	0.00221	0.043111	-0.017033	-0.039466	0.052344	-0.024677	-0.001008	-0.030251	-0.044324	-0.028417	-0.009341	-0.033802	0.073916	0.007841	-0.094394
	Burkholderiales_unclassified_unclassified(100)	Otu0148	-0.062052	0.036008	0.010455	0.034358	0.120236	-0.071059	-0.001815	-0.039547	0.060708	0.109998	0.058624	-0.022247	-0.058002	0.110339	0.004436	0.088042	0.066338	0.087141	0.083706	0.025646	-0.027106	-0.057811	-0.086693	-0.002046	-0.028104	0.201298	-0.066717	0.041881	0.008747	0.091617	0.049799	0.004317	-0.024268	-0.00698	0.101173	-0.003555	-0.041753	0.005314	-0.074971	-0.068472	0.056436	-0.030703	0.043403	0.006717	-0.023758	-0.023809	-0.003246
	Devosia_unclassified_unclassified(100)	Otu0149	-0.039143	0.049531	-0.025126	0.072809	-0.020339	-0.037265	0.030529	-0.05508	-0.012523	-0.034481	0.009789	0.005742	0.011714	0.042088	-0.01054	-0.026964	0.083058	0.014068	0.004507	-0.024902	-0.008392	0.0124	0.077627	0.053641	-0.05889	0.016493	-0.074483	-0.028468	-0.008361	0.022711	0.036069	-0.023337	0.020446	0.022553	0.009636	0.022877	0.023046	0.039236	-0.023656	0.063075	0.023454	0.019541	0.017074	0.019818	-0.00215	0.010541	0.005867
	Bradyrhizobiaceae_unclassified_unclassified(78)	Otu0150	0.008812	0.098975	0.031688	0.009106	-0.009352	0.012591	0.04263	-0.022181	-0.01592	-0.021881	0.082005	-0.051603	0.026873	-0.015848	0.005674	-0.004356	-0.01608	0.030391	0.022368	-0.016795	0.030437	-0.066798	-0.015322	0.045748	-0.009034	-0.05196	0.01878	-0.033088	-0.003631	-0.00385	0.051551	-0.061784	0.013323	0.01506	-0.041122	0.022247	0.025704	0.054688	0.068073	-0.011992	-0.01319	0.026587	0.011175	0.033049	0.04848	0.04137	0.008718
	Sphingomonadaceae_unclassified_unclassified(100)	Otu0151	-0.007977	0.033537	-0.064058	-0.001992	-0.006215	-0.052944	-0.023998	-0.033891	0.117482	0.044782	-0.007268	-0.013402	-0.006493	-0.002722	0.0481	0.060554	0.006446	0.080301	0.022625	-0.017004	0.038369	0.008135	0.025933	0.009757	0.016052	-0.022267	-0.037668	0.084791	0.072083	0.067238	-0.051771	-0.034129	0.040277	0.06705	0.050006	-0.003628	0.049412	-0.026219	0.00033	-0.066663	-0.024041	-0.019601	0.030965	-0.027107	0.06494	-0.012418	-0.020734
	Kaistobacter_unclassified_unclassified(100)	Otu0152	-0.035743	0.024609	0.064106	-0.030157	0.030401	0.007823	0.020358	0.062425	-0.048111	0.06884	-0.051711	-0.041457	-0.019877	-0.009765	0.000969	0.036404	-0.026799	0.069653	-0.004784	-0.008566	0.033227	-0.055341	0.012581	0.046036	-0.034814	0.010126	0.013282	0.110394	0.040596	0.003915	0.013468	-0.039599	0.085941	0.021698	0.034076	0.038911	-0.01277	0.074121	0.036196	0.023292	-0.020609	0.043049	0.014906	-0.038801	0.025187	0.00114	-0.030638
	Geodermatophilus_unclassified_unclassified(100)	Otu0153	-0.03484	0.083849	0.046396	0.024725	0.043457	-0.04343	0.036829	-0.037475	-0.075368	0.026175	-0.004387	0.002629	-0.070567	0.002726	0.015738	-0.011827	-0.0646	0.026215	-0.020472	-0.020797	-0.015365	0.002625	-0.030122	0.022783	0.016314	-0.028973	-0.0295	0.028698	0.024918	-0.001443	0.006904	-0.016014	-0.069997	0.027071	-0.000324	0.031185	0.025475	0.026943	0.023864	0.028047	-0.063556	0.00638	0.009105	0.008174	0.047805	0.046519	0.012402
	Firm5_unclassified_unclassified(100)	Otu0154	0.047115	0.186065	0.07232	0.070324	-0.078041	0.075496	0.02971	0.051202	-0.06067	-0.033534	-0.032749	0.054434	-0.080819	0.025774	0.0141	-0.048171	-0.015308	-0.015693	0.02013	0.030593	-0.02592	0.022812	0.004344	0.114822	-0.094137	0.003665	-0.084807	-0.028691	-0.007007	-0.023677	0.147111	-0.086332	-0.003821	-5.6e-05	0.003249	0.065881	-0.025408	0.034614	-0.004547	-0.017334	0.039226	-0.018786	0.124455	0.007412	0.03263	0.048414	-0.025652
	Lysinibacillus_unclassified_unclassified(100)	Otu0155	-0.023168	-0.033151	-0.046652	-0.092904	0.16105	-0.129291	-0.101662	-0.050236	0.196484	0.21932	-0.043298	0.029582	0.049783	0.022678	-0.032827	0.196889	-0.025346	0.185106	0.071954	0.016505	0.034064	0.042772	0.062823	-0.026825	0.045345	0.1492	0.048999	0.033548	0.007782	0.109971	0.044913	-0.084165	-0.013691	-0.007739	0.128982	-0.107602	-0.045673	0.013691	-0.022051	0.082489	-0.017558	-0.03304	0.010831	-0.018821	-0.032483	-0.032489	0.115901
	Rhizobiales_unclassified_unclassified(100)	Otu0156	0.010985	0.079822	0.07729	-0.01868	-0.041656	-0.004058	0.046266	0.010018	-0.030521	-0.029529	0.059958	-0.047316	-0.092613	-0.018933	0.032584	0.020175	0.041155	0.057443	-0.029527	0.01236	-0.001067	-0.064825	-0.01986	-0.009745	-0.024411	-0.006606	0.026606	-0.034701	0.046731	0.039521	0.013134	-0.011655	-0.040782	0.060645	0.051021	0.02873	0.039462	-0.029043	-0.026062	-0.002379	-0.007842	-0.017506	0.003082	0.020811	-0.027887	-0.007305	-0.005213
	Geodermatophilaceae_unclassified_unclassified(100)	Otu0157	0.003005	0.038056	0.045181	0.109667	0.03605	0.0388	0.024953	0.006875	-0.00268	0.074908	-0.036314	0.065516	-0.02547	0.033416	-0.005814	0.039771	0.017767	0.055871	-0.01903	0.048974	-0.06053	-0.011723	0.026613	-0.031132	0.036613	0.027097	0.021683	0.035052	0.02365	-0.037714	0.012819	0.049885	0.011642	0.061215	0.037413	-0.040807	-0.014867	-0.054359	-0.020606	0.016326	0.037693	0.062068	-0.046273	-0.012184	0.008748	0.004152	-0.013413
	Chryseobacterium_unclassified_unclassified(100)	Otu0158	-0.005163	-0.026288	0.022336	-0.024195	-0.139173	-0.047701	-0.008555	-0.078594	-0.010419	-0.03112	-0.003418	-0.037212	0.08186	0.02089	0.007728	-0.054276	-0.026192	-0.000303	-0.071684	0.038722	-0.022772	0.027919	0.052577	0.01752	-0.036789	-0.009873	0.038083	-0.0159	0.055372	0.047807	-0.017752	0.027213	0.047909	0.034498	0.024501	-0.064391	0.043739	0.033177	-0.019972	0.017674	-0.044604	0.006452	-0.015776	-0.003018	-0.025352	-0.00477	0.16226
	Bacillaceae_2_unclassified(69)	Otu0159	-0.001723	0.071537	-0.031026	-0.087173	-0.032109	-0.046192	-0.064156	-0.0498	0.029436	0.011783	-0.017081	-0.017745	-0.023105	0.047745	0.024084	0.051389	-0.034588	0.074973	-0.033609	0.003376	-0.067135	0.055546	0.019011	0.042216	-0.007851	0.065231	-0.006716	-0.019448	0.008173	-0.003947	-0.027067	-0.061432	-0.036541	0.044512	0.02582	-0.009093	0.03384	0.004618	0.006289	-0.018049	0.042802	-0.004279	-0.050954	0.040469	0.052486	0.023184	0.01777
	Bacteroides_unclassified_unclassified(100)	Otu0160	-0.00918	0.071089	-0.023663	-0.01108	-0.017581	0.003913	-0.065415	-0.028143	-0.017897	0.036153	-0.02619	0.002595	0.050063	0.057263	0.070098	0.04336	0.041693	0.043235	-0.032859	-0.02069	-0.027451	0.038386	-0.05364	-0.049473	-0.003863	0.047556	-3e-06	-0.030907	0.038312	0.013598	-0.017659	-0.008474	0.03658	-0.012447	0.095373	0.069975	-0.034468	-0.046751	0.01709	0.01642	0.055668	-0.056654	0.094497	0.054738	0.060579	0.071001	-0.012368
	Lactococcus_lactis_unclassified_unclassified(100)	Otu0161	-0.016849	-0.021142	-0.047074	-0.00566	-0.045621	-0.016099	0.032458	-0.018045	0.021047	0.038187	-0.008137	0.060617	0.034379	0.025028	0.001867	0.071097	-0.011954	0.043313	-0.09895	-0.021107	-0.065304	-0.061903	0.048579	-0.021917	-0.096691	0.046637	0.055337	-0.046091	-0.000311	0.032487	-0.017956	0.015545	0.017688	-0.028354	0.048717	0.027294	0.034026	-0.050514	0.042235	-0.016799	-0.032215	-0.029715	0.003027	-0.007818	-0.03489	-0.001793	-0.060864
	Lactobacillus_unclassified_unclassified(82)	Otu0162	0.042781	0.038885	0.016647	0.031684	0.016855	-0.03162	0.086086	-0.026405	0.018322	0.067921	0.000246	0.009996	-0.026551	-0.046886	-0.0183	0.069755	-0.008786	0.055987	-0.019496	-0.010219	-0.012883	-0.006545	-0.002653	0.031349	-0.042849	0.046203	0.041615	-0.056391	-0.015762	0.016885	-0.053783	-0.033079	0.008286	-0.000394	-0.038377	0.022996	-0.050985	-0.032251	-0.063085	0.053158	0.020452	-0.026163	-0.002732	-0.022676	-0.035699	0.011798	-0.009866
	Corynebacterium_kroppenstedtii_unclassified_unclassified(100)	Otu0163	0.027938	0.067145	0.007977	0.023993	0.00427	-0.013663	0.049463	0.011067	-0.025305	0.021771	0.052785	-0.003955	-0.067144	0.030786	0.017887	-0.021416	0.032001	0.043499	-0.086638	-0.074073	-0.029743	-0.051502	0.021195	0.050129	0.002485	-0.034403	-0.003596	-0.016186	-0.01257	-0.007987	0.012778	0.002903	-0.022427	-0.000956	-0.046198	-0.037705	-0.01642	0.085787	-0.039656	-0.003726	0.02101	0.014182	0.000461	-0.011945	0.033372	0.011699	-0.093251
	Intrasporangiaceae_unclassified_unclassified(100)	Otu0164	0.006487	0.076036	0.058152	0.026582	-0.059189	-0.039409	0.02465	-0.008148	-0.001295	-0.014835	0.025163	0.009859	-0.014082	0.027078	0.014392	-0.025591	0.000686	0.013714	0.021809	-0.042373	0.011063	0.011697	0.076055	0.054109	0.073897	-0.034672	-0.030085	-0.095893	0.032515	0.013317	-0.004535	-0.057868	-0.110546	-0.015205	-0.027855	0.011503	0.021104	0.042255	-0.031377	0.01854	-0.03536	-0.01203	-0.008785	0.052768	-0.062995	0.07427	-0.006026
	Sphingomonas_unclassified_unclassified(75)	Otu0165	-0.017361	0.080594	-0.027766	-0.006657	0.006793	-0.023209	-0.046454	-0.020633	-0.043574	0.012485	0.068149	-0.042645	-0.035573	-0.019796	0.002161	0.004149	-0.037391	0.011262	0.002598	-0.030177	-0.014964	-0.001723	0.024893	-0.092275	0.056318	0.002586	0.039415	0.041204	-0.06717	0.004423	0.077533	-0.008149	-0.014306	-0.042239	0.053009	0.007427	-0.003705	-0.053566	0.057302	0.006238	-0.038115	0.014333	0.016791	0.017533	-0.040123	-0.008692	0.014555
	Flavobacterium_unclassified_unclassified(100)	Otu0166	-0.003604	0.000106	-0.010039	0.002829	-0.05959	0.010558	0.04151	0.003109	-0.025271	-0.040369	0.057548	-0.013265	0.011864	0.051744	-0.037868	-0.047313	-0.026863	0.000999	-0.081193	-0.042387	0.001537	0.032252	0.057532	0.01552	0.002386	0.053075	0.048972	0.008292	0.039603	-0.015926	0.014138	-0.029668	0.000773	-0.033144	0.022861	-0.038557	0.041216	0.021455	0.022294	-0.019916	-0.029208	0.036793	0.046176	0.050405	0.010807	0.005657	-0.06958
	Flavobacteriaceae_unclassified_unclassified(100)	Otu0167	0.005037	0.164846	0.038203	-0.089399	-0.024239	-0.072234	-0.020346	-0.030765	-0.048689	-0.016628	0.114897	-0.011794	-0.00304	0.045719	0.030488	-0.018181	0.001837	0.012229	-0.03393	-0.085928	0.028815	-0.038535	-0.035942	-0.066461	-0.028954	0.023076	0.032254	0.01418	0.00386	-0.075128	0.055491	0.02649	-0.027632	0.043852	-0.002758	-0.07553	-0.026503	0.086219	-0.020331	0.021414	0.015988	0.042155	-0.044906	-0.002281	0.063805	-0.028351	0.000408
	Firm4_unclassified_unclassified(100)	Otu0168	-0.043754	0.104101	0.017689	0.013355	-0.041228	0.000917	-0.008864	-0.069353	-0.044321	0.022903	0.009687	0.030855	-0.005829	0.02588	-0.026038	-0.025398	-0.037106	0.03263	-0.05688	-0.069828	-0.04106	0.030875	-0.022811	-0.024779	0.015529	0.03043	-0.03057	-0.049596	-0.010962	-0.043302	-0.044149	-0.011924	0.056916	-0.017094	0.001171	-0.018033	0.00295	-0.021935	0.025111	0.026197	0.003417	0.02508	-0.01523	0.036545	0.061115	0.036529	-0.040768
	Duganella_unclassified_unclassified(100)	Otu0169	-0.007459	0.120002	0.101704	0.020943	-0.02453	-0.061057	-0.010065	-0.068006	-0.035795	-0.026429	-0.076679	0.036877	-0.001428	-0.028856	-0.057751	0.004295	-0.019074	-0.04301	-0.035614	-0.044392	-0.036219	0.001384	0.024547	-0.050692	0.003677	-0.052325	-0.021244	-0.011379	0.06277	-0.059303	0.006377	-0.007382	0.04792	0.007044	0.012904	-0.037869	0.038874	-0.003767	0.01382	0.043068	0.071104	0.006572	0.045027	-0.012752	-0.045957	0.070906	-0.035466
	BeeBifido_unclassified_unclassified(86)	Otu0170	-0.026726	-0.0174	0.005832	-0.015549	0.03039	-0.098774	0.000628	-0.055077	0.002157	0.071899	0.054596	0.038041	-0.017623	0.026792	-0.008083	0.041855	-0.032091	0.069082	-0.036792	-0.040248	0.017613	-0.033762	-0.001169	0.02354	0.022544	0.064356	0.042369	0.046931	0.022618	0.043974	0.031025	-0.022197	-0.01297	0.050623	0.070698	0.019739	-0.053869	0.004802	-0.002337	-0.078887	-0.050689	0.000956	0.037846	0.050515	-0.002503	-0.003153	-0.00647
	Clostridium_unclassified_unclassified(100)	Otu0171	-0.034853	0.033367	-0.005598	0.045285	-0.018529	-0.021792	-0.00319	-0.010263	-0.019589	0.052029	0.025247	-0.04731	-0.017516	0.030213	-0.026461	0.001021	-0.023532	0.003981	-0.057409	-6.3e-05	0.065128	0.005202	-0.019971	-0.01271	0.035605	0.063687	0.019818	-0.02092	0.014477	-0.015789	0.019959	-0.008079	-0.047282	-0.032795	0.0364	0.016921	-0.008676	-0.02015	-0.045292	0.006788	0.010446	0.014294	0.05383	-0.011974	0.014519	0.005636	0.015361
	Nocardiaceae_unclassified_unclassified(94)	Otu0172	-0.009646	0.039003	0.028498	0.077807	0.003692	-0.019239	0.005945	0.035211	-0.003251	0.030073	-0.016045	-0.018764	-0.060389	0.015665	0.027375	0.067916	-0.008659	0.011304	0.006846	0.07614	-0.023645	0.065452	-0.013162	0.016047	-0.005205	0.096347	-0.003994	-0.05136	0.054296	0.0493	0.01993	-0.113263	-0.084975	0.003134	0.047584	0.0286	0.014578	0.059274	-0.022298	-0.04835	-0.105103	0.002853	0.000633	-0.037362	-0.014931	-0.027471	-0.005627
	Alphaproteobacteria_unclassified_unclassified(100)	Otu0173	-0.007933	0.042072	0.004153	0.006778	-0.012598	-0.022148	0.01979	-0.029845	-0.045386	0.003242	0.057773	-0.014923	-0.092271	-0.018258	0.040238	-0.032142	-0.028746	0.067562	-0.034785	-0.096	-0.071363	-0.011251	-0.000109	0.043221	-0.003672	-0.020563	0.085492	0.039456	0.017426	-0.034326	0.028969	-0.009765	-0.018979	-0.003828	-0.021134	-0.000822	0.081726	-0.065449	0.004243	-0.065707	0.002825	0.039568	0.042652	0.092746	0.054558	-0.076471	-0.00686
	Staphylococcaceae_unclassified_unclassified(100)	Otu0174	-0.022213	-0.000846	-0.078169	0.069229	-0.030685	-0.038884	0.024839	-0.069509	-0.088211	0.029012	-0.027775	0.037694	0.043084	0.026346	0.018166	-0.002218	-0.015529	-0.042041	-0.032139	-0.054595	-0.070071	0.008896	0.01242	0.003917	-0.1107	-0.04305	-0.040533	-0.054671	0.015721	-0.008663	0.001423	0.048174	0.101491	-0.048547	-0.017044	0.050717	0.020907	0.010198	0.067939	0.013593	0.006905	0.058616	0.057253	0.024737	-0.044216	-0.009765	0.034418
	Acinetobacter_unclassified_unclassified(100)	Otu0175	0.020568	-0.030539	-0.004548	-0.024464	-0.069027	-0.000397	0.069462	0.089904	-0.022461	0.003355	0.04016	-0.007446	-0.030946	0.007542	-0.006438	0.012946	-0.061169	0.004071	0.012328	-0.067146	0.062559	0.081089	0.004546	0.012048	0.067181	-0.022213	-0.008399	0.000802	0.025041	0.031317	-0.029568	0.016609	-0.017392	-0.01735	0.014422	0.070114	-0.010684	0.058037	0.005251	-0.057021	-0.014564	-0.058544	-0.00327	0.018272	-0.040688	0.030351	-0.001968
	Cellulomonadaceae_unclassified_unclassified(100)	Otu0176	-0.013367	0.061957	0.000887	-0.0053	0.029146	-0.032918	-0.091558	-0.079998	0.014545	0.135778	0.007293	0.009866	-0.034058	0.018907	-0.000785	0.072561	0.01144	0.142788	0.019103	-0.011457	-0.039361	-0.021771	0.017356	-0.094198	-0.074167	0.03044	-0.033774	0.007324	0.009854	0.001445	-0.055289	-0.087375	-0.034555	0.003204	0.083979	0.017551	-0.019069	0.056249	0.008752	0.027111	0.014327	0.020845	-0.049533	-0.0683	-0.007968	0.032604	-0.05042
	Anaerococcus_unclassified_unclassified(100)	Otu0177	-0.063217	0.051697	0.061396	-0.017816	-0.090217	-0.011393	-0.03261	-0.029483	-0.05754	0.084057	-0.036278	-0.00131	-0.063814	0.020069	0.04338	0.074278	0.020297	0.051273	-0.003951	-0.010559	0.009076	-0.04674	0.022212	-0.04894	-0.056005	0.069285	0.04294	-0.032127	0.017102	-0.016321	-0.016825	-0.076227	0.004394	0.006007	0.022305	-0.035417	0.000509	0.016444	0.063884	0.033292	0.016606	-0.023543	0.044405	0.029748	-0.035072	-0.06831	0.0248
	Corynebacterium_amycolatum_unclassified_unclassified(100)	Otu0178	-0.02324	0.030478	-0.022615	-0.021785	-0.026749	-0.00828	-0.011097	0.053955	-0.031611	0.018078	0.030812	0.07776	-0.010345	0.082841	0.038022	0.03413	-0.015622	0.049843	-0.047067	-0.005051	0.002421	-0.028338	0.024722	0.011964	-0.046918	0.060696	0.013483	0.01254	0.006986	0.028962	0.003456	-0.015004	0.000585	-0.007287	0.01606	0.005465	-0.030078	0.036169	0.022093	0.046519	0.049992	-0.009525	0.060431	0.013911	0.107934	-0.027962	-0.005985
	Acinetobacter_unclassified(100)	Otu0179	0.011895	0.085161	0.020555	-0.01799	-0.018091	-0.054883	0.025774	-0.006258	-0.038161	-0.011814	0.049651	-0.013488	-0.033649	0.004587	0.057528	0.001246	-0.019916	0.019355	-0.003921	-0.099337	0.03106	-0.001179	-0.029836	-0.015161	-0.009514	-0.040962	-0.024946	0.022518	-0.007228	-0.019717	0.022711	-0.102656	-0.045622	-0.002903	0.029048	-0.022096	-0.001653	-0.052464	-0.035327	-0.000824	0.011157	0.035142	0.031175	0.028304	-0.006057	0.014352	0.037437
	Sphingomonas_unclassified_unclassified(100)	Otu0180	-0.047607	0.089946	0.067285	0.026323	-0.058543	-0.088785	-0.024914	-0.026013	-0.098089	-0.001586	-0.045348	0.031487	0.018198	0.033736	-0.018662	0.000324	0.025704	0.037248	-0.012099	-0.072237	-0.014822	0.003818	-0.047313	-0.010548	0.018799	0.004727	0.032925	-0.04253	-0.024103	-0.034621	0.005579	0.005474	-0.025305	0.002992	-0.026181	0.069768	-0.038795	0.016786	0.02369	0.01176	0.056233	0.004972	0.043265	0.002055	-0.025533	0.083211	-0.03551
	Sphingobacteriales_unclassified_unclassified(100)	Otu0181	0.01537	0.062968	0.048328	-0.056149	0.065033	0.005567	0.004004	-0.045302	-0.037477	0.025355	0.054334	-0.030014	-0.046135	-0.033015	0.032512	0.027483	-0.013606	0.040913	-0.001299	0.032893	0.001392	-0.036273	-0.01276	-0.002778	-0.010488	-0.016652	0.002952	-0.012107	0.009879	-0.000335	0.024598	-0.010182	0.014801	-0.00441	-0.014015	-0.029357	-0.02294	0.006536	-0.014693	-0.018076	0.003401	0.042571	-0.021478	0.066473	-0.042846	-0.032624	0.021736
	Planococcaceae_unclassified_unclassified(100)	Otu0182	-0.006321	0.097645	0.050485	0.000668	-0.028135	0.002789	-0.023916	-0.018313	0.019879	-0.018287	-0.012139	-0.063128	-0.087295	-0.01859	-0.015525	-0.023044	0.040021	-0.011398	-0.027059	0.005095	-0.051952	0.050988	-0.021991	0.000497	0.023272	0.028507	-0.023237	0.015772	0.022785	-0.016256	0.059772	-0.057849	-0.072638	0.080271	-0.081515	-0.014749	-0.027136	0.008107	-0.000412	-0.046604	-0.043075	-0.008425	0.002435	0.017798	0.037459	0.013471	-0.027866
	Ornithinimicrobium_unclassified_unclassified(83)	Otu0183	-0.045934	-0.010194	-0.018493	-0.098813	-0.034538	-0.069607	-0.020068	-0.09129	0.045712	0.021916	0.013815	0.025852	0.007145	-0.008318	0.012416	0.064938	-0.04214	0.016953	-0.010074	-0.075166	0.002527	0.018561	0.012812	-0.043957	0.002144	0.024281	-0.005569	-0.059052	0.002482	0.008126	-0.074989	0.033016	0.0439	0.013346	0.032895	0.028488	0.040008	-0.02541	0.113641	-0.004834	0.008382	-0.001045	-0.022444	0.030739	0.058449	0.026778	-0.006664
	Staphylococcaceae_unclassified_unclassified(100)	Otu0184	-0.068712	0.036279	0.046189	0.09844	-0.065928	0.021863	0.069876	-0.033529	0.044367	0.036599	-0.008528	0.048257	-0.01915	0.032246	0.03658	0.035076	-0.008045	0.103312	0.020957	-0.004587	-0.013274	0.033281	0.00434	-0.009524	0.024897	-0.038913	-0.006601	0.02025	0.011789	-0.036206	0.052071	0.005738	0.005111	0.0023	0.00352	-0.043716	-0.050816	-0.018302	0.006134	0.070224	-0.019617	0.057133	0.025904	0.027341	-0.001816	-0.023681	-0.032062
	Sphingobium_unclassified_unclassified(100)	Otu0185	-0.048478	0.10999	-0.003741	-0.032627	0.089239	-0.027786	-0.022672	-0.062828	0.066488	-0.043938	0.009181	0.057227	-0.036634	0.031116	0.043466	0.053126	0.018879	0.033964	0.012784	0.012335	-0.046746	0.014984	0.05026	0.054668	0.01182	0.011702	-0.007387	0.033362	-0.003391	0.042942	-0.020271	-0.059843	-0.022494	0.022192	0.02162	0.028041	0.025174	0.032186	-0.010025	0.046513	0.015577	-0.037946	-0.022153	0.085436	0.057316	-0.010971	-0.004132
	Streptococcus_unclassified_unclassified(100)	Otu0186	-0.085661	0.028132	0.021679	0.000141	-0.072628	-0.02501	0.006284	-0.042371	-0.052856	0.043588	0.034683	0.065055	-0.007394	0.016635	0.015038	0.04948	0.03059	0.07285	0.05211	-0.041837	-0.057941	0.003358	-0.01614	0.020136	-0.009906	-0.005226	-0.086358	-0.020966	0.046828	0.000979	0.073914	-0.038013	0.026868	0.03262	0.002478	0.014611	-0.027423	-0.009197	0.028479	-0.009058	-0.039181	0.035503	0.034604	0.004724	-0.015532	0.017826	-0.001959
	Lysobacter_unclassified_unclassified(55)	Otu0187	-0.005481	0.03478	0.035035	-0.047106	0.012301	-0.03692	-0.073276	0.004622	0.035864	0.058441	-0.013939	0.042732	0.068419	0.029168	0.02245	0.088085	0.00118	0.053389	-0.036024	0.053717	-0.023127	0.036173	-0.051917	-0.032866	0.018148	0.015653	-0.009177	0.010919	0.051104	0.086825	-0.002855	0.023256	0.020184	0.015112	0.08329	-0.003807	-0.023627	-0.016806	0.053597	-0.028946	0.040291	-0.019837	-0.008565	-0.028301	0.08024	0.009574	-0.027524
	Rubellimicrobium_unclassified_unclassified(100)	Otu0188	-0.042736	0.089879	-0.01511	0.016918	-0.045316	-0.037928	0.002808	0.019737	-0.01475	0.001469	0.00676	0.038036	-0.068354	0.05764	-0.033541	0.061552	-0.026139	0.053146	-0.004654	0.019373	-0.014149	-0.048883	-0.020251	-0.063273	-0.035402	0.021963	-0.073193	-0.057391	0.082364	0.081666	-0.018913	-0.073272	0.059177	0.019278	-0.034478	0.102825	0.017199	0.025377	0.015644	0.031231	-0.001982	0.025329	-0.010679	0.04712	0.047217	0.002769	0.022822
	Acetobacteraceae_unclassified(92)	Otu0189	-0.05908	0.063335	0.003846	0.020521	-0.056822	-0.092829	-0.015924	-0.027537	-0.052129	0.015205	0.030372	0.062232	-0.072172	0.056801	0.005331	-0.021317	-0.015197	0.026409	-0.068721	-0.051194	-0.02829	0.023791	0.04176	0.009808	0.01886	0.03046	0.029642	0.013835	0.013728	0.021696	0.050254	-0.019497	0.019937	0.009062	-0.003018	0.016654	-0.02145	-0.004081	-0.063487	0.020277	0.006386	0.003379	0.024237	0.017144	-0.007826	0.024075	-0.039407
	Actinomycetales_unclassified_unclassified(100)	Otu0190	0.001981	0.09573	0.013757	0.018374	0.043343	0.021145	0.01124	0.0202	-0.004822	0.029773	0.051377	-0.02519	-0.058246	0.057915	0.022887	-0.035905	-0.000997	-0.015482	-0.041767	-0.041436	0.03189	-0.000294	-0.035811	0.003004	0.036024	0.022732	0.040215	-0.001339	0.035149	0.004021	-0.007649	-0.046342	-0.026452	0.039727	-0.020494	0.062423	0.014065	0.039067	0.036984	0.023705	0.056872	-0.075466	-0.045812	-0.010952	0.035017	-0.000806	0.004276
	Leifsonia_unclassified_unclassified(100)	Otu0191	-0.079649	0.101033	0.043778	0.03902	0.011244	-0.031437	0.043491	-0.001646	0.075382	0.049444	0.003161	-0.018986	-0.098731	0.008311	-0.011307	0.006064	0.039792	0.049281	-0.029213	-0.012719	-0.034578	0.012865	-0.051416	-0.014071	0.018633	0.024347	-0.005081	-0.080606	0.006623	-0.040298	-0.018554	-0.001075	-0.035793	-0.055366	-0.049997	-0.01552	0.012024	-0.029724	-0.014352	-0.003599	0.000237	-0.015025	0.050148	0.026486	0.003603	0.013567	-0.028116
	Paracoccus_unclassified_unclassified(100)	Otu0192	0.022713	0.061018	0.098823	0.030634	-0.017403	0.006142	0.047688	0.000539	-0.006441	0.006513	-0.045936	-0.033584	-0.065896	0.002894	0.01124	0.001289	-0.032818	0.026902	-0.048242	-0.000979	-0.083346	-0.034453	0.007638	0.101607	0.047648	-0.035147	-0.053041	-0.02537	0.035512	-0.014651	-0.003082	-0.009256	0.007438	0.077123	0.029984	0.079412	-0.03084	0.026273	0.018439	-0.00827	-0.017645	0.016957	0.029175	0.021652	-0.040397	-0.011214	-0.07796
	Clostridiales_unclassified_unclassified(80)	Otu0193	-0.02147	0.088223	-0.016823	-0.031686	-0.005777	-0.025674	-0.005496	-0.049994	-0.00032	0.075131	0.033895	0.045751	0.033259	-0.03311	0.065487	0.036158	-0.034616	0.043191	-0.033228	-0.022621	-0.050412	0.003575	-0.015594	-0.026166	0.004247	0.004025	-0.012833	0.005751	0.0001	0.049377	-0.007276	0.003653	0.023919	0.027274	0.057611	0.02909	0.012745	0.050298	-0.010465	0.013846	0.01558	0.053324	-0.009952	-0.03128	0.037301	0.002573	0.00223
	Arthrobacter_unclassified_unclassified(100)	Otu0194	-0.023083	0.066977	0.07755	0.026236	-0.052299	-0.063606	0.00406	0.007385	-0.023098	0.023333	0.017386	0.002898	-0.019254	-0.018951	0.002809	-0.010627	-0.015981	0.027031	-0.030438	0.015488	-0.015937	-0.037398	0.039997	-0.026245	0.058397	0.036637	-0.017613	-0.054339	-0.058023	-0.025136	0.009724	-0.027343	0.023433	-0.059424	-0.048596	-0.003926	0.01925	-0.050161	0.050509	-0.050622	-0.005566	0.01334	0.022407	0.052148	0.009613	0.040303	0.025925
	Lactobacillus_unclassified_unclassified(63)	Otu0195	0.120039	0.097914	0.050399	0.149994	-0.041422	-0.000304	0.22111	0.048933	-0.050875	-0.059909	0.121592	-0.089413	-0.029937	0.007064	-0.003018	-0.065719	-0.0106	-0.041331	-0.056089	-0.045295	0.034813	0.072426	0.017949	-0.008472	0.004538	-0.021727	0.028228	0.01212	0.061138	-0.033311	-0.015964	0.010284	-0.011894	-0.021751	-0.072584	0.075425	-0.001153	0.040538	0.017863	0.120605	0.015258	0.005894	-0.020099	0.015577	-0.003211	0.061628	0.03094
	Aeromonas_unclassified_unclassified(100)	Otu0196	0.030759	-0.024927	-0.027589	-0.001514	0.026126	0.035402	0.019504	0.079987	0.035318	-0.015391	0.014219	0.002977	0.016557	0.007447	0.058492	0.018069	-0.091039	0.00297	-0.068252	-0.061031	0.063479	0.072925	0.022414	-0.002639	0.18208	-0.031606	0.110491	0.073043	-0.006042	-0.003432	-0.028542	0.048344	0.03459	0.030872	0.012916	0.044392	0.104957	-0.012065	-0.041183	-0.029776	0.044291	-0.046877	0.013148	0.008078	0.071596	0.017436	-0.017671
	Bradyrhizobiaceae_unclassified_unclassified(89)	Otu0197	-0.002136	0.049444	0.004088	-0.048924	-0.025414	-0.004628	-0.077116	-0.05646	0.006355	0.026282	0.032142	-0.080379	-0.010131	0.03397	0.014818	0.083059	-0.031397	0.045248	-0.014922	-0.022939	0.005437	-0.037978	-0.026163	0.032906	-0.009691	0.044433	-0.033683	-0.050336	-0.10134	0.006329	-0.004853	-0.061505	-0.056668	0.083288	0.068263	0.072241	0.053898	0.017613	0.017522	-0.01197	0.023547	6e-05	0.068579	-0.020214	-0.000196	0.059855	0.003996
	Erythrobacteraceae_unclassified_unclassified(100)	Otu0198	0.117802	-0.274517	0.165912	0.24243	0.171715	0.178058	0.106985	0.147932	0.321157	0.070174	0.031347	0.046886	0.313299	-0.064899	-0.108764	0.060019	0.203237	0.017243	0.214757	0.230594	0.102649	0.031752	-0.080204	0.068403	0.073562	0.111724	0.075345	0.082129	-0.067848	0.147356	0.039815	0.193279	0.056739	-0.085543	0.06408	-0.041621	0.012574	0.059259	-0.04677	0.004577	-0.001951	0.072014	-0.033744	-0.014402	0.002067	-0.077139	0.064069
	Sphingobacteriales_unclassified_unclassified(72)	Otu0199
	Actinomycetales_unclassified_unclassified(100)	rareOTUs200
[truncated: 453 more columns]

## Sheet: Midgut p-values
Midgut p-values
	Otu0001	Otu0002	Otu0003	Otu0004	Otu0005	Otu0006	Otu0007	Otu0008	Out0009	Otu0010	Otu0011	Otu0012	Otu0013	Otu0014	Otu0015	Otu0016	Otu0017	Otu0018	Otu0019	Otu0020	Otu0021	Otu0022	Otu0023	Otu0024	Otu0025	Otu0026	Otu0027	Otu0028	Otu0029	Otu0030	Otu0031	Otu0032	Otu0033	Otu0034	Otu0035	Otu0036	Otu0037	Otu0038	Otu0039	Otu0040	Otu0041	Otu0042	Otu0043	Otu0044	Otu0045	Otu0046	Otu0047	Otu0048	Otu0049
Otu0001	1	0.289	0	0	0	0	0	0	0.061	0.025	0.157	0.084	0.216	0.156	0.301	0	0.048	0	0.445	0.23	0.036	0.108	0.361	0.12	0.169	0.024	0.109	0.422	0.326	0.072	0.181	0.024	0.289	0	0.012	0.47	0.361	0.193	0.036	0.289	0.326	0.398	0.374	0.446	0.156	0.289	0.168	0.06	0.084
Otu0002	0.289	1	0.024	0.193	0.42	0.288	0.384	0.278	0	0.06	0.012	0.024	0.001	0.168	0	0	0.482	0	0.494	0.048	0.12	0.192	0.084	0.35	0.301	0	0.374	0.35	0.024	0	0	0	0.084	0	0	0.408	0.421	0.41	0.06	0.446	0.41	0.024	0	0.194	0.315	0.35	0.205	0.109	0
Otu0003	0	0.024	1	0.036	0.036	0	0	0.12	0	0	0.144	0.072	0.253	0.3	0.614	0	0.085	0	0.205	0.373	0.435	0.242	0.036	0.614	0.483	0	0.097	0.156	0.265	0	0.036	0.301	0.408	0.145	0	0.566	0.168	0.133	0.12	0.458	0.277	0.217	0.277	0.24	0.312	0.567	0.493	0.277	0.205
Otu0004	0	0.193	0.036	1	0.325	0	0	0.024	0.025	0	0.158	0.108	0.434	0.132	0.06	0	0.325	0	0.253	0.229	0.529	0.433	0.3	0.325	0.108	0.012	0.216	0.001	0.445	0.024	0.12	0.132	0.132	0.072	0	0	0.292	0.579	0.084	0.157	0.097	0.072	0	0.385	0.024	0.373	0.385	0.687	0.398
Otu0005	0	0.42	0.036	0.325	1	0.337	0.268	0.06	0	0.012	0.18	0.41	0.169	0.24	0.205	0.012	0.036	0	0.024	0.024	0.336	0.192	0.445	0.433	0.001	0.12	0.144	0	0.206	0.084	0.434	0.036	0.096	0.396	0.06	0.241	0.543	0.037	0.012	0.289	0.373	0.073	0.18	0.096	0.519	0.036	0.385	0.24	0.17
Otu0006	0	0.288	0	0	0.337	1	0	0	0.387	0.012	0.314	0.387	0.132	0.024	0.074	0	0.435	0	0.146	0.421	0.216	0.264	0.458	0.639	0.313	0.012	0.254	0.421	0.024	0.158	0.384	0	0.072	0	0.049	0.507	0.109	0.241	0.3	0.422	0.409	0.048	0.132	0.446	0.374	0.072	0.373	0.024	0.012
Otu0007	0	0.384	0	0	0.268	0	1	0	0.036	0	0.218	0	0.218	0.542	0.336	0	0.422	0	0.434	0.218	0.364	0.254	0.06	0.264	0.445	0.012	0.364	0.193	0.122	0	0.252	0.012	0.12	0.253	0.012	0.362	0.265	0.192	0.169	0.097	0.096	0.108	0.096	0.169	0.277	0.144	0.459	0.122	0.41
Otu0008	0	0.278	0.12	0.024	0.06	0	0	1	0.338	0.001	0.024	0.492	0.28	0.013	0.012	0	0.228	0.084	0.48	0.385	0.036	0.036	0.048	0.422	0.012	0	0.18	0.387	0.242	0.409	0.362	0	0.35	0.06	0.012	0.243	0.193	0.481	0.326	0.229	0.216	0.146	0.252	0.084	0.253	0.024	0.194	0.073	0
Out0009	0.061	0	0	0.025	0	0.387	0.036	0.338	1	0	0.506	0.06	0.037	0.109	0.408	0	0.036	0	0	0	0.266	0.421	0.433	0.266	0.074	0	0.278	0.084	0.217	0	0.228	0.18	0.398	0.108	0	0.326	0.421	0.252	0.397	0.181	0.264	0.47	0.012	0.024	0.218	0.216	0.024	0.314	0.108
Otu0010	0.025	0.06	0	0	0.012	0.012	0	0.001	0	1	0.096	0.085	0.603	0.529	0.373	0	0.073	0	0	0	0.375	0.289	0.072	0.351	0.411	0	0.072	0.072	0.06	0	0.134	0.398	0.048	0.06	0	0.411	0.169	0.096	0.169	0.398	0.132	0.412	0.421	0.024	0.265	0.048	0.169	0.348	0.421
Otu0011	0.157	0.012	0.144	0.158	0.18	0.314	0.218	0.024	0.506	0.096	1	0.036	0.264	0.337	0.122	0.372	0.349	0.289	0.18	0.338	0	0.624	0.409	0.41	0.132	0.169	0.121	0.218	0.218	0.012	0.58	0.482	0.338	0.144	0.519	0.193	0.012	0.098	0.216	0.325	0.194	0.375	0.132	0.06	0.024	0.496	0.074	0.228	0.312
Otu0012	0.084	0.024	0.072	0.108	0.41	0.387	0	0.492	0.06	0.085	0.036	1	0	0.687	0.279	0.205	0.408	0.324	0.398	0.132	0.314	0.337	0.133	0.469	0.361	0.375	0.398	0.12	0.47	0.253	0.217	0.048	0.001	0.216	0.145	0.158	0.12	0.361	0.012	0.194	0.326	0.072	0.279	0.324	0.205	0.182	0.433	0.132	0.41
Otu0013	0.216	0.001	0.253	0.434	0.169	0.132	0.218	0.28	0.037	0.603	0.264	0	1	0.29	0.362	0.372	0.133	0.483	0.216	0.181	0.156	0.217	0.168	0.313	0.336	0.53	0.446	0.304	0.036	0.132	0.012	0	0.012	0	0.48	0.324	0.18	0.205	0.012	0.385	0.156	0.409	0.084	0.421	0.457	0.073	0.024	0.024	0.096
Otu0014	0.156	0.168	0.3	0.132	0.24	0.024	0.542	0.013	0.109	0.529	0.337	0.687	0.29	1	0.554	0.351	0.132	0.554	0.421	0.049	0.181	0.217	0.421	0	0.277	0.458	0.324	0.276	0.206	0.325	0.229	0.325	0.41	0.18	0.132	0.192	0.554	0.253	0.036	0.265	0.132	0.255	0.108	0.241	0.266	0.459	0.072	0.446	0.228
Otu0015	0.301	0	0.614	0.06	0.205	0.074	0.336	0.012	0.408	0.373	0.122	0.279	0.362	0.554	1	0.216	0.649	0.411	0.445	0.012	0.084	0.482	0.121	0.156	0.459	0.314	0	0.206	0.062	0.049	0.036	0.206	0.314	0.108	0.231	0.253	0.506	0.181	0.06	0.531	0.518	0.216	0.168	0.603	0.556	0.037	0.242	0	0.133
Otu0016	0	0	0	0	0.012	0	0	0	0	0	0.372	0.205	0.372	0.351	0.216	1	0.121	0	0	0.012	0.315	0.06	0.579	0.54	0.555	0	0.121	0.096	0.397	0	0.171	0.24	0.144	0.048	0	0.578	0.255	0.133	0.711	0.06	0.253	0.516	0.29	0.18	0.349	0.338	0.18	0.387	0.482
Otu0017	0.048	0.482	0.085	0.325	0.036	0.435	0.422	0.228	0.036	0.073	0.349	0.408	0.133	0.132	0.649	0.121	1	0.132	0.06	0.012	0.024	0.036	0.265	0.012	0.132	0.181	0.325	0.362	0.314	0.289	0.325	0.072	0.048	0.108	0.048	0.228	0.375	0.277	0	0.373	0	0.097	0	0.483	0.495	0.012	0.219	0.336	0.351
Otu0018	0	0	0	0	0	0	0	0.084	0	0	0.289	0.324	0.483	0.554	0.411	0	0.132	1	0	0	0.314	0.409	0.217	0.336	0.228	0	0.144	0.036	0.288	0	0.71	0.337	0.121	0.06	0	0.302	0.074	0.324	0.217	0.446	0.084	0.11	0.315	0.012	0.291	0.554	0.374	0.121	0.372
Otu0019	0.445	0.494	0.205	0.253	0.024	0.146	0.434	0.48	0	0	0.18	0.398	0.216	0.421	0.445	0	0.06	0	1	0.145	0.337	0.193	0.145	0.469	0.336	0	0.048	0.169	0.06	0.182	0.024	0.289	0.024	0.072	0	0.012	0.349	0.194	0.132	0.024	0.278	0.109	0.471	0.494	0	0.566	0.445	0.254	0.397
Otu0020	0.23	0.048	0.373	0.229	0.024	0.421	0.218	0.385	0	0	0.338	0.132	0.181	0.049	0.012	0.012	0.012	0	0.145	1	0.012	0.048	0.254	0.085	0.12	0.048	0.423	0.336	0.096	0	0.264	0.349	0.505	0.41	0	0.048	0.253	0.072	0.133	0.06	0.326	0.157	0.229	0.12	0.337	0	0.072	0.144	0.072
Otu0021	0.036	0.12	0.435	0.529	0.336	0.216	0.364	0.036	0.266	0.375	0	0.314	0.156	0.181	0.084	0.315	0.024	0.314	0.337	0.012	1	0.254	0.204	0.326	0	0.469	0.037	0.421	0.096	0.013	0.012	0.446	0.278	0.218	0.457	0.409	0.529	0.385	0.254	0.096	0.288	0	0.193	0.06	0.156	0.434	0.012	0.578	0.024
Otu0022	0.108	0.192	0.242	0.433	0.192	0.264	0.254	0.036	0.421	0.289	0.624	0.337	0.217	0.217	0.482	0.06	0.036	0.409	0.193	0.048	0.254	1	0.157	0.109	0.048	0.157	0.096	0.036	0.192	0.145	0.048	0.205	0.458	0.518	0.445	0.445	0.036	0.468	0.144	0.06	0.266	0.012	0.072	0.048	0.24	0.181	0.289	0.53	0.484
Otu0023	0.361	0.084	0.036	0.3	0.445	0.458	0.06	0.048	0.433	0.072	0.409	0.133	0.168	0.421	0.121	0.579	0.265	0.217	0.145	0.254	0.204	0.157	1	0.072	0.036	0.374	0.447	0.289	0.579	0.205	0.412	0.435	0.109	0	0.216	0.036	0.109	0.325	0.278	0.096	0.013	0.291	0.013	0.277	0.216	0.036	0.229	0.132	0.12
Otu0024	0.12	0.35	0.614	0.325	0.433	0.639	0.264	0.422	0.266	0.351	0.41	0.469	0.313	0	0.156	0.54	0.012	0.336	0.469	0.085	0.326	0.109	0.072	1	0.435	0.374	0.241	0.362	0.278	0.205	0.265	0.132	0.18	0.29	0.12	0.289	0.037	0.362	0.433	0.121	0.204	0.158	0.025	0.313	0.181	0.133	0.193	0.217	0.132
Otu0025	0.169	0.301	0.483	0.108	0.001	0.313	0.445	0.012	0.074	0.411	0.132	0.361	0.336	0.277	0.459	0.555	0.132	0.228	0.336	0.12	0	0.048	0.036	0.435	1	0.325	0	0.012	0.108	0.435	0.565	0.144	0.372	0.06	0.493	0.543	0.036	0.025	0.084	0.218	0.024	0.012	0.121	0.156	0	0.206	0.012	0.229	0
Otu0026	0.024	0	0	0.012	0.12	0.012	0.012	0	0	0	0.169	0.375	0.53	0.458	0.314	0	0.181	0	0	0.048	0.469	0.157	0.374	0.374	0.325	1	0.29	0.061	0.193	0	0.204	0.146	0	0.288	0	0.277	0.361	0.362	0.193	0.543	0.229	0.265	0.288	0.024	0.567	0.35	0.06	0.242	0.28
Otu0027	0.109	0.374	0.097	0.216	0.144	0.254	0.364	0.18	0.278	0.072	0.121	0.398	0.446	0.324	0	0.121	0.325	0.144	0.048	0.423	0.037	0.096	0.447	0.241	0	0.29	1	0.048	0.289	0.109	0.084	0.06	0.096	0.241	0.024	0.288	0.013	0.469	0.108	0.505	0.47	0.18	0.664	0.324	0.024	0	0.181	0.12	0.301
Otu0028	0.422	0.35	0.156	0.001	0	0.421	0.193	0.387	0.084	0.072	0.218	0.12	0.304	0.276	0.206	0.096	0.362	0.036	0.169	0.336	0.421	0.036	0.289	0.362	0.012	0.061	0.048	1	0.29	0.181	0.312	0.084	0.096	0.216	0.037	0.193	0.552	0.192	0.375	0.277	0.493	0.181	0.072	0.3	0.097	0.096	0.349	0.228	0.12
Otu0029	0.326	0.024	0.265	0.445	0.206	0.024	0.122	0.242	0.217	0.06	0.218	0.47	0.036	0.206	0.062	0.397	0.314	0.288	0.06	0.096	0.096	0.192	0.579	0.278	0.108	0.193	0.289	0.29	1	0.001	0.024	0.326	0.337	0	0.012	0.108	0.615	0.302	0.315	0.207	0.469	0.134	0.483	0.544	0.566	0.35	0.216	0.241	0.048
Otu0030	0.072	0	0	0.024	0.084	0.158	0	0.409	0	0	0.012	0.253	0.132	0.325	0.049	0	0.289	0	0.182	0	0.013	0.145	0.205	0.205	0.435	0	0.109	0.181	0.001	1	0.216	0.446	0.349	0.216	0	0.517	0.313	0.602	0.337	0.109	0.254	0.024	0.072	0.386	0.324	0.218	0	0.614	0.24
Otu0031	0.181	0	0.036	0.12	0.434	0.384	0.252	0.362	0.228	0.134	0.58	0.217	0.012	0.229	0.036	0.171	0.325	0.71	0.024	0.264	0.012	0.048	0.412	0.265	0.565	0.204	0.084	0.312	0.024	0.216	1	0.024	0.385	0.122	0.313	0.06	0.468	0.253	0.11	0.036	0.386	0.025	0.024	0.554	0.433	0.096	0.157	0.085	0.12
Otu0032	0.024	0	0.301	0.132	0.036	0	0.012	0	0.18	0.398	0.482	0.048	0	0.325	0.206	0.24	0.072	0.337	0.289	0.349	0.446	0.205	0.435	0.132	0.144	0.146	0.06	0.084	0.326	0.446	0.024	1	0.072	0	0.349	0.372	0.398	0.554	0.061	0.096	0.036	0.024	0.133	0.483	0.108	0.024	0.06	0.024	0.037
Otu0033	0.289	0.084	0.408	0.132	0.096	0.072	0.12	0.35	0.398	0.048	0.338	0.001	0.012	0.41	0.314	0.144	0.048	0.121	0.024	0.505	0.278	0.458	0.109	0.18	0.372	0	0.096	0.096	0.337	0.349	0.385	0.072	1	0.181	0.3	0.109	0.482	0.277	0	0.54	0.385	0.096	0.06	0.252	0.325	0.326	0.278	0.205	0.121
Otu0034	0	0	0.145	0.072	0.396	0	0.253	0.06	0.108	0.06	0.144	0.216	0	0.18	0.108	0.048	0.108	0.06	0.072	0.41	0.218	0.518	0	0.29	0.06	0.288	0.241	0.216	0	0.216	0.122	0	0.181	1	0.421	0.121	0.471	0.192	0.084	0.012	0.457	0.495	0.182	0.468	0.133	0.289	0.397	0.193	0.495
Otu0035	0.012	0	0	0	0.06	0.049	0.012	0.012	0	0	0.519	0.145	0.48	0.132	0.231	0	0.048	0	0	0	0.457	0.445	0.216	0.12	0.493	0	0.024	0.037	0.012	0	0.313	0.349	0.3	0.421	1	0.386	0.434	0.422	0.217	0.133	0.277	0.422	0.192	0.144	0.132	0.458	0.374	0.337	0.445
Otu0036	0.47	0.408	0.566	0	0.241	0.507	0.362	0.243	0.326	0.411	0.193	0.158	0.324	0.192	0.253	0.578	0.228	0.302	0.012	0.048	0.409	0.445	0.036	0.289	0.543	0.277	0.288	0.193	0.108	0.517	0.06	0.372	0.109	0.121	0.386	1	0.494	0.061	0.23	0.531	0.193	0.577	0.301	0.036	0.206	0.373	0.205	0.278	0.193
Otu0037	0.361	0.421	0.168	0.292	0.543	0.109	0.265	0.193	0.421	0.169	0.012	0.12	0.18	0.554	0.506	0.255	0.375	0.074	0.349	0.253	0.529	0.036	0.109	0.037	0.036	0.361	0.013	0.552	0.615	0.313	0.468	0.398	0.482	0.471	0.434	0.494	1	0.23	0.193	0	0.385	0.362	0.3	0.59	0.289	0.324	0.181	0.072	0.193
Otu0038	0.193	0.41	0.133	0.579	0.037	0.241	0.192	0.481	0.252	0.096	0.098	0.361	0.205	0.253	0.181	0.133	0.277	0.324	0.194	0.072	0.385	0.468	0.325	0.362	0.025	0.362	0.469	0.192	0.302	0.602	0.253	0.554	0.277	0.192	0.422	0.061	0.23	1	0.144	0.012	0.253	0.288	0.06	0.036	0.242	0.012	0.157	0.447	0.048
Otu0039	0.036	0.06	0.12	0.084	0.012	0.3	0.169	0.326	0.397	0.169	0.216	0.012	0.012	0.036	0.06	0.711	0	0.217	0.132	0.133	0.254	0.144	0.278	0.433	0.084	0.193	0.108	0.375	0.315	0.337	0.11	0.061	0	0.084	0.217	0.23	0.193	0.144	1	0.146	0.048	0.036	0.037	0.662	0.289	0.493	0.133	0.24	0.241
Otu0040	0.289	0.446	0.458	0.157	0.289	0.422	0.097	0.229	0.181	0.398	0.325	0.194	0.385	0.265	0.531	0.06	0.373	0.446	0.024	0.06	0.096	0.06	0.096	0.121	0.218	0.543	0.505	0.277	0.207	0.109	0.036	0.096	0.54	0.012	0.133	0.531	0	0.012	0.146	1	0.242	0.384	0.048	0.12	0.614	0.193	0.169	0.169	0.156
Otu0041	0.326	0.41	0.277	0.097	0.373	0.409	0.096	0.216	0.264	0.132	0.194	0.326	0.156	0.132	0.518	0.253	0	0.084	0.278	0.326	0.288	0.266	0.013	0.204	0.024	0.229	0.47	0.493	0.469	0.254	0.386	0.036	0.385	0.457	0.277	0.193	0.385	0.253	0.048	0.242	1	0.216	0.325	0.156	0	0.205	0.121	0.036	0.349
Otu0042	0.398	0.024	0.217	0.072	0.073	0.048	0.108	0.146	0.47	0.412	0.375	0.072	0.409	0.255	0.216	0.516	0.097	0.11	0.109	0.157	0	0.012	0.291	0.158	0.012	0.265	0.18	0.181	0.134	0.024	0.025	0.024	0.096	0.495	0.422	0.577	0.362	0.288	0.036	0.384	0.216	1	0.193	0.024	0.205	0.289	0.06	0.062	0.337
Otu0043	0.374	0	0.277	0	0.18	0.132	0.096	0.252	0.012	0.421	0.132	0.279	0.084	0.108	0.168	0.29	0	0.315	0.471	0.229	0.193	0.072	0.013	0.025	0.121	0.288	0.664	0.072	0.483	0.072	0.024	0.133	0.06	0.182	0.192	0.301	0.3	0.06	0.037	0.048	0.325	0.193	1	0.265	0.096	0.254	0	0.049	0.048
Otu0044	0.446	0.194	0.24	0.385	0.096	0.446	0.169	0.084	0.024	0.024	0.06	0.324	0.421	0.241	0.603	0.18	0.483	0.012	0.494	0.12	0.06	0.048	0.277	0.313	0.156	0.024	0.324	0.3	0.544	0.386	0.554	0.483	0.252	0.468	0.144	0.036	0.59	0.036	0.662	0.12	0.156	0.024	0.265	1	0.18	0.291	0.096	0.048	0.349
Otu0045	0.156	0.315	0.312	0.024	0.519	0.374	0.277	0.253	0.218	0.265	0.024	0.205	0.457	0.266	0.556	0.349	0.495	0.291	0	0.337	0.156	0.24	0.216	0.181	0	0.567	0.024	0.097	0.566	0.324	0.433	0.108	0.325	0.133	0.132	0.206	0.289	0.242	0.289	0.614	0	0.205	0.096	0.18	1	0.084	0	0.554	0.47
Otu0046	0.289	0.35	0.567	0.373	0.036	0.072	0.144	0.024	0.216	0.048	0.496	0.182	0.073	0.459	0.037	0.338	0.012	0.554	0.566	0	0.434	0.181	0.036	0.133	0.206	0.35	0	0.096	0.35	0.218	0.096	0.024	0.326	0.289	0.458	0.373	0.324	0.012	0.493	0.193	0.205	0.289	0.254	0.291	0.084	1	0.397	0.326	0.277
Otu0047	0.168	0.205	0.493	0.385	0.385	0.373	0.459	0.194	0.024	0.169	0.074	0.433	0.024	0.072	0.242	0.18	0.219	0.374	0.445	0.072	0.012	0.289	0.229	0.193	0.012	0.06	0.181	0.349	0.216	0	0.157	0.06	0.278	0.397	0.374	0.205	0.181	0.157	0.133	0.169	0.121	0.06	0	0.096	0	0.397	1	0.53	0.024
Otu0048	0.06	0.109	0.277	0.687	0.24	0.024	0.122	0.073	0.314	0.348	0.228	0.132	0.024	0.446	0	0.387	0.336	0.121	0.254	0.144	0.578	0.53	0.132	0.217	0.229	0.242	0.12	0.228	0.241	0.614	0.085	0.024	0.205	0.193	0.337	0.278	0.072	0.447	0.24	0.169	0.036	0.062	0.049	0.048	0.554	0.326	0.53	1	0.554
Otu0049	0.084	0	0.205	0.398	0.17	0.012	0.41	0	0.108	0.421	0.312	0.41	0.096	0.228	0.133	0.482	0.351	0.372	0.397	0.072	0.024	0.484	0.12	0.132	0	0.28	0.301	0.12	0.048	0.24	0.12	0.037	0.121	0.495	0.445	0.193	0.193	0.048	0.241	0.156	0.349	0.337	0.048	0.349	0.47	0.277	0.024	0.554	1
Otu0050	0.036	0.372	0.024	0.253	0.277	0.048	0.252	0.12	0.073	0.363	0.096	0.494	0.036	0.277	0.109	0.565	0.037	0.194	0	0.193	0.29	0.349	0.363	0.18	0.012	0.205	0.313	0.145	0.192	0.097	0.506	0.024	0.228	0.543	0.301	0.337	0	0.169	0.397	0.06	0.494	0.325	0.374	0	0.265	0.109	0.351	0.422	0.084
Otu0051	0.338	0.012	0.423	0.193	0	0.192	0.396	0.096	0.276	0.445	0.349	0.397	0.445	0.41	0	0.228	0.554	0.12	0.168	0.096	0.469	0.59	0.205	0.036	0.17	0.456	0.616	0.314	0.156	0.024	0.444	0.456	0.302	0.529	0.024	0.072	0.385	0.072	0.578	0	0.373	0.252	0.445	0.085	0.313	0.181	0.471	0.459	0.411
Otu0052	0	0	0.312	0	0.314	0.036	0.012	0.24	0.012	0.06	0.024	0.288	0.228	0.313	0.18	0.001	0.47	0.122	0.373	0.072	0.012	0.42	0.469	0.265	0.192	0.036	0.324	0.039	0.193	0.132	0.024	0.446	0.06	0.012	0.168	0.325	0.447	0.24	0.18	0.3	0.122	0.53	0	0.205	0.264	0.386	0.228	0.328	0.084
Otu0053	0	0.505	0	0.108	0.084	0.073	0.025	0.036	0.265	0.012	0.313	0.35	0.351	0.133	0.072	0	0.168	0.012	0.397	0.277	0.216	0.434	0.144	0.301	0.169	0.036	0	0.276	0.253	0.024	0.264	0.012	0.288	0.168	0.012	0.313	0.433	0.193	0.517	0.337	0.216	0.108	0.109	0.361	0.504	0.603	0.409	0.024	0.372
Otu0054	0.568	0.35	0.192	0.205	0.386	0.242	0.193	0.289	0.193	0.193	0.072	0.302	0.217	0.205	0.037	0.313	0.072	0.23	0.192	0	0.06	0.266	0.096	0.409	0.216	0.17	0.132	0.06	0.313	0.301	0.23	0.554	0.036	0.374	0.384	0.289	0.252	0.362	0.602	0.253	0.362	0.458	0.433	0.036	0.229	0.048	0.036	0.277	0.277
Otu0055	0.024	0	0.048	0.144	0.036	0.036	0.012	0.024	0	0.013	0.253	0.264	0.048	0.494	0.362	0	0.422	0	0.336	0.024	0.206	0.036	0.109	0.169	0.423	0.001	0.301	0.277	0.012	0	0.12	0.025	0.108	0.181	0.012	0.024	0.218	0.084	0.373	0.277	0.084	0.313	0	0.483	0.144	0.168	0.072	0.024	0.036
Otu0056	0.072	0.313	0.409	0.181	0.096	0.313	0.265	0.397	0.412	0.325	0.145	0.206	0.012	0.53	0.024	0.422	0.012	0.423	0.096	0.325	0.06	0.108	0.254	0.145	0.445	0.084	0.159	0.361	0.168	0.482	0.109	0.433	0.012	0.132	0.084	0.302	0.328	0.193	0.048	0.469	0.278	0.132	0.024	0.156	0.35	0.096	0.265	0.061	0.096
Otu0057	0.252	0.337	0.301	0.061	0.312	0.264	0.121	0.169	0.434	0.41	0.144	0.264	0.265	0.228	0.47	0.423	0.12	0.446	0.254	0.289	0.193	0.408	0.385	0.06	0.244	0.204	0.169	0.469	0.12	0.541	0.086	0.313	0.459	0.109	0.326	0.674	0.265	0	0.41	0.241	0.024	0.024	0.457	0.073	0.11	0.169	0.532	0.3	0.097
Otu0058	0.013	0.529	0.218	0.241	0.012	0.217	0.146	0.638	0.158	0.385	0.254	0.073	0.012	0.399	0.036	0.408	0.288	0.338	0.037	0.156	0.096	0.65	0.072	0	0.265	0.216	0.554	0.048	0.012	0.219	0.278	0.349	0.072	0.145	0.337	0.496	0.348	0.589	0.192	0.349	0.302	0	0.264	0.53	0.085	0.06	0.229	0.024	0.29
Otu0059	0.169	0.288	0.169	0.408	0.205	0.061	0.48	0.036	0.3	0.397	0.145	0	0	0.35	0.457	0.277	0.458	0.457	0.085	0.313	0.588	0.216	0.24	0	0.53	0.193	0.578	0.398	0.084	0.481	0.53	0	0.096	0.024	0.228	0.12	0.049	0.024	0.048	0.157	0.048	0.217	0.108	0.469	0.53	0.288	0.518	0.289	0.433
Otu0060	0.411	0.036	0.205	0.435	0.252	0.289	0.289	0.072	0.373	0.024	0.144	0.036	0.012	0.012	0.204	0.048	0.41	0.024	0.3	0.312	0.084	0.324	0.362	0.29	0.096	0.072	0.494	0.445	0.301	0.096	0.096	0.216	0	0.229	0.024	0.277	0.264	0.12	0.18	0.158	0.518	0.254	0.423	0.145	0.012	0.168	0.012	0	0.121
Otu0061	0.12	0.423	0.036	0.288	0.012	0.459	0.012	0.481	0.024	0	0.157	0.543	0.169	0.396	0.084	0	0.35	0	0.183	0.409	0.506	0.459	0.324	0.084	0.193	0.024	0.457	0.471	0.579	0	0.228	0.519	0.471	0.204	0	0.146	0.192	0.229	0.396	0.29	0.506	0.217	0.493	0.372	0.3	0.036	0.18	0.157	0.326
Otu0062	0.312	0.12	0.024	0.024	0.036	0.084	0.121	0.494	0.448	0.325	0.024	0.386	0.18	0.445	0.096	0.241	0.049	0.204	0.012	0.241	0.036	0.432	0.458	0.061	0.303	0.47	0.072	0.363	0.204	0.24	0.024	0.168	0.085	0.195	0.061	0.351	0.398	0.301	0.012	0.17	0.397	0.484	0	0.422	0.468	0.348	0.012	0.024	0.072
Otu0063	0.18	0.529	0.398	0.376	0	0.471	0.505	0.025	0.314	0.169	0.348	0.132	0.181	0.266	0.217	0.072	0.12	0.217	0.024	0.229	0.169	0.132	0.048	0.096	0.507	0.433	0.3	0	0.06	0.313	0.242	0.108	0.445	0.422	0.35	0.084	0.205	0.132	0.385	0.325	0.433	0.41	0.036	0.35	0.264	0.036	0.219	0.542	0.135
Otu0064	0.325	0.445	0.435	0.277	0.495	0.097	0.204	0.216	0.374	0.073	0.493	0.096	0.531	0.651	0.326	0.241	0.434	0	0.012	0.036	0.314	0.084	0.06	0.495	0	0.108	0.012	0.145	0.024	0.252	0.361	0.036	0.265	0.411	0.433	0.373	0.06	0.35	0.242	0.422	0.06	0.146	0.168	0.325	0.036	0.228	0.494	0.496	0.228
Otu0065	0.048	0.024	0.337	0.072	0.11	0.302	0.097	0.241	0.192	0.096	0.481	0.59	0.084	0.325	0.037	0.06	0.567	0.508	0.265	0.109	0.253	0.254	0.194	0.267	0.12	0.061	0.108	0.096	0.012	0.084	0.084	0.385	0.326	0.555	0.505	0.145	0.108	0.47	0.024	0.181	0.433	0.181	0.012	0.194	0.482	0.544	0.157	0.35	0.507
Otu0066	0.036	0.013	0.036	0.085	0.134	0.312	0.024	0.084	0	0	0.494	0.469	0.278	0.336	0.288	0	0.108	0	0.169	0.337	0.543	0.302	0.012	0.157	0.024	0	0.108	0.518	0.445	0	0.06	0	0.541	0.205	0	0.072	0.073	0.445	0.23	0.483	0.06	0.29	0.205	0.278	0.024	0.278	0.084	0.18	0.459
Otu0067	0.29	0.132	0.312	0.47	0.434	0.434	0.458	0.061	0.398	0.303	0.072	0.458	0.398	0.288	0.458	0.193	0.013	0.373	0	0.108	0.264	0	0.168	0.34	0	0.026	0.06	0.012	0.386	0.301	0.22	0.374	0.338	0.096	0.072	0.36	0	0.29	0.145	0.012	0	0.156	0.506	0.265	0.048	0.157	0.483	0.469	0.086
Otu0068	0.255	0.204	0.096	0.072	0.06	0.074	0.156	0.578	0.361	0.048	0.409	0.349	0.362	0.194	0.506	0.506	0.108	0.349	0.012	0.06	0.012	0.144	0.012	0.313	0.325	0.456	0.206	0.012	0.169	0.241	0.288	0.134	0.025	0.084	0.518	0.096	0.495	0	0.326	0.036	0.109	0.388	0.168	0.037	0.397	0.349	0.373	0.337	0.097
Otu0069	0.024	0.048	0.072	0	0.541	0.384	0	0.422	0.157	0.048	0.025	0	0.277	0.158	0.566	0.216	0.301	0.036	0.206	0.373	0.06	0.084	0.072	0.374	0.193	0.06	0.351	0.374	0.036	0.252	0.132	0.447	0.254	0.181	0.205	0.276	0.41	0.253	0.121	0.278	0.036	0.205	0.457	0.349	0.192	0.289	0.302	0.398	0.024
Otu0070	0.121	0.373	0.649	0.205	0.336	0.229	0.192	0.06	0.036	0.277	0.036	0.313	0.446	0.096	0.23	0.396	0.06	0.325	0.072	0.29	0.519	0.108	0	0.182	0.589	0.459	0.036	0.35	0.566	0.146	0.048	0.145	0.073	0.096	0.541	0.481	0.012	0.133	0	0.386	0.072	0.242	0.193	0.314	0.048	0.495	0.024	0.012	0.18
Otu0071	0.049	0	0.228	0.445	0.024	0.001	0.349	0.048	0.06	0.398	0	0.024	0.18	0	0.073	0.278	0.458	0.409	0.12	0.192	0.265	0.036	0.265	0.313	0.325	0.458	0.037	0	0.375	0.339	0.662	0.36	0.216	0.216	0.399	0.194	0.301	0.242	0.35	0.314	0.121	0.06	0.132	0.024	0.132	0.459	0.205	0.048	0.036
Otu0072	0	0.048	0.096	0.096	0.434	0.506	0.169	0.459	0	0.036	0.204	0.398	0.084	0.217	0.085	0.036	0.216	0.037	0.412	0.421	0.384	0.024	0.001	0.024	0.024	0.024	0.036	0.11	0.037	0.06	0.156	0.205	0.41	0.372	0.037	0.363	0.132	0.132	0.314	0.133	0.144	0.168	0.204	0.025	0.085	0.338	0.048	0.205	0.12
Otu0073	0.216	0.061	0.422	0.325	0.469	0.278	0.289	0.494	0.483	0.29	0.024	0.145	0.301	0.204	0.312	0.24	0.567	0.541	0.447	0.372	0	0.385	0.096	0.11	0.181	0.301	0.228	0.567	0.108	0.181	0.278	0.145	0.373	0.253	0.288	0.048	0	0.495	0.639	0.216	0.205	0.036	0.036	0.205	0.421	0.459	0.422	0.531	0.048
Otu0074	0.291	0.072	0.448	0.433	0.036	0.168	0.012	0.048	0.192	0.398	0.024	0.204	0.12	0.193	0.132	0.421	0.18	0.421	0.458	0.012	0	0.505	0.194	0.457	0.446	0.313	0.579	0.266	0	0.012	0.146	0.132	0.314	0.036	0.278	0.134	0.409	0	0.421	0.348	0.421	0	0.326	0.084	0.264	0.072	0.024	0.264	0.024
Otu0075	0.024	0.012	0.06	0.024	0	0.146	0.024	0.181	0.024	0	0.048	0.132	0.084	0.433	0.518	0.012	0.024	0.012	0.145	0.012	0.386	0.145	0.145	0	0.469	0	0.001	0.108	0.386	0	0.252	0.048	0.108	0.302	0.012	0.41	0.312	0.204	0.302	0.096	0.024	0.072	0.349	0.193	0.288	0.349	0.252	0.169	0.566
Otu0076	0.192	0.121	0.012	0	0.169	0.144	0	0.277	0.121	0.253	0.17	0.085	0.036	0.12	0.061	0.109	0.518	0.253	0.24	0.156	0.252	0.421	0.361	0.157	0	0.373	0.337	0.024	0.601	0.036	0.036	0.518	0.048	0.228	0.277	0.133	0.399	0.17	0.399	0.121	0.396	0.024	0.012	0.025	0.144	0.181	0.182	0.59	0.339
Otu0077	0	0.048	0	0.146	0.012	0.168	0.036	0.433	0.084	0.06	0.252	0.144	0.048	0.229	0.264	0.024	0.073	0	0.06	0.096	0.182	0.265	0.481	0.121	0.096	0.012	0.252	0.144	0.037	0	0.229	0.11	0.47	0.265	0.024	0.06	0.542	0.24	0.132	0.373	0.264	0.229	0.168	0.289	0.217	0.24	0.277	0.048	0.18
Otu0078	0.205	0.084	0.349	0.192	0.288	0.06	0.336	0.229	0.254	0.385	0.132	0.3	0.012	0.23	0.144	0.277	0.289	0.072	0.387	0.627	0.361	0.361	0.362	0.243	0.024	0.494	0.541	0.182	0.456	0.361	0.253	0.446	0.073	0.385	0.385	0.483	0.012	0.18	0.592	0.373	0.687	0.433	0.435	0.373	0.529	0.217	0.36	0.444	0.278
Otu0079	0.06	0.302	0.266	0.206	0.481	0.084	0.265	0.108	0.349	0.073	0.156	0.181	0.134	0.012	0	0.204	0.447	0.012	0.409	0.012	0.544	0.229	0.097	0.314	0.349	0.29	0.156	0.469	0.276	0.604	0.072	0.183	0.277	0.445	0.084	0.505	0.541	0.302	0.181	0.445	0.325	0.349	0.24	0.072	0.312	0.012	0.338	0.349	0.072
Otu0080	0	0.18	0.156	0.132	0.301	0.048	0.012	0.12	0.483	0.204	0.265	0.156	0.303	0.47	0.072	0.169	0.302	0.555	0	0.229	0.302	0.204	0.072	0	0.254	0.109	0	0.541	0.603	0.638	0.012	0.144	0.156	0.096	0.291	0.206	0.012	0.422	0.397	0.182	0.325	0.496	0.529	0.228	0.555	0.084	0.192	0.06	0.349
Otu0081	0.192	0	0.206	0.494	0.493	0.06	0.386	0.325	0.096	0.601	0.193	0.168	0.036	0.59	0.24	0.592	0.156	0.241	0.337	0.264	0.421	0.252	0.301	0.506	0.037	0.35	0.193	0.459	0.157	0.168	0.072	0	0.048	0.144	0.29	0.578	0.217	0.204	0	0.001	0.158	0.289	0.495	0	0.291	0.301	0.578	0.241	0.289
Otu0082	0.156	0.409	0.036	0.206	0.326	0.458	0.18	0.12	0.157	0.216	0.494	0.349	0.192	0.073	0.182	0.24	0.29	0.278	0.375	0.265	0.518	0.252	0.001	0.3	0.253	0.397	0.097	0.132	0.204	0.217	0.385	0.192	0.168	0.156	0.374	0.29	0.073	0.264	0.096	0.18	0.084	0.108	0.565	0.313	0.3	0.291	0.254	0.036	0.604
Otu0083	0.315	0.41	0.266	0.168	0.372	0.048	0.505	0.073	0.096	0.507	0.182	0.024	0.156	0.505	0.301	0.529	0.168	0.374	0.084	0.072	0.156	0.446	0.507	0.338	0.108	0.109	0.456	0	0.41	0.169	0.349	0.121	0.144	0	0.217	0.206	0.313	0.265	0.313	0.228	0.12	0	0.18	0.349	0.265	0.315	0.036	0.278	0.264
Otu0084	0.445	0.398	0.072	0.108	0.457	0.3	0.012	0.301	0.324	0.228	0.601	0.361	0.181	0.06	0.085	0.204	0.06	0.157	0.556	0.591	0.385	0.205	0.132	0.242	0.024	0.084	0.325	0.072	0.432	0.229	0.302	0.048	0	0.457	0.483	0.024	0.24	0.061	0.362	0.096	0.012	0.314	0.024	0.3	0.625	0.192	0.398	0.565	0.265
Otu0085	0.35	0.192	0.325	0.122	0.325	0.06	0.06	0.121	0.218	0.181	0	0.265	0.519	0.254	0.072	0.508	0.373	0.11	0.385	0.544	0.06	0.351	0.229	0.253	0.048	0.337	0.218	0.529	0.12	0.288	0.073	0.542	0.06	0.482	0.349	0.132	0.012	0.024	0.375	0.254	0.374	0.037	0.494	0.471	0	0.337	0.072	0.192	0.424
Otu0086	0.048	0.097	0.084	0.121	0.024	0.625	0.218	0.133	0	0.024	0.217	0.205	0.313	0.216	0.422	0.012	0.231	0.06	0.398	0.217	0.29	0.169	0.012	0.012	0.423	0.024	0.18	0.482	0.456	0	0.326	0.085	0.108	0.194	0.036	0.276	0.156	0.372	0.566	0.289	0.036	0.277	0.469	0.434	0.048	0.338	0.518	0.397	0.24
Otu0087	0.024	0.253	0.603	0.36	0.277	0.024	0.326	0.036	0.144	0	0.482	0.06	0.388	0.156	0.326	0.013	0.036	0	0.481	0.35	0.241	0.266	0.061	0.048	0.06	0.025	0.483	0.144	0	0.084	0.434	0.108	0.205	0.204	0.024	0.361	0.337	0.012	0.432	0.193	0.06	0.146	0.351	0	0.012	0.384	0.374	0.012	0.205
Otu0088	0	0.409	0.204	0.024	0.53	0.157	0.012	0.324	0.506	0.434	0.121	0.361	0.53	0.012	0.121	0.362	0.097	0.024	0	0.132	0.589	0.388	0.3	0.229	0.12	0.024	0.181	0.097	0.47	0.18	0.12	0.204	0.456	0.144	0.266	0.265	0.423	0.181	0.313	0.096	0.301	0.073	0.18	0.445	0.144	0.168	0.278	0.314	0.314
Otu0089	0.65	0.132	0.084	0.181	0.156	0.276	0.279	0.29	0.132	0.494	0.288	0.036	0.084	0.024	0.397	0.337	0.373	0.085	0.024	0.072	0.481	0.457	0.228	0.156	0.338	0.409	0.084	0.06	0.589	0.049	0.387	0.288	0.398	0.362	0.349	0.325	0.061	0.121	0.349	0.277	0.144	0.096	0.085	0.277	0.36	0.109	0.315	0.495	0.037
Otu0090	0.362	0	0.204	0.397	0.025	0.204	0.338	0.182	0.471	0.132	0	0.398	0.061	0.133	0.373	0.289	0.024	0.471	0.024	0.422	0.06	0.3	0.373	0.374	0.613	0.242	0.204	0.096	0.507	0.193	0.072	0.506	0.048	0.421	0.195	0.421	0.327	0.458	0.145	0.216	0.036	0.289	0.108	0.17	0.421	0.097	0.036	0.325	0.205
Otu0091	0.048	0.505	0.132	0.278	0.001	0.145	0.54	0.289	0.433	0.217	0.049	0.302	0.024	0.337	0.29	0.048	0.374	0.471	0.542	0.338	0.024	0.012	0	0.193	0.06	0.025	0	0.12	0.313	0.156	0.372	0.398	0.012	0.434	0.397	0.156	0.182	0.422	0.012	0.036	0.132	0.012	0.3	0.482	0.446	0.578	0.146	0.289	0.108
Otu0092	0.277	0	0.325	0.144	0.289	0.35	0.108	0.144	0.133	0.446	0	0.144	0.205	0.096	0.363	0.228	0.132	0.264	0.373	0.529	0.013	0.288	0.242	0.482	0.481	0.158	0.409	0.048	0.097	0.156	0	0.096	0.072	0.193	0.471	0.024	0.471	0.315	0.313	0.243	0.47	0.228	0.18	0.506	0.157	0.457	0.012	0.424	0.591
Otu0093	0.132	0.265	0.301	0.47	0.337	0.036	0.362	0.036	0.217	0.145	0.133	0.422	0.135	0.35	0.096	0.036	0.084	0.024	0.168	0.59	0.001	0.337	0.327	0.216	0.06	0.447	0	0.18	0.3	0.566	0.23	0.579	0.444	0	0.084	0.577	0.385	0.132	0.241	0.084	0.084	0.085	0.036	0.219	0.409	0.301	0.17	0.204	0.289
Otu0094	0.507	0.012	0.169	0.181	0.132	0.132	0.024	0.097	0.06	0.517	0.072	0.156	0.024	0.397	0.457	0.568	0.108	0.288	0.241	0.096	0.072	0.252	0.241	0.373	0.012	0.17	0.036	0.109	0.217	0.384	0.133	0.337	0.374	0.12	0.132	0.073	0.157	0.169	0.228	0.025	0.156	0.024	0.472	0.351	0	0.325	0.132	0.132	0.096
Otu0095	0.169	0.252	0.591	0.049	0.387	0.494	0.409	0.459	0.241	0.072	0.193	0.229	0.435	0.072	0.252	0.193	0.085	0.386	0.397	0	0.241	0.398	0.519	0.325	0.302	0.073	0.267	0.361	0.542	0.266	0.255	0.085	0.205	0.216	0.303	0.109	0.156	0.217	0.001	0.061	0.156	0.301	0.158	0.324	0.096	0.58	0.036	0.265	0.252
Otu0096	0.229	0.06	0.277	0.181	0.241	0.23	0.084	0.243	0.132	0.182	0	0.397	0.096	0.12	0.421	0.168	0.313	0.446	0.168	0.493	0.012	0.228	0.181	0.217	0.516	0.11	0.446	0.312	0.036	0.144	0.288	0.108	0.156	0.024	0.132	0.253	0.422	0.444	0.072	0.325	0.048	0.385	0	0.109	0.084	0.012	0.084	0.157	0.29
Otu0097	0.182	0.277	0.445	0.264	0.156	0.349	0.361	0.422	0.132	0.3	0.313	0.096	0	0.061	0.193	0.133	0.108	0.361	0.169	0.182	0.228	0.35	0.228	0.444	0.421	0.361	0.06	0.012	0.025	0.313	0.217	0.349	0.144	0.555	0.314	0.024	0.337	0.048	0.361	0.42	0.457	0.096	0.421	0.326	0.12	0.11	0.313	0.254	0.374
Otu0098	0.387	0.06	0.313	0.434	0.036	0.06	0.566	0.156	0.264	0.276	0.024	0.434	0.084	0.108	0.579	0.144	0.555	0.278	0.168	0.108	0.216	0.325	0.42	0.06	0.144	0.375	0.12	0.459	0.506	0.266	0.292	0	0.615	0.217	0.374	0.048	0.372	0.06	0.072	0.219	0.012	0.24	0.181	0.411	0.06	0.255	0.085	0.036	0.18
Otu0099	0.676	0	0.036	0.423	0.025	0.505	0.036	0.372	0	0.144	0.024	0.096	0.145	0.253	0.036	0.3	0.048	0.012	0.084	0	0.362	0.23	0.228	0.06	0.252	0.133	0.097	0.386	0.388	0.565	0.314	0.169	0.432	0.421	0.037	0.133	0.384	0.506	0	0.555	0.229	0.144	0.036	0.542	0.181	0.434	0.193	0.42	0.264
Otu0100	0.096	0.073	0.144	0.422	0.412	0.12	0.036	0.06	0.469	0.144	0.096	0.048	0.435	0.012	0.553	0.096	0.303	0.36	0.445	0.325	0.338	0.265	0.349	0.423	0.096	0.205	0.157	0.348	0.216	0.362	0.061	0.254	0.132	0.253	0.411	0.445	0.433	0.109	0.048	0.517	0.216	0.024	0.24	0.481	0.385	0.255	0.361	0.312	0.204
Otu0101	0.06	0.085	0.24	0.205	0.337	0.362	0.302	0.518	0.288	0.591	0.012	0.484	0.072	0.291	0	0.446	0.133	0.398	0.482	0.29	0.312	0.036	0.375	0.024	0.469	0.553	0.073	0.121	0.615	0.06	0.194	0.339	0.037	0.036	0.385	0.171	0.157	0.434	0.506	0.603	0.012	0.229	0.096	0.604	0.169	0.048	0.157	0.217	0.048
Otu0102	0.216	0.084	0.408	0.168	0.313	0.47	0.409	0.205	0.337	0.12	0.012	0.375	0.336	0.542	0.096	0.132	0.504	0.338	0.313	0.372	0.073	0.048	0.468	0.362	0.471	0.35	0	0.506	0.639	0.288	0.52	0.121	0.47	0.288	0.242	0.447	0.072	0.495	0.301	0.084	0.627	0.05	0.012	0.132	0.337	0.193	0.519	0.012	0.024
Otu0103	0.084	0.06	0.12	0.374	0.313	0.121	0.264	0.048	0.084	0.409	0.591	0.084	0.241	0.012	0.024	0.566	0.53	0.361	0.579	0.168	0.192	0.012	0.145	0.265	0.024	0.278	0.436	0.421	0.133	0.12	0.218	0.144	0.362	0.289	0.47	0.217	0.264	0.012	0.18	0.432	0.445	0.144	0.446	0.302	0.012	0.277	0.049	0.036	0.265
Otu0104	0.313	0.06	0.18	0.217	0.06	0.313	0.266	0.46	0.421	0.168	0.516	0.433	0.133	0.168	0.024	0.363	0.277	0.457	0.168	0.301	0.35	0.662	0.266	0.326	0.387	0.288	0.252	0.58	0.228	0.096	0.204	0.482	0.132	0.315	0.434	0.085	0.084	0.312	0.254	0.338	0.036	0.423	0.277	0.277	0.036	0.193	0.588	0.301	0.216
Otu0105	0.529	0.157	0.204	0.024	0.012	0.036	0.012	0.001	0.036	0	0.061	0.024	0.23	0.265	0.169	0.012	0.361	0	0.048	0.205	0.108	0.337	0.302	0.06	0.24	0.024	0.145	0.18	0	0.012	0.433	0.434	0.301	0.145	0.012	0.108	0.336	0.422	0.265	0.084	0.229	0.073	0.072	0.241	0.519	0.409	0.59	0.193	0.096
Otu0106	0.349	0.048	0.108	0.146	0.025	0.024	0.098	0.144	0.65	0.144	0.361	0.061	0.24	0.096	0.084	0.339	0.144	0.084	0.096	0.12	0.471	0.396	0.048	0.349	0.168	0.048	0.024	0.24	0.204	0.35	0.36	0.072	0.048	0.132	0.348	0.301	0.133	0.06	0.399	0.52	0.12	0.108	0.35	0.662	0.325	0.337	0.11	0.663	0.156
Otu0107	0.458	0.024	0	0.314	0.411	0.132	0.204	0.12	0.42	0.409	0.592	0.012	0.421	0.433	0.012	0	0.036	0.29	0.012	0.084	0.096	0.288	0.277	0.134	0.205	0.325	0.59	0.193	0.386	0.12	0.326	0.445	0.06	0.325	0.205	0.216	0.133	0.193	0.217	0.06	0.229	0.493	0.325	0.133	0.144	0.483	0.313	0.06	0.242
Otu0108	0.314	0.205	0.303	0.484	0.12	0.554	0.205	0.254	0.36	0.228	0.372	0.565	0.517	0.374	0.543	0.144	0.038	0.566	0	0.072	0.252	0.048	0.036	0.085	0.037	0.217	0.216	0.096	0.41	0.06	0.012	0.303	0.289	0.109	0.24	0.133	0.54	0.012	0.144	0.134	0.193	0.386	0.169	0.144	0.326	0.324	0.084	0.386	0.121
Otu0109	0.264	0.264	0.264	0.482	0.169	0.06	0.41	0.446	0.348	0.301	0.483	0.35	0.277	0.168	0.397	0.048	0.024	0.158	0.012	0	0.385	0.096	0.252	0.517	0.421	0.204	0.133	0.036	0.289	0.362	0.217	0.542	0.132	0.217	0.265	0	0.204	0.266	0.193	0.481	0.192	0.337	0.049	0.145	0.567	0.338	0.35	0.288	0.156
Otu0110	0.338	0	0.192	0.567	0.048	0.483	0.12	0.048	0.012	0.036	0.337	0.277	0.036	0.157	0.301	0.34	0.072	0.024	0.481	0.204	0.444	0.349	0.24	0.132	0.205	0.181	0.289	0.361	0	0.242	0.481	0.471	0.24	0.096	0.048	0.121	0.637	0.337	0.362	0.06	0	0.517	0.217	0.192	0.108	0.242	0.265	0.277	0.085
Otu0111	0.108	0.194	0.469	0.036	0.241	0.145	0.085	0.313	0.409	0.036	0.036	0.193	0.301	0.324	0.301	0.386	0.301	0.169	0.096	0.109	0.411	0.59	0.385	0.192	0.012	0.532	0.036	0.506	0.192	0.156	0.242	0.397	0.168	0.109	0.132	0.325	0.589	0.41	0.493	0.589	0.482	0.468	0.254	0.542	0.288	0.084	0.013	0.061	0.312
Otu0112	0.073	0.291	0.012	0	0.615	0	0.036	0.156	0.277	0.18	0.168	0.096	0.398	0.061	0.036	0.18	0.433	0.422	0.337	0.108	0.204	0.216	0.411	0.482	0.109	0.18	0.096	0.121	0.312	0.531	0.144	0.193	0.085	0.036	0.265	0.024	0.446	0.206	0.228	0.048	0.205	0.531	0.542	0.339	0.385	0.206	0.254	0.363	0.145
Otu0113	0.121	0.348	0.012	0.493	0.53	0.421	0.216	0.339	0.073	0.339	0.121	0.072	0.036	0.085	0.422	0.168	0.276	0.216	0.447	0.59	0.312	0.351	0.338	0.145	0.41	0.517	0.072	0.229	0.566	0.469	0.445	0.072	0.411	0.312	0.552	0.277	0.204	0.025	0.061	0.505	0.506	0.156	0.472	0.276	0.144	0.592	0.65	0.349	0.217
Otu0114	0	0.061	0.362	0.291	0.06	0.157	0.301	0.458	0.133	0.036	0.06	0.36	0.062	0.348	0.338	0.448	0.182	0.084	0.156	0.048	0	0.602	0.445	0.133	0.049	0.241	0.049	0.156	0.157	0.205	0.624	0.036	0.59	0.327	0.109	0.314	0.373	0.349	0.338	0.348	0.313	0.29	0.036	0.348	0.192	0.42	0.121	0.144	0.41
Otu0115	0.409	0.386	0.566	0.386	0.422	0.072	0.168	0.29	0.134	0.06	0.024	0.06	0.169	0.121	0.241	0.181	0.036	0.18	0.012	0.182	0.193	0.264	0.241	0.397	0.084	0.086	0.12	0.06	0.313	0.193	0.565	0.496	0.375	0.301	0.192	0.48	0.301	0.194	0.302	0.362	0.024	0.458	0.181	0.156	0.073	0.302	0.228	0.024	0.18
Otu0116	0.554	0.145	0.228	0.507	0.421	0.157	0.036	0.12	0.228	0.037	0	0.448	0.3	0.386	0.086	0.266	0	0.423	0	0.363	0.121	0.482	0.277	0.024	0.277	0.409	0.567	0.108	0.349	0.374	0.171	0.276	0.242	0.254	0.133	0.072	0.23	0.204	0.373	0.277	0.336	0.301	0.578	0.314	0.061	0.446	0.109	0.217	0.301
Otu0117	0.338	0.024	0.326	0.276	0.121	0.363	0.337	0.373	0.156	0.193	0.073	0.193	0.012	0.397	0.156	0.324	0.399	0.242	0.012	0.291	0.289	0.289	0.013	0.349	0.265	0.048	0.518	0.242	0.445	0.241	0.024	0.229	0.156	0.446	0.12	0.11	0.168	0.012	0.373	0.228	0.278	0.072	0.337	0.072	0.217	0.048	0.084	0.312	0.432
Otu0118	0.374	0.024	0.204	0.277	0.325	0.276	0.348	0.169	0.085	0.361	0.434	0.459	0.169	0.338	0.386	0.289	0.192	0.384	0.084	0	0.109	0.204	0.385	0.363	0.048	0.253	0.42	0.373	0.326	0.41	0.386	0.036	0.157	0.252	0.567	0.468	0.012	0.326	0.085	0.519	0.399	0.096	0.302	0.096	0.35	0.314	0.242	0.578	0.337
Otu0119	0.108	0.267	0.495	0.241	0.422	0.12	0.204	0.109	0.409	0.072	0.036	0.108	0.132	0.144	0.06	0.072	0	0.12	0.24	0.024	0.024	0.507	0.372	0.3	0.374	0.132	0	0.35	0.519	0.012	0.072	0.398	0.351	0.351	0.132	0.313	0.433	0.326	0.458	0.399	0.156	0.277	0.169	0.12	0.374	0.316	0.459	0.349	0.53
Otu0120	0.205	0.036	0.182	0.289	0.06	0.18	0.109	0.036	0.012	0.216	0.133	0.012	0.216	0.276	0.036	0.579	0.11	0.35	0.349	0.072	0.025	0.42	0.216	0.409	0.06	0.084	0.06	0.313	0.313	0.024	0.061	0.229	0.133	0.242	0.144	0.23	0.361	0.217	0.012	0.193	0.41	0.096	0.458	0.603	0.012	0.324	0.409	0.361	0.122
Otu0121	0.18	0.205	0.242	0.372	0.012	0.456	0.012	0.205	0.108	0.181	0.18	0.168	0.036	0.458	0.121	0.384	0.072	0.504	0.602	0.024	0.169	0.315	0.637	0.386	0.18	0.555	0.494	0.435	0.29	0.324	0.277	0.084	0.204	0.06	0.108	0.109	0.17	0.362	0.316	0.192	0	0.06	0.084	0.192	0.06	0.096	0.229	0.073	0.204
Otu0122	0.072	0.109	0.252	0.384	0.541	0.374	0.12	0.242	0.24	0.325	0.253	0.048	0.158	0.036	0.12	0.326	0.12	0.385	0.217	0.29	0.024	0.012	0.555	0.025	0.109	0.508	0.277	0.446	0.579	0.362	0	0.108	0.084	0.264	0.409	0.18	0.037	0.348	0.205	0.024	0.228	0.204	0	0.06	0.193	0.398	0.085	0.397	0.384
Otu0123	0.252	0	0.012	0.06	0	0.409	0.435	0.385	0.313	0.217	0.084	0.349	0.132	0.18	0.228	0.06	0.456	0.326	0.337	0.18	0.626	0.506	0.326	0.204	0.145	0.422	0.036	0.144	0.132	0.024	0.53	0.229	0.446	0.108	0.493	0.108	0.109	0.324	0.134	0.436	0.156	0.325	0.205	0.313	0	0.468	0.156	0.18	0.505
Otu0124	0.435	0.266	0	0.156	0.036	0.337	0.048	0.17	0.036	0.024	0.482	0.362	0	0.531	0.145	0.313	0.421	0.362	0.373	0.072	0.144	0.145	0.228	0.216	0.096	0.324	0.616	0.133	0.266	0.096	0.024	0.351	0.036	0.385	0.108	0.12	0.228	0.445	0.192	0.144	0.41	0.384	0.156	0.062	0.481	0.351	0.109	0.483	0.048
Otu0125	0.348	0.193	0	0.168	0.096	0.144	0.133	0.156	0	0.037	0.228	0.06	0.024	0.252	0.036	0.036	0.374	0.109	0.386	0.228	0.363	0.386	0.277	0.108	0.313	0.325	0.41	0.35	0.337	0	0.325	0.433	0.483	0.36	0.048	0.217	0.096	0.097	0.349	0.313	0.144	0.084	0.156	0.504	0.253	0.53	0.181	0.06	0.012
Otu0126	0.204	0.206	0.228	0.471	0.264	0.312	0.145	0.217	0.373	0.216	0.58	0.278	0.144	0.482	0.386	0.205	0.132	0.602	0.532	0.084	0.324	0.409	0.049	0.374	0.217	0.396	0.422	0.471	0.229	0.492	0.507	0.338	0.073	0.446	0.384	0.205	0.542	0.012	0	0.06	0.362	0.301	0.349	0.168	0.312	0.384	0.241	0.578	0.349
Otu0127	0.084	0.469	0.061	0.253	0.482	0.169	0.265	0.132	0.301	0.435	0	0.312	0.182	0.024	0.205	0.494	0.108	0.18	0.06	0.182	0.3	0.096	0.109	0.072	0.024	0.3	0.06	0.243	0.144	0.134	0.3	0.228	0.312	0.24	0.266	0.41	0.096	0.012	0.348	0.252	0.301	0.324	0.252	0.182	0.145	0.313	0.182	0.301	0.084
Otu0128	0.349	0.472	0.265	0.41	0.351	0.228	0.349	0.168	0.434	0.266	0.242	0.025	0.084	0.277	0.3	0.109	0.204	0.132	0.072	0.398	0.108	0.338	0.109	0.183	0.157	0.444	0.494	0.29	0.458	0.241	0.288	0.482	0.242	0.385	0.108	0.06	0.096	0.133	0.23	0.386	0.132	0.109	0.06	0.025	0.133	0.567	0.096	0.144	0.182
Otu0129	0.289	0.483	0.446	0.204	0.266	0.338	0.279	0.134	0.662	0.29	0.637	0.277	0.567	0.47	0.396	0.228	0.216	0.18	0.434	0.133	0.243	0.542	0.23	0.386	0.036	0.421	0.18	0.362	0.276	0.132	0.337	0.481	0.096	0.432	0.169	0.144	0.313	0.193	0.543	0.483	0.326	0	0.264	0.072	0.505	0.205	0.18	0.472	0.12
Otu0130	0.277	0.012	0.12	0.12	0.338	0.397	0.361	0.372	0.276	0.53	0.108	0.267	0.481	0.096	0.254	0.17	0.421	0.205	0.036	0.108	0.084	0.132	0.372	0.156	0.12	0.228	0.158	0.372	0.156	0.363	0	0.072	0.204	0.048	0.157	0.169	0.422	0.279	0.204	0.566	0.542	0.53	0	0.169	0.228	0.156	0.241	0.266	0.048
Otu0131	0.194	0.024	0.374	0.205	0.253	0.06	0.336	0.252	0.217	0.206	0.193	0.145	0.313	0.435	0.52	0.374	0.193	0.24	0.302	0	0.446	0.06	0.231	0.312	0.567	0.387	0	0.204	0.228	0.276	0.457	0.349	0.012	0.072	0.314	0.325	0.168	0.156	0.314	0.085	0.084	0.192	0.134	0.24	0.036	0.254	0.338	0.494	0.494
Otu0132	0.206	0.001	0.373	0.53	0.362	0.217	0.338	0.301	0.374	0.337	0.036	0.253	0.06	0.144	0.084	0.361	0.422	0.459	0.384	0.096	0.109	0.036	0.554	0.444	0.504	0.361	0.11	0.205	0.216	0.577	0.325	0.35	0.448	0.531	0.264	0.132	0.505	0.324	0.277	0.216	0.072	0.314	0.193	0.314	0.205	0.061	0.361	0.084	0.348
Otu0133	0.109	0.372	0.072	0.277	0.024	0.109	0.252	0.012	0.361	0.541	0.278	0.085	0.313	0.482	0.397	0.338	0.108	0.217	0.036	0.41	0.049	0.542	0.168	0.397	0.313	0.362	0.036	0	0.205	0.41	0.385	0.097	0.638	0.193	0.349	0.228	0.264	0.012	0.229	0.409	0.192	0.494	0.34	0.207	0.048	0.06	0.348	0.049	0.505
Otu0134	0.255	0	0.459	0.264	0.229	0.361	0.506	0.301	0.061	0.145	0.048	0.036	0.012	0.181	0.504	0.289	0.156	0.41	0.084	0.422	0.012	0.552	0.06	0.096	0.445	0.482	0.602	0.529	0.037	0.121	0.18	0.459	0.144	0.216	0.133	0.483	0.024	0.314	0.036	0.265	0.384	0.363	0.363	0.52	0.445	0.133	0.204	0	0.36
Otu0135	0.025	0.012	0.194	0.432	0.314	0.061	0.252	0.59	0.205	0.361	0.17	0.338	0.036	0.096	0.301	0.096	0.036	0.024	0.18	0.41	0.339	0.216	0.098	0.24	0.217	0.325	0.048	0.23	0.072	0.59	0.158	0.012	0.505	0.216	0.216	0.18	0.603	0.531	0.158	0.145	0.036	0	0.348	0.302	0.444	0.397	0.28	0.42	0
Otu0136	0.469	0.085	0.338	0.468	0.145	0.072	0.505	0.229	0.386	0.53	0.529	0.349	0.48	0.398	0.3	0.276	0.085	0.348	0.529	0.169	0.301	0.072	0.327	0.193	0.108	0.06	0.097	0.313	0.121	0.145	0.241	0.181	0.53	0.228	0.313	0.518	0.565	0.302	0.036	0.495	0.494	0.06	0.542	0.17	0.048	0.482	0.219	0.267	0.313
Otu0137	0.325	0.036	0.243	0.338	0.036	0.288	0.384	0.229	0.204	0.012	0.084	0.048	0.133	0.036	0.398	0.156	0.132	0.301	0.397	0.373	0.061	0.58	0.385	0.204	0.3	0.18	0.554	0.144	0.183	0.408	0.109	0.048	0.145	0.108	0.157	0.3	0.301	0.48	0.205	0.265	0.061	0.278	0.542	0.374	0.024	0.493	0.049	0.012	0.06
Otu0138	0.435	0.531	0.372	0.24	0.289	0.072	0.121	0.278	0.048	0.036	0.375	0.06	0.219	0.36	0.228	0	0.072	0.036	0.288	0.615	0.217	0.494	0.602	0.252	0.036	0.109	0.241	0.049	0.192	0.399	0.398	0.589	0.084	0.456	0.361	0.59	0.264	0.048	0.217	0.591	0.434	0.061	0.3	0.3	0.145	0.458	0.397	0.338	0.265
Otu0139	0.385	0.205	0.337	0.048	0.253	0.434	0.108	0.386	0.133	0.325	0.228	0.397	0.132	0.592	0.12	0.314	0.12	0.447	0.206	0	0	0.132	0.555	0.578	0.12	0.205	0.265	0.001	0.036	0.012	0.651	0.012	0.445	0.181	0.349	0.495	0.325	0.303	0.638	0.41	0.338	0.121	0.084	0.303	0.337	0.433	0.216	0.481	0.036
Otu0140	0.132	0	0.242	0.336	0.097	0.072	0.252	0.181	0.012	0.181	0.29	0.423	0.206	0.398	0.278	0.639	0.036	0.384	0	0.012	0.036	0.157	0.085	0.444	0.144	0.409	0.242	0.23	0.048	0.168	0.074	0.204	0.519	0.495	0.205	0.229	0.073	0.073	0.132	0.157	0.422	0.18	0.518	0.398	0.41	0.242	0.387	0.207	0.133
Otu0141	0.156	0.192	0.145	0.265	0.554	0.229	0.012	0.421	0.315	0.072	0.277	0	0.169	0.277	0.313	0.603	0.193	0.193	0.024	0.048	0.122	0.362	0.337	0.372	0	0.336	0.265	0.182	0.567	0.411	0.325	0.228	0.421	0.18	0.385	0.543	0.433	0.193	0.169	0.481	0.472	0.156	0.349	0.145	0.289	0.349	0.134	0.195	0.037
Otu0142	0.325	0.024	0	0.338	0	0.072	0.084	0.048	0.182	0.12	0.037	0.108	0.385	0.12	0	0.338	0.024	0.216	0.615	0.192	0.504	0.385	0.121	0.627	0.133	0.301	0.206	0.278	0.372	0.339	0.35	0.084	0.072	0.228	0.253	0.012	0.037	0.205	0.048	0.204	0.351	0.459	0.324	0.086	0.278	0.265	0.435	0.097	0.062
Otu0143	0.084	0.036	0.156	0.217	0	0.375	0.266	0.278	0.205	0.349	0.3	0.288	0.012	0.542	0.554	0.483	0.012	0.35	0.35	0.17	0.036	0.397	0.217	0.144	0.531	0.399	0.3	0.012	0.35	0.423	0.024	0	0.086	0.301	0.193	0.338	0.591	0.013	0.519	0.348	0.181	0.422	0.398	0.109	0.255	0.348	0.132	0.265	0.132
Otu0144	0	0.313	0.567	0.18	0.012	0.349	0.169	0.012	0.458	0.313	0.759	0.048	0.156	0.433	0.036	0.168	0.253	0.205	0.711	0.156	0.06	0.024	0.108	0.277	0.157	0.398	0.518	0.277	0.229	0.229	0.312	0.168	0.254	0.484	0.12	0.096	0.47	0.325	0.096	0	0.531	0.108	0.145	0.061	0.096	0	0.18	0.072	0.024
Otu0145	0.458	0.241	0.156	0.312	0.06	0.243	0.23	0.29	0.012	0.109	0.048	0.207	0.144	0.085	0.315	0.614	0.663	0.328	0.06	0.012	0.18	0.204	0.241	0.301	0.278	0.313	0.686	0.338	0.072	0.133	0.399	0.312	0.229	0.266	0.204	0.216	0.085	0.374	0.121	0.084	0.373	0.168	0.228	0.072	0	0.302	0.12	0.206	0.012
Otu0146	0.314	0.072	0.278	0.17	0.156	0.132	0.289	0.048	0.181	0.181	0.241	0.012	0.084	0.169	0.242	0.048	0.12	0.204	0.289	0.325	0.12	0.65	0.216	0.218	0.289	0.301	0.217	0.277	0.302	0.35	0.073	0.337	0.433	0.338	0.471	0.336	0.024	0.288	0.097	0.362	0.168	0.048	0.217	0.361	0.228	0.169	0.192	0.436	0.156
Otu0147	0.048	0.036	0.458	0.133	0.47	0.228	0.12	0.373	0.409	0.097	0.048	0.024	0	0.41	0.553	0.36	0.204	0.313	0.252	0.168	0	0.242	0.398	0.457	0.35	0.096	0.433	0.085	0.325	0.157	0.386	0.06	0.552	0.145	0.301	0.024	0.074	0.122	0.385	0.073	0.048	0.133	0.301	0.096	0.024	0.53	0.001	0.097	0.508
Otu0148	0.121	0.276	0.444	0.252	0.012	0.048	0.447	0.133	0.145	0.061	0.12	0.349	0.084	0	0.555	0.037	0.096	0.048	0.036	0.397	0.192	0.06	0	0.41	0.192	0	0.048	0.156	0.493	0.048	0.024	0.47	0.24	0.351	0.048	0.348	0.062	0.47	0.012	0.012	0.168	0.156	0.23	0.481	0.18	0.192	0.409	0.048	0
Otu0149	0.084	0.133	0.264	0.048	0.253	0.12	0.349	0.096	0.35	0.084	0.519	0.53	0.555	0.121	0.375	0.192	0.024	0.458	0.638	0.182	0.374	0.505	0.012	0.049	0.024	0.471	0.024	0.193	0.182	0.314	0.204	0.229	0.313	0.337	0.506	0.384	0.411	0.24	0.229	0.06	0.361	0.291	0.47	0.385	0.326	0.397	0.495	0.134	0.145
Otu0150	0.505	0	0.278	0.532	0.315	0.542	0.145	0.204	0.193	0.192	0.036	0.012	0.348	0.216	0.494	0.253	0.204	0.132	0.362	0.242	0.241	0	0.349	0.156	0.325	0	0.35	0.132	0.348	0.372	0.133	0.024	0.492	0.447	0.048	0.315	0.362	0.037	0.012	0.314	0.181	0.35	0.494	0.242	0.146	0.144	0.481	0.59	0.084
Otu0151	0.363	0.205	0.012	0.373	0.445	0.06	0.132	0.144	0	0.073	0.229	0.336	0.373	0.338	0.156	0.096	0.589	0.036	0.373	0.278	0.252	0.493	0.385	0.398	0.495	0.192	0.096	0.012	0.024	0.061	0.061	0.084	0.145	0.036	0.156	0.288	0.133	0.145	0.601	0.012	0.168	0.18	0.264	0.157	0.072	0.324	0.133	0.036	0.048
Otu0152	0.23	0.397	0.144	0.146	0.266	0.529	0.327	0.168	0.121	0.097	0.024	0.096	0.204	0.352	0.65	0.23	0.206	0.048	0.301	0.433	0.252	0.024	0.388	0.204	0.12	0.447	0.471	0	0.18	0.518	0.338	0.072	0.024	0.338	0.253	0.204	0.216	0.048	0.252	0.264	0.276	0.265	0.422	0.096	0.205	0.567	0.18	0.541	0.434
Otu0153	0.073	0	0.158	0.409	0.181	0.06	0.255	0.085	0.012	0.265	0.289	0.566	0.001	0.627	0.408	0.361	0.024	0.314	0.169	0.253	0.229	0.579	0.132	0.396	0.421	0.097	0.096	0.264	0.289	0.313	0.555	0.205	0	0.253	0.3	0.3	0.277	0.302	0.361	0.361	0.012	0.554	0.58	0.531	0.096	0.133	0.495	0.024	0.024
Otu0154	0.266	0	0.108	0.072	0.072	0.121	0.253	0.195	0.132	0.135	0.157	0.156	0.012	0.231	0.471	0.144	0.253	0.373	0.41	0.315	0.217	0.325	0.481	0.024	0	0.482	0	0.18	0.291	0.313	0	0	0.361	0.459	0.543	0.048	0.289	0.326	0.459	0.348	0.279	0.216	0	0.481	0.216	0.156	0.194	0.12	0.254
Otu0155	0.41	0.325	0.314	0.037	0.024	0	0.06	0.24	0	0.012	0.132	0.264	0.29	0.35	0.096	0.012	0.241	0.012	0.156	0.446	0.194	0.217	0.036	0.18	0.265	0.024	0.194	0.194	0.567	0.048	0.218	0.049	0.349	0.301	0.024	0	0.122	0.493	0.277	0.049	0.302	0.192	0.458	0.336	0.168	0.145	0.048	0.507	0.072
Otu0156	0.494	0.036	0.024	0.253	0.048	0.362	0.182	0.482	0.096	0.048	0.049	0.025	0	0.205	0.324	0.422	0.144	0.144	0.108	0.433	0.35	0.024	0.205	0.324	0.204	0.362	0.279	0.084	0.157	0.228	0.41	0.254	0.037	0.073	0.085	0.255	0.192	0.169	0.133	0.276	0.219	0.133	0.591	0.253	0.036	0.3	0.301	0.373	0.396
Otu0157	0.613	0.204	0.181	0	0.254	0.217	0.372	0.471	0.469	0.12	0.132	0.06	0.157	0.192	0.351	0.254	0.435	0.216	0.217	0.192	0.012	0.302	0.36	0.096	0.206	0.277	0.373	0.278	0.301	0.108	0.434	0.217	0.507	0.072	0.204	0.096	0.301	0.072	0.144	0.35	0.241	0.084	0.084	0.219	0.541	0.528	0.12	0.012	0.157
Otu0158	0.361	0.169	0.337	0.204	0	0.192	0.396	0.096	0.289	0.252	0.434	0.12	0.036	0.518	0.481	0.096	0.228	0.434	0.072	0.288	0.204	0.29	0.134	0.337	0.144	0.326	0.288	0.276	0.108	0.228	0.255	0.362	0.216	0.229	0.397	0.024	0.144	0.301	0.301	0.337	0.084	0.59	0.193	0.397	0.193	0.314	0	0.277	0.205
Otu0159	0.351	0.013	0.132	0	0.072	0.11	0.025	0.036	0.182	0.541	0.23	0.229	0.156	0.11	0.422	0.157	0.157	0.025	0.048	0.639	0.001	0.096	0.385	0.168	0.301	0.048	0.326	0.193	0.446	0.277	0.132	0.024	0.048	0.181	0.336	0.29	0.229	0.555	0.543	0.193	0.156	0.289	0.048	0.24	0.084	0.386	0.421	0.012	0.3
Otu0160	0.289	0.024	0.205	0.289	0.312	0.663	0	0.132	0.182	0.276	0.133	0.59	0.109	0.12	0.084	0.157	0.169	0.219	0.132	0.121	0.192	0.252	0.048	0.024	0.327	0.205	0.338	0.145	0.279	0.445	0.168	0.385	0.229	0.277	0.012	0.036	0.048	0.048	0.375	0.518	0.096	0.037	0.012	0.108	0.072	0.036	0.253	0.314	0.169
Otu0161	0.302	0.204	0.194	0.348	0.134	0.348	0.267	0.231	0.423	0.228	0.314	0.06	0.314	0.327	0.508	0.049	0.23	0.24	0	0.3	0.012	0	0.098	0.228	0	0.228	0.12	0.06	0.35	0.277	0.312	0.423	0.338	0.144	0.204	0.313	0.169	0.048	0.168	0.192	0.133	0.194	0.495	0.35	0.217	0.481	0.012	0.217	0.024
Otu0162	0.193	0.194	0.445	0.276	0.362	0.073	0	0.144	0.517	0.072	0.615	0.602	0.217	0.048	0.216	0.085	0.254	0.12	0.206	0.301	0.313	0.348	0.373	0.216	0.048	0.108	0.168	0.001	0.18	0.398	0.024	0.108	0.613	0.349	0.084	0.325	0.048	0.121	0	0.108	0.29	0.133	0.302	0.156	0.108	0.483	0.276	0.362	0.024
Otu0163	0.348	0.036	0.556	0.278	0.553	0.3	0.145	0.554	0.229	0.36	0.072	0.351	0.012	0.183	0.338	0.169	0.218	0.217	0	0.036	0.05	0.012	0.325	0.06	0.578	0.132	0.327	0.158	0.254	0.386	0.457	0.59	0.192	0.445	0.086	0.096	0.229	0.036	0.061	0.302	0.326	0.411	0.616	0.301	0.242	0.41	0	0.397	0.048
Otu0164	0.434	0.108	0.12	0.386	0.061	0.158	0.349	0.481	0.363	0.254	0.385	0.481	0.254	0.228	0.41	0.204	0.565	0.35	0.338	0.132	0.531	0.47	0.024	0.097	0.048	0.242	0.157	0	0.265	0.386	0.36	0.072	0	0.169	0.228	0.445	0.313	0.192	0.109	0.483	0.096	0.325	0.288	0.097	0.06	0.037	0.374	0.217	0.313
Otu0165	0.267	0.048	0.252	0.421	0.376	0.121	0.072	0.253	0.036	0.483	0.048	0.049	0.072	0.168	0.638	0.603	0.12	0.484	0.59	0.157	0.218	0.336	0.254	0	0.132	0.556	0.18	0.252	0.024	0.518	0.036	0.289	0.18	0.084	0.098	0.458	0.313	0.024	0.108	0.507	0.12	0.434	0.422	0.434	0.036	0.399	0.516	0.192	0.18
Otu0166	0.351	0.639	0.303	0.494	0.036	0.505	0.24	0.58	0.193	0.06	0.132	0.313	0.385	0.144	0.061	0.108	0.168	0.664	0	0.049	0.568	0.314	0.075	0.423	0.59	0.084	0.193	0.48	0.192	0.278	0.41	0.17	0.603	0.084	0.338	0.06	0.219	0.42	0.301	0.192	0.17	0.158	0.132	0.072	0.436	0.519	0.012	0.385	0.037
Otu0167	0.506	0	0.252	0	0.135	0.012	0.182	0.157	0.036	0.242	0	0.313	0.374	0.096	0.241	0.157	0.483	0.481	0.156	0	0.302	0.062	0.132	0	0.12	0.324	0.228	0.423	0.579	0.012	0.133	0.289	0.133	0.109	0.327	0.024	0.193	0	0.252	0.433	0.518	0.108	0.024	0.397	0.072	0.168	0.482	0.315	0.096
Otu0168	0.072	0	0.398	0.398	0.096	0.505	0.303	0	0.073	0.327	0.458	0.253	0.302	0.278	0.072	0.156	0.12	0.229	0	0	0.145	0.363	0.24	0.133	0.411	0.279	0.072	0.036	0.241	0.084	0.048	0.302	0.132	0.254	0.505	0.289	0.471	0.181	0.254	0.327	0.541	0.408	0.266	0.327	0.048	0.157	0.084	0.073	0.012
Otu0169	0.373	0.001	0.024	0.303	0.096	0.048	0.24	0.012	0.096	0.169	0	0.181	0.301	0.121	0.049	0.603	0.35	0.096	0.193	0.12	0.048	0.578	0.36	0.037	0.567	0.049	0.193	0.339	0.036	0.012	0.529	0.349	0.194	0.469	0.422	0.098	0.204	0.457	0.504	0.157	0.048	0.626	0.169	0.301	0.108	0.048	0.024	0.242	0.579
Otu0170	0.168	0.35	0.592	0.289	0.386	0	0.625	0.084	0.483	0.108	0.12	0.205	0.193	0.242	0.385	0.157	0.193	0.072	0.11	0.121	0.399	0.132	0.433	0.349	0.469	0.097	0.168	0.156	0.362	0.156	0.22	0.254	0.276	0.12	0.024	0.337	0.037	0.531	0.41	0	0.036	0.529	0.288	0.134	0.302	0.361	0.276	0.277	0.012
Otu0171	0.121	0.229	0.35	0.181	0.266	0.276	0.432	0.277	0.205	0.073	0.349	0.06	0.242	0.349	0.228	0.566	0.144	0.481	0.048	0.361	0.06	0.411	0.146	0.338	0.279	0.024	0.482	0.327	0.447	0.218	0.361	0.336	0.061	0.096	0.265	0.325	0.314	0.146	0.048	0.518	0.47	0.493	0.06	0.23	0.505	0.505	0.446	0.169	0.206
Otu0172	0.266	0.241	0.289	0.024	0.458	0.24	0.579	0.23	0.374	0.218	0.18	0.216	0	0.373	0.301	0.036	0.349	0.386	0.601	0.012	0.266	0.06	0.217	0.399	0.253	0	0.301	0.048	0.084	0.108	0.432	0	0.012	0.65	0.144	0.277	0.432	0.072	0.181	0.096	0	0.519	0.529	0.036	0.264	0.146	0.35	0.36	0
Otu0173	0.302	0.216	0.518	0.568	0.217	0.156	0.35	0.156	0.06	0.604	0.145	0.218	0	0.181	0.156	0.121	0.144	0.024	0.108	0	0.012	0.264	0.447	0.132	0.386	0.12	0.024	0.218	0.458	0.156	0.361	0.373	0.145	0.36	0.158	0.363	0.024	0.024	0.699	0.036	0.7	0.168	0.204	0.024	0.084	0	0.301	0.422	0.085
Otu0174	0.253	0.41	0.072	0.156	0.253	0.229	0.314	0.061	0.084	0.362	0.17	0.265	0.278	0.146	0.384	0.541	0.3	0.085	0.145	0.048	0.06	0.567	0.325	0.517	0	0.18	0.096	0.084	0.338	0.373	0.64	0.205	0.037	0.025	0.363	0.156	0.304	0.518	0.013	0.47	0.543	0.097	0.084	0.326	0.109	0.326	0.242	0.144	0.084
Otu0175	0.372	0.255	0.421	0.23	0.074	0.398	0.024	0.037	0.241	0.493	0.192	0.276	0.108	0.506	0.301	0.507	0.036	0.565	0.421	0.024	0.085	0.037	0.508	0.469	0.097	0.194	0.325	0.614	0.326	0.24	0.072	0.482	0.217	0.24	0.458	0.036	0.302	0.061	0.435	0.012	0.168	0.06	0.278	0.373	0.12	0.228	0.325	0.386	0.168
Otu0176	0.228	0.11	0.531	0.348	0.312	0.108	0.024	0	0.436	0	0.47	0.458	0.096	0.457	0.471	0.037	0.42	0	0.336	0.204	0.072	0.242	0.351	0	0.012	0.396	0.205	0.412	0.506	0.592	0.024	0.013	0.036	0.628	0.024	0.386	0.289	0.084	0.35	0.312	0.41	0.396	0.048	0.024	0.398	0.146	0.06	0.157	0.013
Otu0177	0.024	0.05	0.012	0.182	0	0.23	0.108	0.108	0.024	0.024	0.084	0.385	0.024	0.349	0.228	0.036	0.409	0.097	0.313	0.3	0.494	0.013	0.362	0.025	0.024	0.084	0.192	0.084	0.47	0.24	0.24	0	0.566	0.447	0.374	0.12	0.65	0.35	0.036	0.277	0.421	0.204	0.205	0.18	0.158	0	0.372	0.482	0.108
Otu0178	0.361	0.325	0.242	0.291	0.276	0.264	0.24	0.061	0.217	0.373	0.265	0.024	0.326	0.024	0.24	0.264	0.362	0.158	0.073	0.327	0.554	0.204	0.265	0.494	0.072	0.144	0.458	0.507	0.542	0.446	0.482	0.289	0.578	0.396	0.384	0.602	0.157	0.228	0.373	0.061	0.048	0.253	0.049	0.588	0	0.145	0.326	0.156	0.254
Otu0179	0.458	0.012	0.482	0.192	0.314	0.012	0.278	0.373	0.144	0.24	0.121	0.264	0.132	0.528	0.108	0.603	0.228	0.423	0.469	0	0.41	0.288	0.157	0.288	0.289	0.06	0.216	0.374	0.362	0.278	0.373	0	0.036	0.374	0.24	0.192	0.361	0.024	0.085	0.385	0.469	0.194	0.289	0.228	0.348	0.385	0.169	0.481	0.169
Otu0180	0.036	0.001	0.06	0.302	0.024	0	0.193	0.157	0	0.302	0.036	0.24	0.434	0.216	0.301	0.603	0.349	0.205	0.3	0	0.24	0.531	0.048	0.253	0.325	0.565	0.18	0.06	0.265	0.157	0.47	0.494	0.108	0.531	0.181	0.024	0.084	0.386	0.253	0.423	0.048	0.601	0.193	0.628	0.108	0.024	0.132	0.133	0.133
Otu0181	0.505	0.12	0.146	0.012	0.108	0.505	0.543	0.048	0.108	0.336	0.108	0.192	0.037	0.072	0.218	0.385	0.23	0.288	0.434	0.24	0.579	0.085	0.277	0.469	0.241	0.18	0.566	0.28	0.518	0.397	0.276	0.34	0.493	0.218	0.192	0.169	0.145	0.459	0.168	0.289	0.517	0.132	0.192	0.036	0.11	0.121	0.361	0.144	0.591
Otu0182	0.339	0.012	0.132	0.604	0.169	0.662	0.23	0.145	0.349	0.18	0.301	0.024	0.012	0.254	0.312	0.204	0.205	0.18	0.132	0.59	0.048	0.132	0.168	0.59	0.338	0.241	0.121	0.41	0.337	0.193	0.12	0.06	0	0.025	0	0.206	0.157	0.446	0.399	0.036	0.12	0.277	0.566	0.445	0.312	0.41	0.132	0.229	0.036
Otu0183	0.132	0.36	0.301	0.024	0.264	0.06	0.206	0.012	0.241	0.47	0.468	0.288	0.543	0.278	0.504	0.085	0.072	0.433	0.3	0.048	0.566	0.373	0.507	0.072	0.544	0.422	0.363	0.072	0.517	0.505	0.012	0.253	0.169	0.374	0.229	0.362	0.229	0.133	0	0.35	0.566	0.433	0.193	0.337	0.072	0.255	0.373	0.096	0.374
Otu0184	0.024	0.29	0.12	0.012	0	0.397	0.024	0.157	0.157	0.241	0.336	0.12	0.145	0.228	0.18	0.266	0.397	0	0.254	0.386	0.204	0.324	0.517	0.302	0.313	0.084	0.41	0.384	0.434	0.096	0.096	0.577	0.481	0.542	0.579	0.096	0.036	0.277	0.638	0.072	0.18	0.049	0.277	0.386	0.351	0.096	0.085	0.024	0.012
Otu0185	0.072	0	0.386	0.132	0.012	0.204	0.181	0.012	0.013	0.084	0.411	0.108	0.072	0.265	0.157	0.156	0.517	0.301	0.349	0.434	0.072	0.386	0.218	0.109	0.565	0.541	0.398	0.192	0.423	0.157	0.192	0.036	0.168	0.326	0.374	0.264	0.396	0.29	0.326	0.145	0.434	0.024	0.252	0	0.084	0.277	0.337	0.493	0.47
Otu0186	0	0.23	0.301	0.628	0	0.193	0.625	0.036	0.036	0.229	0.276	0.012	0.242	0.398	0.386	0.145	0.229	0.048	0.085	0.06	0.036	0.59	0.301	0.373	0.312	0.289	0	0.132	0.121	0.567	0.048	0.084	0.252	0.205	0.614	0.421	0.157	0.325	0.362	0.254	0.048	0.217	0.363	0.591	0.218	0.374	0.266	0.217	0.422
Otu0187	0.374	0.35	0.17	0.132	0.471	0.121	0.024	0.482	0.276	0.132	0.301	0.144	0.11	0.324	0.361	0.048	0.591	0.144	0.097	0.132	0.192	0.204	0.036	0.216	0.505	0.516	0.241	0.423	0.048	0.036	0.301	0.361	0.36	0.422	0.012	0.338	0.157	0.204	0.132	0.158	0.158	0.206	0.372	0.097	0.024	0.434	0.144	0.591	0.072
Otu0188	0.036	0	0.373	0.349	0.012	0.121	0.615	0.481	0.253	0.553	0.58	0.169	0.012	0.061	0.097	0.012	0.145	0.06	0.373	0.397	0.229	0.038	0.194	0.036	0.048	0.41	0	0.037	0.024	0.049	0.241	0.036	0.156	0.266	0.144	0	0.422	0.338	0.483	0.157	0.409	0.315	0.339	0.144	0.109	0.518	0.373	0.447	0.012
Otu0189	0.073	0.134	0.53	0.41	0.156	0.012	0.278	0.253	0.099	0.398	0.229	0.133	0.06	0.049	0.483	0.18	0.325	0.361	0.024	0.036	0.132	0.362	0.169	0.494	0.337	0.326	0.276	0.481	0.398	0.315	0.169	0.337	0.495	0.47	0.315	0.397	0.182	0.351	0.024	0.349	0.649	0.47	0.312	0.409	0.301	0.397	0.097	0.168	0.372
Otu0190	0.604	0.036	0.349	0.421	0.145	0.386	0.542	0.409	0.326	0.324	0.144	0.168	0.036	0.048	0.313	0.096	0.482	0.217	0.061	0.084	0.265	0.408	0.12	0.592	0.23	0.433	0.157	0.324	0.168	0.507	0.228	0.084	0.253	0.193	0.192	0.073	0.53	0.229	0.195	0.267	0.061	0	0.048	0.242	0.229	0.338	0.53	0.24	0.301
Otu0191	0	0	0.133	0.241	0.447	0.144	0.17	0.398	0.024	0.144	0.482	0.206	0	0.482	0.192	0.507	0.133	0.132	0.133	0.277	0.096	0.483	0.048	0.288	0.24	0.338	0.385	0	0.472	0.049	0.229	0.432	0.133	0.036	0.012	0.252	0.481	0.132	0.206	0.399	0.65	0.169	0.123	0.277	0.541	0.481	0.195	0.157	0.279
Otu0192	0.349	0.049	0	0.266	0.325	0.541	0.157	0.591	0.41	0.578	0.084	0.096	0.025	0.578	0.483	0.566	0.108	0.338	0.06	0.47	0.012	0.097	0.484	0	0.121	0.05	0	0.157	0.157	0.217	0.409	0.277	0.483	0.06	0.396	0.036	0.132	0.301	0.41	0.385	0.195	0.446	0.337	0.447	0.109	0.289	0	0.182	0.132
Otu0193	0.216	0.024	0.206	0.121	0.397	0.156	0.385	0.084	0.325	0	0.337	0.192	0.194	0.157	0.072	0.312	0.12	0.204	0.192	0.3	0.072	0.578	0.241	0.205	0.518	0.543	0.278	0.507	0.577	0.168	0.314	0.602	0.325	0.348	0.096	0.361	0.422	0.133	0.267	0.494	0.387	0.145	0.411	0.072	0.277	0.506	0.564	0.253	0.385
Otu0194	0.096	0.037	0.024	0.36	0.096	0	0.555	0.375	0.156	0.396	0.384	0.639	0.168	0.326	0.65	0.313	0.229	0.325	0.134	0.398	0.171	0.096	0.265	0.12	0.072	0.217	0.157	0.036	0.001	0.111	0.397	0.182	0.254	0.024	0.048	0.328	0.421	0.049	0.18	0.048	0.301	0.432	0.387	0.193	0.493	0.145	0.23	0.314	0.324
Otu0195	0.048	0.072	0.29	0.012	0.109	0.517	0	0.193	0.216	0.096	0.036	0.012	0.192	0.529	0.362	0.048	0.327	0.133	0.108	0.109	0.312	0.133	0.434	0.446	0.578	0.23	0.232	0.397	0.048	0.168	0.289	0.483	0.265	0.192	0.072	0.012	0.458	0.157	0.433	0	0.555	0.568	0.277	0.41	0.337	0.072	0.278	0.662	0.073
Otu0196	0.326	0.205	0.157	0.422	0.385	0.338	0.399	0.061	0.312	0.278	0.518	0.518	0.421	0.566	0.085	0.313	0	0.566	0.024	0.012	0.11	0.049	0.35	0.469	0	0.134	0.012	0.085	0.326	0.409	0.144	0.171	0.228	0.326	0.41	0.18	0	0.229	0.084	0.133	0.084	0.121	0.578	0.543	0.085	0.434	0.253	0.048	0.132
Otu0197	0.337	0.144	0.577	0.06	0.204	0.374	0	0.024	0.576	0.409	0.313	0.012	0.314	0.241	0.409	0.012	0.132	0.121	0.253	0.182	0.482	0.12	0.12	0.241	0.313	0.18	0.145	0.06	0	0.506	0.47	0.048	0	0.036	0.024	0.036	0.072	0.423	0.362	0.228	0.303	0.639	0.024	0.204	0.373	0.072	0.518	0.421	0.145
Otu0198	0.133	0	0.096	0.024	0.072	0.06	0.204	0.084	0	0.315	0.434	0.289	0	0.012	0	0.313	0	0.434	0.012	0.012	0.168	0.349	0.036	0.12	0.182	0.108	0.18	0.144	0.012	0.049	0.219	0.036	0.289	0.012	0.182	0.074	0.423	0.169	0.133	0.565	0.482	0.276	0.373	0.337	0.52	0.036	0.132	0.181	0.06
[truncated: 149 more columns]

## Sheet: ILEUM 
		OTU	Otu0001	Otu0002	Otu0003	Otu0004	Otu0005	Otu0006	Otu0007	Otu0008	Otu0009	Otu0010	Otu0011	Otu0012	Otu0013	Otu0014	Otu0015	Otu0016	Otu0017	Otu0018	Otu0019	Otu0020	Otu0021	Otu0022	Otu0023	Otu0024	Otu0025	Otu0026	Otu0027	Otu0028	Otu0029	Otu0030	Otu0031	Otu0032	Otu0033	Otu0034	Otu0035	Otu0036	Otu0037	Otu0038	Otu0039	Otu0040	Otu0041	Otu0042	Otu0043	Otu0044	Otu0045	Otu0046	Otu0047
		Taxonomy	Bacteria(100)	Bacteria(100)	Bacteria(100)	Bacteria(100)	Bacteria(100)	Bacteria(100)	Bacteria(100)	Bacteria(100)	Bacteria(100)	Bacteria(100)	Bacteria(100)	Bacteria(100)	Bacteria(100)	Bacteria(100)	Bacteria(100)	Bacteria(100)	Bacteria(100)	Bacteria(100)	Bacteria(100)	Bacteria(100)	Bacteria(100)	Bacteria(100)	Bacteria(100)	Bacteria(100)	Bacteria(100)	Bacteria(100)	Bacteria(100)	Bacteria(100)	Bacteria(100)	Bacteria(100)	Bacteria(100)	Bacteria(100)	Bacteria(100)	Bacteria(100)	Bacteria(100)	Bacteria(100)	Bacteria(100)	Bacteria(100)	Bacteria(100)	Bacteria(100)	Bacteria(100)	Bacteria(100)	Bacteria(100)	Bacteria(100)	Bacteria(100)	Bacteria(100)	Bacteria(100)
			Firmicutes(100)	Proteobacteria(100)	Firmicutes(100)	Firmicutes(100)	Proteobacteria(100)	Proteobacteria(100)	Actinobacteria(100)	Proteobacteria(100)	Proteobacteria(100)	Proteobacteria(100)	Firmicutes(100)	Actinobacteria(100)	Firmicutes(100)	Bacteroidetes(100)	Proteobacteria(100)	Proteobacteria(100)	Firmicutes(100)	Cyanobacteria(100)	Firmicutes(100)	Actinobacteria(100)	Firmicutes(100)	Proteobacteria(100)	Actinobacteria(100)	Proteobacteria(100)	Proteobacteria(100)	Bacteroidetes(100)	Actinobacteria(100)	Proteobacteria(100)	Proteobacteria(100)	Proteobacteria(100)	Proteobacteria(100)	Proteobacteria(100)	Actinobacteria(100)	Actinobacteria(100)	Proteobacteria(100)	Bacteroidetes(100)	Proteobacteria(100)	Firmicutes(100)	Proteobacteria(100)	Actinobacteria(100)	Firmicutes(100)	Actinobacteria(100)	Bacteria_unclassified(90)	Firmicutes(100)	Proteobacteria(100)	Actinobacteria(100)	Actinobacteria(100)
			Bacilli(100)	Alphaproteobacteria(100)	Bacilli(100)	Bacilli(100)	Alphaproteobacteria(100)	Betaproteobacteria(100)	Actinobacteria(100)	Gammaproteobacteria(100)	Betaproteobacteria(100)	Betaproteobacteria(100)	Bacilli(100)	Actinobacteria(100)	Bacilli(100)	Flavobacteria(100)	Betaproteobacteria(100)	Alphaproteobacteria(100)	Bacilli(100)	4C0d-2(100)	Bacilli(100)	Actinobacteria(100)	Bacilli(100)	Betaproteobacteria(100)	Actinobacteria(100)	Alphaproteobacteria(100)	Betaproteobacteria(100)	Sphingobacteria(100)	Actinobacteria(100)	Alphaproteobacteria(100)	Alphaproteobacteria(100)	Betaproteobacteria(100)	Alphaproteobacteria(100)	Alphaproteobacteria(100)	Actinobacteria(100)	Actinobacteria(100)	Alphaproteobacteria(100)	Flavobacteria(100)	Gammaproteobacteria(100)	Clostridia(99)	Alphaproteobacteria(100)	Actinobacteria(100)	Bacilli(100)	Actinobacteria(100)	Bacteria_unclassified(90)	Bacilli(100)	Betaproteobacteria(100)	Actinobacteria(100)	Actinobacteria(100)
			Lactobacillales(100)	Rhodospirillales(100)	Lactobacillales(100)	Lactobacillales(100)	Rhodospirillales(100)	Neisseriales(100)	Bifidobacteriales(100)	Gammaproteobacteria_order_incertae_sedis(100)	Burkholderiales(100)	Burkholderiales(100)	Bacillales(100)	Actinomycetales(100)	Bacillales(100)	Flavobacteriales(100)	Burkholderiales(100)	Caulobacterales(100)	Lactobacillales(100)	mle1-12(100)	Lactobacillales(100)	Actinomycetales(100)	Bacillales(100)	Burkholderiales(100)	Actinomycetales(100)	Rhizobiales(100)	Burkholderiales(100)	Sphingobacteriales(100)	Actinomycetales(100)	Rhodospirillales(100)	Rhizobiales(100)	Burkholderiales(100)	Rhodospirillales(100)	Rhizobiales(100)	Actinomycetales(100)	Actinomycetales(100)	Rhizobiales(100)	Flavobacteriales(100)	Pseudomonadales(100)	Clostridiales(99)	Rhizobiales(100)	Actinomycetales(100)	Lactobacillales(100)	Actinomycetales(100)	Bacteria_unclassified(90)	Bacillales(100)	Burkholderiales(100)	Actinomycetales(100)	Actinomycetales(100)
			Lactobacillaceae(100)	Acetobacteraceae(100)	Lactobacillaceae(100)	Lactobacillaceae(100)	Acetobacteraceae(100)	Neisseriaceae(100)	Bifidobacteriaceae(100)	Gammaproteobacteria_family_incertae_sedis(100)	Comamonadaceae(100)	Burkholderiaceae(100)	Bacillaceae(100)	Actinomycetales_unclassified(100)	Staphylococcaceae(100)	Flavobacteriaceae(100)	Comamonadaceae(100)	Caulobacteraceae(100)	Streptococcaceae(100)	mle1-12_unclassified(100)	Leuconostocaceae(100)	Propionibacteriaceae(100)	Bacillales_unclassified(100)	Oxalobacteraceae(100)	Micromonosporaceae(100)	Brucellaceae(100)	Oxalobacteraceae(100)	Chitinophagaceae(100)	Geodermatophilaceae(100)	Acetobacteraceae(100)	Methylobacteriaceae(100)	Comamonadaceae(100)	Acetobacteraceae(100)	Bartonellaceae(100)	Corynebacteriaceae(100)	Intrasporangiaceae(100)	Bradyrhizobiaceae(100)	Flavobacteriaceae(100)	Pseudomonadaceae(100)	Lachnospiraceae(70)	Rhizobiales_unclassified(55)	Geodermatophilaceae(100)	Enterococcaceae(100)	Micrococcaceae(100)	Bacteria_unclassified(90)	Bacillales_unclassified(56)	Oxalobacteraceae(100)	Corynebacteriaceae(100)	Corynebacteriaceae(100)
			Lactobacillus(100)	Saccharibacter(51)	Lactobacillaceae_unclassified(100)	Lactobacillus(100)	Alpha2.1(100)	Neisseriaceae_unclassified(93)	Bifidobacterium(100)	Gamma-1(72)	Delftia(100)	Ralstonia(100)	Bacillus(100)	Actinomycetales_unclassified(100)	Staphylococcus(100)	Cloacibacterium(100)	Tepidicella(100)	Caulobacteraceae_unclassified(100)	Streptococcus(100)	mle1-12_unclassified(100)	Fructobacillus(100)	Propionibacterium(100)	Bacillales_unclassified(100)	Oxalobacteraceae_unclassified(68)	Micromonosporaceae_unclassified(94)	Ochrobactrum(98)	Massilia(60)	Chitinophagaceae_unclassified(100)	Geodermatophilus(54)	Alpha2.1(100)	Methylobacterium(100)	Comamonadaceae_unclassified(97)	Acetobacteraceae_unclassified(93)	Bartonella(100)	Corynebacterium(100)	Janibacter(100)	Bradyrhizobium(94)	Flavobacteriaceae_unclassified(100)	Pseudomonas(100)	Lachnospiraceae_unclassified(70)	Rhizobiales_unclassified(55)	Geodermatophilaceae_unclassified(77)	Melissococcus(100)	Kocuria(100)	Bacteria_unclassified(90)	Bacillales_unclassified(56)	Oxalobacteraceae_unclassified(95)	Corynebacterium(100)	Corynebacteriaceae_unclassified(100)
			Firm5(100)	Alpha2.2(51)	Lactobacillaceae_unclassified(100)	Firm4(100)	Alpha2.1_unclassified(100)	Neisseriaceae_unclassified(93)	BeeBifido(100)	Gamma-1_unclassified(72)	Delftia_unclassified(100)	Ralstonia_unclassified(100)	Bacillus_amyloliquefaciens(100)	Actinomycetales_unclassified(100)	Staphylococcus_epidermidis(65)	Cloacibacterium_unclassified(100)	Tepidicella_unclassified(100)	Caulobacteraceae_unclassified(100)	Streptococcus_unclassified(68)	mle1-12_unclassified(100)	Fructobacillus_unclassified(100)	Propionibacterium_acnes(99)	Bacillales_unclassified(100)	Oxalobacteraceae_unclassified(68)	Micromonosporaceae_unclassified(94)	Ochrobactrum_unclassified(98)	Massilia_timonae(60)	Chitinophagaceae_unclassified(100)	Geodermatophilus_unclassified(54)	Alpha2.1_unclassified(100)	Methylobacterium_unclassified(100)	Comamonadaceae_unclassified(97)	Acetobacteraceae_unclassified(93)	Alpha1(100)	Corynebacterium_unclassified(100)	Janibacter_unclassified(100)	Bradyrhizobium_elkanii(94)	Flavobacteriaceae_unclassified(100)	Pseudomonas_unclassified(98)	Lachnospiraceae_unclassified(70)	Rhizobiales_unclassified(55)	Geodermatophilaceae_unclassified(77)	Melissococcus_plutonius(100)	Kocuria_rosea(100)	Bacteria_unclassified(90)	Bacillales_unclassified(56)	Oxalobacteraceae_unclassified(95)	Corynebacterium_unclassified(100)	Corynebacteriaceae_unclassified(100)
			Firm5_unclassified(100)	Alpha2.2_unclassified(51)	Lactobacillaceae_unclassified(100)	Firm4_unclassified(100)	Alpha2.1_unclassified(100)	Neisseriaceae_unclassified(93)	BeeBifido_unclassified(100)	Gamma-1_unclassified(72)	Delftia_unclassified(100)	Ralstonia_unclassified(100)	Bacillus_amyloliquefaciens_unclassified(100)	Actinomycetales_unclassified(100)	Staphylococcus_epidermidis_unclassified(65)	Cloacibacterium_unclassified(100)	Tepidicella_unclassified(100)	Caulobacteraceae_unclassified(100)	Streptococcus_unclassified(68)	mle1-12_unclassified(100)	Fructobacillus_unclassified(100)	Propionibacterium_acnes_unclassified(99)	Bacillales_unclassified(100)	Oxalobacteraceae_unclassified(68)	Micromonosporaceae_unclassified(94)	Ochrobactrum_unclassified(98)	Massilia_timonae_unclassified(60)	Chitinophagaceae_unclassified(100)	Geodermatophilus_unclassified(54)	Alpha2.1_unclassified(100)	Methylobacterium_unclassified(100)	Comamonadaceae_unclassified(97)	Acetobacteraceae_unclassified(93)	Alpha1_unclassified(100)	Corynebacterium_unclassified(100)	Janibacter_unclassified(100)	Bradyrhizobium_elkanii_unclassified(94)	Flavobacteriaceae_unclassified(100)	Pseudomonas_unclassified(98)	Lachnospiraceae_unclassified(70)	Rhizobiales_unclassified(55)	Geodermatophilaceae_unclassified(77)	Melissococcus_plutonius_unclassified(100)	Kocuria_rosea_unclassified(100)	Bacteria_unclassified(90)	Bacillales_unclassified(56)	Oxalobacteraceae_unclassified(95)	Corynebacterium_unclassified(100)	Corynebacteriaceae_unclassified(100)
Total Seqs	Niche	Cohort	Firm5_unclassified_unclassified(100)	Alpha2.2_unclassified_unclassified(51)	Lactobacillaceae_unclassified_unclassified(100)	Firm4_unclassified_unclassified(100)	Alpha2.1_unclassified_unclassified(100)	Neisseriaceae_unclassified_unclassified(93)	BeeBifido_unclassified_unclassified(100)	Gamma-1_unclassified_unclassified(72)	Delftia_unclassified_unclassified(100)	Ralstonia_unclassified_unclassified(100)	Bacillus_amyloliquefaciens_unclassified_unclassified(100)	Actinomycetales_unclassified_unclassified(100)	Staphylococcus_epidermidis_unclassified_unclassified(65)	Cloacibacterium_unclassified_unclassified(100)	Tepidicella_unclassified_unclassified(100)	Caulobacteraceae_unclassified_unclassified(100)	Streptococcus_unclassified_unclassified(68)	mle1-12_unclassified_unclassified(100)	Fructobacillus_unclassified_unclassified(100)	Propionibacterium_acnes_unclassified_unclassified(99)	Bacillales_unclassified_unclassified(100)	Oxalobacteraceae_unclassified_unclassified(68)	Micromonosporaceae_unclassified_unclassified(94)	Ochrobactrum_unclassified_unclassified(98)	Massilia_timonae_unclassified_unclassified(60)	Chitinophagaceae_unclassified_unclassified(100)	Geodermatophilus_unclassified_unclassified(54)	Alpha2.1_unclassified_unclassified(100)	Methylobacterium_unclassified_unclassified(100)	Comamonadaceae_unclassified_unclassified(97)	Acetobacteraceae_unclassified_unclassified(93)	Alpha1_unclassified_unclassified(100)	Corynebacterium_unclassified_unclassified(100)	Janibacter_unclassified_unclassified(100)	Bradyrhizobium_elkanii_unclassified_unclassified(94)	Flavobacteriaceae_unclassified_unclassified(100)	Pseudomonas_unclassified_unclassified(98)	Lachnospiraceae_unclassified_unclassified(70)	Rhizobiales_unclassified_unclassified(55)	Geodermatophilaceae_unclassified_unclassified(77)	Melissococcus_plutonius_unclassified_unclassified(100)	Kocuria_rosea_unclassified_unclassified(100)	Bacteria_unclassified_unclassified(90)	Bacillales_unclassified_unclassified(56)	Oxalobacteraceae_unclassified_unclassified(95)	Corynebacterium_unclassified_unclassified(100)	Corynebacteriaceae_unclassified_unclassified(100)
			Otu0001	Otu0002	Otu0003	Otu0004	Otu0005	Otu0006	Otu0007	Otu0008	Otu0009	Otu0010	Otu0011	Otu0012	Otu0013	Otu0014	Otu0015	Otu0016	Otu0017	Otu0018	Otu0019	Otu0020	Otu0021	Otu0022	Otu0023	Otu0024	Otu0025	Otu0026	Otu0027	Otu0028	Otu0029	Otu0030	Otu0031	Otu0032	Otu0033	Otu0034	Otu0035	Otu0036	Otu0037	Otu0038	Otu0039	Otu0040	Otu0041	Otu0042	Otu0043	Otu0044	Otu0045	Otu0046	Otu0047
	Firm5_unclassified_unclassified(100)	Otu0001	1	-0.436778	0.092229	-0.133103	-0.277624	0.193682	0.224277	0.136784	-0.499507	-0.4905	0.125973	0.033898	-0.228151	0.059658	0.11671	-0.446574	-0.06278	-0.418282	-0.318659	-0.168213	-0.084496	-0.02506	0.035669	-0.066641	0.061381	-0.331931	0.001633	-0.140171	0.112393	-0.293336	0.19515	-0.084766	-0.067934	0.109197	-0.317368	0.125357	0.005427	-0.028285	0.017125	0.0724	-0.165993	0.033532	0.043471	0.046158	0.012373	0.071265	0.02127
	Alpha2.2_unclassified_unclassified(51)	Otu0002	-0.436778	1	0.105363	0.039171	0.324066	-0.107204	-0.252234	0.056942	0.251521	0.24432	0.108074	-0.107753	0.123222	0.037997	-0.006549	0.197474	0.059906	0.215269	0.205471	0.219723	0.15315	0.048442	-0.113432	0.054492	-0.045214	0.14557	0.003036	0.265199	0.015809	0.136777	0.079627	0.033447	-0.032062	-0.009978	0.14942	0.03751	0.025692	-0.012201	-0.010711	-0.028875	-0.002863	-0.08946	0.092441	0.029868	0.007136	-0.057639	0.047611
	Lactobacillaceae_unclassified_unclassified(100)	Otu0003	0.092229	0.105363	1	0.169487	-0.107597	0.266137	0.286345	0.202414	-0.176626	-0.240445	-0.156418	-0.002413	-0.116595	-0.080596	0.071511	-0.181251	-0.156572	-0.155283	0.002621	-0.062393	-0.143751	0.028273	0.046269	0.014247	0.058515	-0.05468	-0.051276	0.007283	0.064729	-0.00997	-0.023029	0.108545	-0.159152	0.013745	-0.109076	-0.001975	-0.004959	0.03187	-0.044943	-0.074443	-0.125284	-0.125496	-0.042643	-0.065573	0.068959	0.053646	0.027221
	Firm4_unclassified_unclassified(100)	Otu0004	-0.133103	0.039171	0.169487	1	0.084408	0.215932	0.37936	0.234202	-0.070708	-0.098079	-0.009671	-0.01789	0.070809	0.066819	-0.026395	-0.119505	-0.065418	-0.112812	-0.042407	0.047271	-0.061974	0.00673	-0.015205	-0.02091	0.098969	0.054078	0.055725	0.036354	-0.04622	-0.01796	-0.098916	-0.091742	-0.121368	-0.013737	-0.081323	-0.049795	0.056563	0.006807	-0.009405	-0.003731	0.03713	-0.021564	0.191055	0.023109	-0.003926	-0.019543	-0.012728
	Alpha2.1_unclassified_unclassified(100)	Otu0005	-0.277624	0.324066	-0.107597	0.084408	1	-0.228029	-0.315511	0.091772	0.359416	0.332461	-0.065395	0.003361	0.210542	0.054532	0.093657	0.275425	0.266352	0.273816	0.322899	0.214608	0.051452	0.015141	-0.186451	0.051428	-0.11133	0.21376	-0.198732	0.513867	0.044718	0.278736	-0.144518	-0.144612	0.008183	-0.052104	0.241718	-0.01003	0.168069	0.099321	-0.066495	-0.115575	-0.017517	-0.097839	-0.023844	-0.113334	0.049802	-0.031172	0.061056
	Neisseriaceae_unclassified_unclassified(93)	Otu0006	0.193682	-0.107204	0.266137	0.215932	-0.228029	1	0.248095	0.520742	-0.187508	-0.410717	0.031356	0.010095	-0.076052	0.040578	-0.01905	-0.280545	-0.152652	-0.320314	-0.012541	-0.169519	-0.004735	0.070796	0.090036	-0.078933	0.103488	-0.133419	0.032132	-0.120864	-0.001134	-0.127233	-0.001808	0.15123	-0.096195	0.047629	-0.194935	0.056061	-0.088995	0.007876	0.097364	0.096921	0.025818	0.083665	0.020126	-0.049092	-0.068169	0.053165	0.085237
	BeeBifido_unclassified_unclassified(100)	Otu0007	0.224277	-0.252234	0.286345	0.37936	-0.315511	0.248095	1	0.157422	-0.38272	-0.235899	0.100081	-0.002302	-0.04042	0.081457	0.039073	-0.166753	-0.159068	-0.172815	-0.147565	-0.075893	0.051875	0.005161	-0.06882	-0.121426	0.039042	-0.100338	-0.05031	-0.137111	-0.003801	-0.012273	0.029007	-0.013495	-0.085903	0.03433	-0.073327	0.013726	-0.055236	0.017671	-0.048703	0.007534	-0.066874	-0.051276	0.037175	0.027133	-0.025179	0.013645	-0.061839
	Gamma-1_unclassified_unclassified(72)	Otu0008	0.136784	0.056942	0.202414	0.234202	0.091772	0.520742	0.157422	1	0.046951	-0.247184	0.082644	0.165592	0.059645	0.02819	-0.025739	-0.202266	0.019411	-0.233571	-0.021262	-0.019881	0.074843	0.074714	0.010836	-0.061792	0.105694	-0.088439	0.015547	0.065988	0.005741	-0.076018	-0.086064	0.124001	-0.08375	-0.0181	-0.029492	0.07113	0.006675	0.000323	0.049434	0.097038	0.111538	-0.002849	-0.002818	-0.02485	-0.07399	-0.055267	0.128017
	Delftia_unclassified_unclassified(100)	Otu0009	-0.499507	0.251521	-0.176626	-0.070708	0.359416	-0.187508	-0.38272	0.046951	1	0.552261	-0.081629	0.135933	0.299615	-0.056059	-0.013354	0.485816	0.269208	0.434228	0.341932	0.265292	0.034178	0.125442	0.06528	0.125061	0.002256	0.290655	0.036334	0.194588	-0.029446	0.327737	-0.090629	0.15074	0.154642	-0.050831	0.365873	-0.025371	0.080707	0.110273	0.062459	0.079325	0.221428	0.027973	-0.086479	0.057385	0.054438	-0.054163	0.114572
	Ralstonia_unclassified_unclassified(100)	Otu0010	-0.4905	0.24432	-0.240445	-0.098079	0.332461	-0.410717	-0.235899	-0.247184	0.552261	1	-0.028945	-0.073293	0.15682	-0.053648	-0.089155	0.704131	0.238346	0.648224	0.407841	0.160279	0.158797	0.130491	-0.011478	0.084236	-0.113329	0.479146	-0.022262	0.136647	0.008945	0.421194	-0.078581	-0.011222	0.157427	0.025066	0.541653	0.037287	0.106977	0.071362	-0.007285	0.011027	0.194551	0.00235	-0.086603	0.034127	0.106322	-0.020918	-0.052747
	Bacillus_amyloliquefaciens_unclassified_unclassified(100)	Otu0011	0.125973	0.108074	-0.156418	-0.009671	-0.065395	0.031356	0.100081	0.082644	-0.081629	-0.028945	1	-0.029117	0.013302	0.082319	0.062007	-0.082935	-0.044894	0.011362	-0.026714	0.084645	0.144649	0.027896	-0.010187	-0.006074	-0.014117	0.01802	0.023027	-0.003284	0.044684	-0.004996	0.100697	0.042096	-0.093619	0.045	0.036325	0.047373	0.017642	-0.095928	0.064658	0.107876	-0.0811	-0.027139	0.014042	0.008192	-0.016594	0.024621	-0.010869
	Actinomycetales_unclassified_unclassified(100)	Otu0012	0.033898	-0.107753	-0.002413	-0.01789	0.003361	0.010095	-0.002302	0.165592	0.135933	-0.073293	-0.029117	1	0.0559	0.004004	0.005949	-0.013649	0.055995	-0.039191	-0.107333	0.033143	-0.032528	0.055123	0.003776	-0.07721	0.053395	0.002113	-0.031204	-0.069784	0.04181	0.038838	-0.047016	0.142456	-0.043061	-0.044524	0.022861	0.052155	0.049539	0.013454	-0.007991	-0.058017	0.133375	0.095773	-0.015601	-0.053913	0.034288	-0.019981	0.085045
	Staphylococcus_epidermidis_unclassified_unclassified(65)	Otu0013	-0.228151	0.123222	-0.116595	0.070809	0.210542	-0.076052	-0.04042	0.059645	0.299615	0.15682	0.013302	0.0559	1	0.147854	0.02994	0.141302	0.232732	0.188618	0.176837	0.403068	0.057454	-0.034372	-0.05716	-0.056775	0.059257	0.086979	0.002552	0.103403	-0.031971	0.138954	0.003695	0.050983	0.095497	-0.086657	0.225656	-0.032654	0.099992	-0.0186	-0.05977	-0.053531	0.02903	0.085249	0.011694	0.00967	-0.03129	0.014206	0.210635
	Cloacibacterium_unclassified_unclassified(100)	Otu0014	0.059658	0.037997	-0.080596	0.066819	0.054532	0.040578	0.081457	0.02819	-0.056059	-0.053648	0.082319	0.004004	0.147854	1	0.101199	-0.079822	-0.046943	-0.084319	-0.01254	0.076945	0.015274	-0.063398	-0.011937	-0.049281	-0.079161	-0.009218	0.041883	0.042063	0.000457	-0.015883	-0.007388	-0.02907	-0.033073	-0.011992	-0.069193	0.029985	0.031505	0.039879	0.044338	-0.006397	-0.010494	-0.06822	0.096378	0.066828	0.028514	-0.056161	-0.016311
	Tepidicella_unclassified_unclassified(100)	Otu0015	0.11671	-0.006549	0.071511	-0.026395	0.093657	-0.01905	0.039073	-0.025739	-0.013354	-0.089155	0.062007	0.005949	0.02994	0.101199	1	-0.060836	0.051669	-0.051949	0.044581	0.097008	0.013901	-0.056547	-0.083364	-0.079236	0.00167	-0.02392	-0.056153	0.104187	0.021528	-0.004635	0.024784	-0.013402	0.04077	-0.001475	-0.033871	0.040358	-0.004138	0.076478	-0.037086	-0.088764	-0.062856	-0.034484	0.030853	-0.004952	-0.01953	0.021698	0.022569
	Caulobacteraceae_unclassified_unclassified(100)	Otu0016	-0.446574	0.197474	-0.181251	-0.119505	0.275425	-0.280545	-0.166753	-0.202266	0.485816	0.704131	-0.082935	-0.013649	0.141302	-0.079822	-0.060836	1	0.184844	0.545996	0.363856	0.107951	0.140642	0.11622	-0.012058	0.035592	-0.153475	0.451135	-0.081543	0.126869	-0.054283	0.384248	-0.062268	-0.006291	0.175324	0.017013	0.48382	0.02166	0.128212	0.016275	0.020017	0.052267	0.120003	0.046721	-0.12488	0.039068	0.112773	-0.057321	-0.049403
	Streptococcus_unclassified_unclassified(68)	Otu0017	-0.06278	0.059906	-0.156572	-0.065418	0.266352	-0.152652	-0.159068	0.019411	0.269208	0.238346	-0.044894	0.055995	0.232732	-0.046943	0.051669	0.184844	1	0.137458	0.044967	0.156886	0.05333	0.033979	-0.014304	-0.054014	0.009451	0.061449	-0.081453	0.103277	-0.003943	0.108206	-0.007328	-0.03382	0.115668	-0.058798	0.155039	0.010263	0.069576	-0.009297	-0.052254	-0.057923	-0.008551	-0.075689	-0.053253	-0.009097	0.057207	-0.001103	0.114818
	mle1-12_unclassified_unclassified(100)	Otu0018	-0.418282	0.215269	-0.155283	-0.112812	0.273816	-0.320314	-0.172815	-0.233571	0.434228	0.648224	0.011362	-0.039191	0.188618	-0.084319	-0.051949	0.545996	0.137458	1	0.372287	0.14438	0.162018	0.085231	-0.060249	0.084929	-0.11808	0.422463	-0.066965	0.158618	-0.016387	0.369937	-0.047816	0.018501	0.104703	-0.003629	0.391166	0.025511	0.087769	0.059583	0.034484	0.000417	0.172341	0.052699	-0.061208	0.018283	0.075602	-0.022793	0.008228
	Fructobacillus_unclassified_unclassified(100)	Otu0019	-0.318659	0.205471	0.002621	-0.042407	0.322899	-0.012541	-0.147565	-0.021262	0.341932	0.407841	-0.026714	-0.107333	0.176837	-0.01254	0.044581	0.363856	0.044967	0.372287	1	0.073474	0.168371	0.16992	0.06534	0.099839	-0.062468	0.359374	0.028952	0.211446	-0.056022	0.315079	-0.016211	-0.112979	0.013205	-0.035986	0.35025	-0.056189	0.072231	0.123744	0.023477	0.090447	-0.037155	0.002547	-0.08057	-0.043253	0.109901	-0.025892	-0.004807
	Propionibacterium_acnes_unclassified_unclassified(99)	Otu0020	-0.168213	0.219723	-0.062393	0.047271	0.214608	-0.169519	-0.075893	-0.019881	0.265292	0.160279	0.084645	0.033143	0.403068	0.076945	0.097008	0.107951	0.156886	0.14438	0.073474	1	0.009712	0.040679	-0.103737	-0.057616	0.070411	0.100165	-0.011138	0.105943	0.050354	0.171046	0.0758	0.019949	0.136595	-0.074867	0.207023	-0.042445	0.17192	-0.007293	-0.043789	-0.057574	0.03691	0.02893	0.001059	0.014512	0.000739	-0.004516	0.191219
	Bacillales_unclassified_unclassified(100)	Otu0021	-0.084496	0.15315	-0.143751	-0.061974	0.051452	-0.004735	0.051875	0.074843	0.034178	0.158797	0.144649	-0.032528	0.057454	0.015274	0.013901	0.140642	0.05333	0.162018	0.168371	0.009712	1	0.023785	-0.007479	-0.005174	-0.022497	0.053128	-0.017839	0.107506	0.001226	0.053997	0.043304	-0.107924	0.003924	-0.006109	0.1146	0.009701	-0.065866	0.079579	-0.032797	0.038908	0.081334	-0.104771	0.010905	-0.029235	0.046749	-0.065312	0.038529
	Oxalobacteraceae_unclassified_unclassified(68)	Otu0022	-0.02506	0.048442	0.028273	0.00673	0.015141	0.070796	0.005161	0.074714	0.125442	0.130491	0.027896	0.055123	-0.034372	-0.063398	-0.056547	0.11622	0.033979	0.085231	0.16992	0.040679	0.023785	1	0.193248	0.07588	-0.001928	0.118957	0.082962	-0.006075	-0.050039	0.067417	0.013182	0.009304	0.045905	-0.074111	0.102702	-0.008291	0.141465	0.010755	0.033373	0.078295	-0.051499	0.056691	-0.048308	0.011108	0.026321	0.027439	-0.073651
	Micromonosporaceae_unclassified_unclassified(94)	Otu0023	0.035669	-0.113432	0.046269	-0.015205	-0.186451	0.090036	-0.06882	0.010836	0.06528	-0.011478	-0.010187	0.003776	-0.05716	-0.011937	-0.083364	-0.012058	-0.014304	-0.060249	0.06534	-0.103737	-0.007479	0.193248	1	0.145267	0.161152	-0.027048	0.250433	-0.086931	-0.06388	-0.079515	-0.041028	0.035378	-0.005267	-0.016923	-0.050285	0.013584	-0.089139	0.0837	0.223866	0.258117	0.008845	0.064142	-0.022394	0.115228	-0.028486	0.054022	-0.017296
	Ochrobactrum_unclassified_unclassified(98)	Otu0024	-0.066641	0.054492	0.014247	-0.02091	0.051428	-0.078933	-0.121426	-0.061792	0.125061	0.084236	-0.006074	-0.07721	-0.056775	-0.049281	-0.079236	0.035592	-0.054014	0.084929	0.099839	-0.057616	-0.005174	0.07588	0.145267	1	0.038231	0.061943	0.133095	0.057526	-0.046058	0.056811	0.036718	0.023136	-0.031594	-0.039904	0.05449	-0.053802	-0.035248	0.152923	0.083993	0.071944	-0.009759	-0.031929	-0.012024	0.006358	-0.086233	-0.005756	-0.058036
	Massilia_timonae_unclassified_unclassified(60)	Otu0025	0.061381	-0.045214	0.058515	0.098969	-0.11133	0.103488	0.039042	0.105694	0.002256	-0.113329	-0.014117	0.053395	0.059257	-0.079161	0.00167	-0.153475	0.009451	-0.11808	-0.062468	0.070411	-0.022497	-0.001928	0.161152	0.038231	1	-0.156983	0.153331	-0.086179	0.031569	-0.110178	0.072751	0.022217	0.042849	0.003215	-0.089098	-0.024907	-0.068127	0.01805	0.111851	0.128063	0.007706	0.094874	-0.014839	0.056239	-0.062017	0.050573	0.140882
	Chitinophagaceae_unclassified_unclassified(100)	Otu0026	-0.331931	0.14557	-0.05468	0.054078	0.21376	-0.133419	-0.100338	-0.088439	0.290655	0.479146	0.01802	0.002113	0.086979	-0.009218	-0.02392	0.451135	0.061449	0.422463	0.359374	0.100165	0.053128	0.118957	-0.027048	0.061943	-0.156983	1	-0.082622	0.125838	0.035132	0.3746	-0.107737	0.009316	-0.01902	0.022816	0.325635	0.007873	0.12662	0.020212	-0.009308	-0.022836	0.079734	-0.010053	-0.056786	0.071265	0.008271	-0.022803	-0.105642
	Geodermatophilus_unclassified_unclassified(54)	Otu0027	0.001633	0.003036	-0.051276	0.055725	-0.198732	0.032132	-0.05031	0.015547	0.036334	-0.022262	0.023027	-0.031204	0.002552	0.041883	-0.056153	-0.081543	-0.081453	-0.066965	0.028952	-0.011138	-0.017839	0.082962	0.250433	0.133095	0.153331	-0.082622	1	-0.035633	-0.016791	-0.113268	-0.016671	0.031163	0.039498	0.043639	-0.09715	0.009699	-0.06039	0.035246	0.213255	0.240447	0.063633	0.062285	-0.007016	0.112005	-0.079605	-0.019636	-0.039111
	Alpha2.1_unclassified_unclassified(100)	Otu0028	-0.140171	0.265199	0.007283	0.036354	0.513867	-0.120864	-0.137111	0.065988	0.194588	0.136647	-0.003284	-0.069784	0.103403	0.042063	0.104187	0.126869	0.103277	0.158618	0.211446	0.105943	0.107506	-0.006075	-0.086931	0.057526	-0.086179	0.125838	-0.035633	1	-0.000902	0.203958	-0.009165	-0.028889	-0.001635	-0.019086	0.162661	-0.001592	0.164421	0.157232	-0.044433	-0.064075	-0.025457	0.026715	0.01945	-0.080472	0.040151	0.041326	0.027349
	Methylobacterium_unclassified_unclassified(100)	Otu0029	0.112393	0.015809	0.064729	-0.04622	0.044718	-0.001134	-0.003801	0.005741	-0.029446	0.008945	0.044684	0.04181	-0.031971	0.000457	0.021528	-0.054283	-0.003943	-0.016387	-0.056022	0.050354	0.001226	-0.050039	-0.06388	-0.046058	0.031569	0.035132	-0.016791	-0.000902	1	-0.029881	0.028562	0.001924	0.022279	0.016113	0.016968	0.036881	0.012077	-0.034157	-0.043975	-0.041339	-0.022969	-0.007111	0.046639	0.01009	0.01077	0.02073	0.017507
	Comamonadaceae_unclassified_unclassified(97)	Otu0030	-0.293336	0.136777	-0.00997	-0.01796	0.278736	-0.127233	-0.012273	-0.076018	0.327737	0.421194	-0.004996	0.038838	0.138954	-0.015883	-0.004635	0.384248	0.108206	0.369937	0.315079	0.171046	0.053997	0.067417	-0.079515	0.056811	-0.110178	0.3746	-0.113268	0.203958	-0.029881	1	-0.06336	0.078564	0.01114	0.013453	0.308565	-0.00219	0.095833	0.123129	-0.024343	0.000549	-0.061311	-0.009422	-0.069917	0.017777	0.041375	-0.017972	-0.016901
	Acetobacteraceae_unclassified_unclassified(93)	Otu0031	0.19515	0.079627	-0.023029	-0.098916	-0.144518	-0.001808	0.029007	-0.086064	-0.090629	-0.078581	0.100697	-0.047016	0.003695	-0.007388	0.024784	-0.062268	-0.007328	-0.047816	-0.016211	0.0758	0.043304	0.013182	-0.041028	0.036718	0.072751	-0.107737	-0.016671	-0.009165	0.028562	-0.06336	1	-0.073423	0.02233	-0.015353	-0.062556	0.01991	0.045576	-0.00198	0.011726	-0.079386	-0.039947	-0.057337	0.008086	0.028337	0.031127	0.060145	0.06289
	Alpha1_unclassified_unclassified(100)	Otu0032	-0.084766	0.033447	0.108545	-0.091742	-0.144612	0.15123	-0.013495	0.124001	0.15074	-0.011222	0.042096	0.142456	0.050983	-0.02907	-0.013402	-0.006291	-0.03382	0.018501	-0.112979	0.019949	-0.107924	0.009304	0.035378	0.023136	0.022217	0.009316	0.031163	-0.028889	0.001924	0.078564	-0.073423	1	-0.083596	-0.041577	-0.003916	0.031666	-0.053454	-0.005083	0.027519	0.129164	0.031879	0.04601	-0.068719	0.037644	-0.003544	-0.01957	0.002
	Corynebacterium_unclassified_unclassified(100)	Otu0033	-0.067934	-0.032062	-0.159152	-0.121368	0.008183	-0.096195	-0.085903	-0.08375	0.154642	0.157427	-0.093619	-0.043061	0.095497	-0.033073	0.04077	0.175324	0.115668	0.104703	0.013205	0.136595	0.003924	0.045905	-0.005267	-0.031594	0.042849	-0.01902	0.039498	-0.001635	0.022279	0.01114	0.02233	-0.083596	1	-0.025145	0.087042	-0.044729	0.082293	-0.017843	-0.00758	-0.035263	0.136936	0.090717	0.052668	-0.020885	0.064886	0.016118	0.043499
	Janibacter_unclassified_unclassified(100)	Otu0034	0.109197	-0.009978	0.013745	-0.013737	-0.052104	0.047629	0.03433	-0.0181	-0.050831	0.025066	0.045	-0.044524	-0.086657	-0.011992	-0.001475	0.017013	-0.058798	-0.003629	-0.035986	-0.074867	-0.006109	-0.074111	-0.016923	-0.039904	0.003215	0.022816	0.043639	-0.019086	0.016113	0.013453	-0.015353	-0.041577	-0.025145	1	0.027015	0.038679	-0.025306	0.026818	-0.033	-0.011814	0.069338	0.010824	-0.003697	0.006412	-0.030231	0.025387	-0.046606
	Bradyrhizobium_elkanii_unclassified_unclassified(94)	Otu0035	-0.317368	0.14942	-0.109076	-0.081323	0.241718	-0.194935	-0.073327	-0.029492	0.365873	0.541653	0.036325	0.022861	0.225656	-0.069193	-0.033871	0.48382	0.155039	0.391166	0.35025	0.207023	0.1146	0.102702	-0.050285	0.05449	-0.089098	0.325635	-0.09715	0.162661	0.016968	0.308565	-0.062556	-0.003916	0.087042	0.027015	1	-0.034287	0.079058	0.038977	-0.063376	0.047166	0.132674	0.008784	-0.096365	0.020839	0.03669	0.021412	0.034628
	Flavobacteriaceae_unclassified_unclassified(100)	Otu0036	0.125357	0.03751	-0.001975	-0.049795	-0.01003	0.056061	0.013726	0.07113	-0.025371	0.037287	0.047373	0.052155	-0.032654	0.029985	0.040358	0.02166	0.010263	0.025511	-0.056189	-0.042445	0.009701	-0.008291	0.013584	-0.053802	-0.024907	0.007873	0.009699	-0.001592	0.036881	-0.00219	0.01991	0.031666	-0.044729	0.038679	-0.034287	1	-0.044763	-0.05934	0.028094	-0.000474	0.038152	-0.051034	-0.029943	0.009597	0.015735	0.029776	0.008829
	Pseudomonas_unclassified_unclassified(98)	Otu0037	0.005427	0.025692	-0.004959	0.056563	0.168069	-0.088995	-0.055236	0.006675	0.080707	0.106977	0.017642	0.049539	0.099992	0.031505	-0.004138	0.128212	0.069576	0.087769	0.072231	0.17192	-0.065866	0.141465	-0.089139	-0.035248	-0.068127	0.12662	-0.06039	0.164421	0.012077	0.095833	0.045576	-0.053454	0.082293	-0.025306	0.079058	-0.044763	1	-0.063339	-0.009488	-0.094224	-0.09221	0.089161	0.032602	-0.029286	0.130084	-0.005	-0.072841
	Lachnospiraceae_unclassified_unclassified(70)	Otu0038	-0.028285	-0.012201	0.03187	0.006807	0.099321	0.007876	0.017671	0.000323	0.110273	0.071362	-0.095928	0.013454	-0.0186	0.039879	0.076478	0.016275	-0.009297	0.059583	0.123744	-0.007293	0.079579	0.010755	0.0837	0.152923	0.01805	0.020212	0.035246	0.157232	-0.034157	0.123129	-0.00198	-0.005083	-0.017843	0.026818	0.038977	-0.05934	-0.063339	1	-0.028721	0.076116	-0.026815	-0.034915	-0.047885	-0.011116	-0.013509	-0.05263	-0.023149
	Rhizobiales_unclassified_unclassified(55)	Otu0039	0.017125	-0.010711	-0.044943	-0.009405	-0.066495	0.097364	-0.048703	0.049434	0.062459	-0.007285	0.064658	-0.007991	-0.05977	0.044338	-0.037086	0.020017	-0.052254	0.034484	0.023477	-0.043789	-0.032797	0.033373	0.223866	0.083993	0.111851	-0.009308	0.213255	-0.044433	-0.043975	-0.024343	0.011726	0.027519	-0.00758	-0.033	-0.063376	0.028094	-0.009488	-0.028721	1	0.213793	-0.024163	0.078332	-0.016884	0.069857	-0.055221	-0.024789	-0.000387
	Geodermatophilaceae_unclassified_unclassified(77)	Otu0040	0.0724	-0.028875	-0.074443	-0.003731	-0.115575	0.096921	0.007534	0.097038	0.079325	0.011027	0.107876	-0.058017	-0.053531	-0.006397	-0.088764	0.052267	-0.057923	0.000417	0.090447	-0.057574	0.038908	0.078295	0.258117	0.071944	0.128063	-0.022836	0.240447	-0.064075	-0.041339	0.000549	-0.079386	0.129164	-0.035263	-0.011814	0.047166	-0.000474	-0.094224	0.076116	0.213793	1	-0.043969	0.03899	-0.077066	0.088316	-0.071084	-0.033211	-0.03246
	Melissococcus_plutonius_unclassified_unclassified(100)	Otu0041	-0.165993	-0.002863	-0.125284	0.03713	-0.017517	0.025818	-0.066874	0.111538	0.221428	0.194551	-0.0811	0.133375	0.02903	-0.010494	-0.062856	0.120003	-0.008551	0.172341	-0.037155	0.03691	0.081334	-0.051499	0.008845	-0.009759	0.007706	0.079734	0.063633	-0.025457	-0.022969	-0.061311	-0.039947	0.031879	0.136936	0.069338	0.132674	0.038152	-0.09221	-0.026815	-0.024163	-0.043969	1	-0.007574	-0.002165	0.010834	0.006221	-0.084823	0.053892
	Kocuria_rosea_unclassified_unclassified(100)	Otu0042	0.033532	-0.08946	-0.125496	-0.021564	-0.097839	0.083665	-0.051276	-0.002849	0.027973	0.00235	-0.027139	0.095773	0.085249	-0.06822	-0.034484	0.046721	-0.075689	0.052699	0.002547	0.02893	-0.104771	0.056691	0.064142	-0.031929	0.094874	-0.010053	0.062285	0.026715	-0.007111	-0.009422	-0.057337	0.04601	0.090717	0.010824	0.008784	-0.051034	0.089161	-0.034915	0.078332	0.03899	-0.007574	1	0.020068	0.070275	-0.023237	-0.040869	0.014664
	Bacteria_unclassified_unclassified(90)	Otu0043	0.043471	0.092441	-0.042643	0.191055	-0.023844	0.020126	0.037175	-0.002818	-0.086479	-0.086603	0.014042	-0.015601	0.011694	0.096378	0.030853	-0.12488	-0.053253	-0.061208	-0.08057	0.001059	0.010905	-0.048308	-0.022394	-0.012024	-0.014839	-0.056786	-0.007016	0.01945	0.046639	-0.069917	0.008086	-0.068719	0.052668	-0.003697	-0.096365	-0.029943	0.032602	-0.047885	-0.016884	-0.077066	-0.002165	0.020068	1	0.070633	-0.01061	0.045946	0.017995
	Bacillales_unclassified_unclassified(56)	Otu0044	0.046158	0.029868	-0.065573	0.023109	-0.113334	-0.049092	0.027133	-0.02485	0.057385	0.034127	0.008192	-0.053913	0.00967	0.066828	-0.004952	0.039068	-0.009097	0.018283	-0.043253	0.014512	-0.029235	0.011108	0.115228	0.006358	0.056239	0.071265	0.112005	-0.080472	0.01009	0.017777	0.028337	0.037644	-0.020885	0.006412	0.020839	0.009597	-0.029286	-0.011116	0.069857	0.088316	0.010834	0.070275	0.070633	1	-0.017409	0.063033	-0.000448
	Oxalobacteraceae_unclassified_unclassified(95)	Otu0045	0.012373	0.007136	0.068959	-0.003926	0.049802	-0.068169	-0.025179	-0.07399	0.054438	0.106322	-0.016594	0.034288	-0.03129	0.028514	-0.01953	0.112773	0.057207	0.075602	0.109901	0.000739	0.046749	0.026321	-0.028486	-0.086233	-0.062017	0.008271	-0.079605	0.040151	0.01077	0.041375	0.031127	-0.003544	0.064886	-0.030231	0.03669	0.015735	0.130084	-0.013509	-0.055221	-0.071084	0.006221	-0.023237	-0.01061	-0.017409	1	-0.01907	0.011493
	Corynebacterium_unclassified_unclassified(100)	Otu0046	0.071265	-0.057639	0.053646	-0.019543	-0.031172	0.053165	0.013645	-0.055267	-0.054163	-0.020918	0.024621	-0.019981	0.014206	-0.056161	0.021698	-0.057321	-0.001103	-0.022793	-0.025892	-0.004516	-0.065312	0.027439	0.054022	-0.005756	0.050573	-0.022803	-0.019636	0.041326	0.02073	-0.017972	0.060145	-0.01957	0.016118	0.025387	0.021412	0.029776	-0.005	-0.05263	-0.024789	-0.033211	-0.084823	-0.040869	0.045946	0.063033	-0.01907	1	-0.004088
	Corynebacteriaceae_unclassified_unclassified(100)	Otu0047	0.02127	0.047611	0.027221	-0.012728	0.061056	0.085237	-0.061839	0.128017	0.114572	-0.052747	-0.010869	0.085045	0.210635	-0.016311	0.022569	-0.049403	0.114818	0.008228	-0.004807	0.191219	0.038529	-0.073651	-0.017296	-0.058036	0.140882	-0.105642	-0.039111	0.027349	0.017507	-0.016901	0.06289	0.002	0.043499	-0.046606	0.034628	0.008829	-0.072841	-0.023149	-0.000387	-0.03246	0.053892	0.014664	0.017995	-0.000448	0.011493	-0.004088	1
	Rothia_mucilaginosa_unclassified_unclassified(84)	Otu0048	0.074179	0.025796	0.076331	0.034992	0.018607	0.0424	0.04489	0.148858	0.080442	-0.059804	-0.048578	0.199228	0.074862	0.125643	0.085274	-0.074979	0.070138	0.015413	-0.049886	0.010482	-0.004721	-0.058559	-0.094743	-0.005212	-0.011274	-0.099408	-0.091663	0.076101	0.015194	0.013184	0.051668	0.116366	-0.028862	-0.043926	-0.007397	0.044157	0.046789	0.076922	-0.046772	-0.052641	-0.003671	-0.048104	-0.015309	-0.034126	-0.037858	0.022714	-0.041913
	Enterobacteriaceae_unclassified_unclassified(77)	Otu0049	-0.08438	0.03487	0.027622	0.007292	0.026373	-0.004124	0.08963	-0.060573	0.122556	0.04966	-0.019256	0.044783	0.149459	0.051313	0.062659	0.046635	0.002963	0.067166	0.083383	0.041609	0.031688	-0.041052	-0.156261	-0.025978	-0.060574	0.005337	-0.094185	0.02062	0.024793	0.151702	0.00021	0.163856	-0.018365	-0.052728	0.071832	0.004767	-0.034409	0.118643	-0.070432	-0.042875	-0.001533	-0.069682	0.020627	-0.005053	-0.04207	0.015763	0.018393
	Gluconobacter_unclassified_unclassified(100)	Otu0050	0.052287	0.002766	-0.031557	0.008164	-0.085136	0.041139	0.025542	-0.025073	-0.055837	0.044387	0.016049	0.045551	-0.028283	-0.011936	-0.019427	0.050402	0.015593	0.035771	-0.02869	-0.036651	-0.01827	-0.02222	0.013757	-0.006474	0.016848	0.04456	0.045173	-0.033017	-0.019449	-0.028654	0.044841	0.002844	-0.017403	-0.03019	-0.038215	0.040059	-0.02893	0.001488	-0.011344	-0.052199	0.023843	0.007415	0.00286	-0.015733	0.008267	0.022907	-0.02399
	Corynebacterium_unclassified_unclassified(100)	Otu0051	0.092327	0.020831	0.041247	-0.002799	-0.025872	-0.020292	0.016163	0.050134	-0.033548	0.006152	0.021047	0.031526	0.094883	-0.013804	-0.018529	-0.011043	-0.015089	0.008017	-0.067756	0.055975	-0.007958	-0.028714	-0.02164	-0.063501	0.036273	0.020287	-0.045638	-0.017533	-0.020753	0.010192	-0.010246	0.023149	0.06363	-0.015535	0.000399	-0.017848	-0.052042	-0.084449	-0.020453	-0.028214	0.018087	0.075662	0.038516	0.035321	-0.025794	0.032946	0.053544
	Acetobacteraceae_unclassified_unclassified(92)	Otu0052	0.294042	0.158787	-0.163585	0.094044	-0.044146	-0.042372	0.029467	0.026055	-0.26438	-0.234595	0.170626	-0.09226	-0.009615	0.069596	0.056107	-0.180074	-0.040039	-0.201705	-0.154014	0.01454	-0.009204	-0.004349	-0.008521	-0.016225	0.043652	-0.145679	0.083113	0.039776	0.019637	-0.194109	0.21287	-0.148992	-0.011765	0.010186	-0.123337	0.047695	0.040789	-0.024081	0.03961	0.093242	-0.101279	0.051405	0.162752	0.054037	-0.040448	0.014559	-0.033137
	Enterobacteriaceae_unclassified_unclassified(100)	Otu0053	0.092911	-0.055927	0.302372	0.068039	-0.000532	0.119974	0.216445	0.053191	-0.037502	-0.150303	-0.07402	0.08298	0.040081	0.020743	0.07585	-0.156584	-0.066974	-0.091867	-0.138056	0.021478	-0.066228	-0.067323	-0.017669	0.037738	0.022889	-0.063188	-0.039009	0.022387	0.052355	0.032612	-0.058958	0.160109	-0.092555	-0.036595	-0.09429	0.022648	-0.096929	0.080017	-0.05961	-0.11041	-0.087591	-0.055095	0.041848	-0.054232	-0.088658	-0.005918	-0.013762
	Comamonadaceae_unclassified_unclassified(100)	Otu0054	-0.045173	-0.008077	-0.092558	-0.052335	0.072149	-0.039285	-0.035059	0.005171	0.061065	0.126337	-0.055217	3e-06	0.072136	-0.04594	0.016588	0.100421	0.077438	0.155534	0.013006	0.034007	0.002425	0.023366	-0.027463	-0.05642	-0.022467	0.04987	-0.077189	0.034712	0.019576	0.038904	-0.030742	0.032371	0.059893	0.010872	0.078991	-0.013069	0.005326	-0.050417	0.026816	-0.086519	0.130325	0.020624	-0.003406	-0.051874	0.025888	0.022082	-0.041
	Sphingomonas_unclassified_unclassified(100)	Otu0055	0.005081	0.082465	-0.000783	-0.090136	0.096329	-0.142162	-0.082423	-0.171208	0.037727	0.136842	0.034159	-0.063465	-0.075147	-0.032506	-0.017434	0.092823	0.037975	0.083234	0.028367	-0.00547	0.022011	-0.005015	-0.112911	0.149227	-0.034163	0.093079	-0.095663	0.006663	-0.006171	0.105605	0.054085	-0.018131	0.000715	0.052506	-0.016044	-0.011848	0.034923	0.006287	-0.004962	-0.06352	-0.057744	-0.041557	0.025704	0.045628	-0.014167	0.045875	-0.05856
	Micrococcus_unclassified_unclassified(74)	Otu0056	-0.08222	0.120874	-0.036584	0.004187	0.084431	-0.113341	0.008115	-0.119375	0.175276	0.189325	0.08767	-0.026169	0.120818	0.139522	0.037848	0.136683	0.046101	0.144989	0.083404	0.212481	-0.020653	-0.037082	-0.098065	0.037893	-0.130565	0.143457	-0.036347	0.103712	-0.01835	0.213616	0.050521	0.128757	0.004829	-0.011398	0.014714	-0.030994	0.116303	0.013184	-0.088978	-0.023088	-0.064102	-0.025221	0.00329	0.049526	0.054379	-0.009409	-0.04265
	Stenotrophomonas_unclassified_unclassified(99)	Otu0057	-0.018181	0.023889	0.002923	-0.040549	-3.2e-05	-0.017807	0.004302	-0.073702	0.098634	0.046284	0.022934	-0.002958	0.064385	0.012572	-0.03739	0.068807	0.036327	0.090065	0.064128	0.09409	-0.051754	-0.021459	-0.00846	-0.066553	-0.028929	0.081675	0.00435	-0.000685	-0.048174	0.092083	0.075294	0.092195	-0.055025	0.049617	0.029623	-0.025274	0.025885	-0.022093	0.062049	0.05174	-0.041838	0.031753	0.024766	0.045072	0.04361	-0.030126	0.014262
	Jeotgalicoccus_unclassified_unclassified(100)	Otu0058	0.06459	-0.049615	0.012224	-0.016544	-0.050057	-0.004069	0.032601	-0.052618	-0.068173	0.037792	0.046893	-0.011591	-0.007391	-0.01275	-0.040059	0.024094	-0.038497	-0.039799	0.015929	-0.010558	0.070257	-0.018069	0.018215	-0.001226	-0.05944	0.061489	-0.018302	-0.050419	0.017827	-0.011401	0.042878	-0.031915	-0.03306	-0.01257	0.010619	0.015538	0.013058	-0.075404	0.023745	0.031773	-0.020238	-0.023209	-0.005096	0.016915	0.005911	0.011308	-0.008374
	Gamma-1Gilliamella_unclassified_unclassified(100)	Otu0059	0.07888	-0.012942	0.107688	0.012908	-0.049383	0.302512	-0.023363	0.44103	0.100055	-0.187302	-0.039664	0.249296	0.000135	-0.115642	-0.040779	-0.162178	0.013884	-0.097471	-0.147193	0.005586	-0.00475	0.035864	0.073377	0.063915	0.157985	-0.084006	0.102345	-0.063895	0.057683	-0.103445	-0.094853	0.197322	-0.042582	-0.027235	-0.076015	0.011237	-0.09118	-0.049036	0.129105	0.129655	0.137379	0.173026	-0.019855	-0.038378	-0.140891	-0.021099	0.123302
	Geodermatophilus_unclassified_unclassified(67)	Otu0060	0.013267	0.019844	0.030107	0.100434	0.008961	0.106844	-0.105886	0.152779	0.091551	-0.081064	0.045529	0.196143	0.111161	-0.081803	-0.01021	-0.0121	0.094818	-0.007128	0.017639	0.072791	-0.107608	0.124647	0.137658	0.085888	0.137493	-0.050046	0.105188	-0.019538	-0.020929	-0.030384	-0.037832	0.072409	0.026468	-0.035417	-0.054296	0.050368	0.041434	-0.021394	0.10736	0.136657	-0.02096	0.153275	0.009056	-0.038099	-0.059548	-0.033102	0.051515
	Rhizobium_multihospitium_unclassified_unclassified(57)	Otu0061	-0.108209	0.097926	-0.007257	0.011464	0.126559	-0.10702	0.007706	-0.074406	0.177163	0.260795	-0.004414	0.00436	0.075729	-0.05637	0.013851	0.203617	0.079402	0.21679	0.134853	0.137879	-0.046263	0.006727	0.003185	0.009652	-0.024863	0.183275	-0.07888	0.107834	0.01228	0.215383	0.025354	0.075144	0.005202	-0.034765	0.189035	0.00065	0.106386	0.04189	-0.001717	-0.01144	-0.016955	-0.010973	-0.050659	0.082913	0.041276	-0.027472	0.030597
	Fructobacillus_unclassified_unclassified(100)	Otu0062	0.0342	-0.044487	-0.000226	0.028973	-0.015886	0.1174	0.038174	-0.068681	-0.053089	0.01265	-0.014095	-0.025593	-0.11757	0.036336	-0.029129	-0.029908	-0.039208	-0.023953	0.013357	-0.065255	-0.048683	-0.026805	-0.011238	-0.00439	-0.017518	0.012259	-0.02229	-0.013586	0.056355	-0.037533	0.039684	0.007701	0.020355	0.033756	0.004212	-0.009477	-0.037301	-0.018117	0.022026	0.055258	0.04126	-0.044636	-0.032835	-0.012926	0.025497	-0.036127	-0.05836
	Gemella_unclassified_unclassified(99)	Otu0063	0.008139	0.035626	0.039103	0.019301	0.104466	-0.051412	-0.00245	0.003037	-0.051944	0.068854	-0.034527	0.056417	0.037765	0.029876	0.015885	0.077374	0.09413	0.071996	0.073413	0.125326	0.010476	0.096003	-0.027386	-0.03261	-0.041494	0.048563	-0.019879	0.016101	-0.032411	0.056938	-0.033254	-0.061608	0.068652	0.031644	0.022164	0.016837	0.203437	-0.077704	-0.070275	-0.012972	-0.009278	0.103523	0.002499	-0.027179	0.121902	-0.069319	-0.01991
	Lactobacillales_unclassified(100)	Otu0064	-0.026345	0.046863	0.002475	-0.041018	0.042333	0.056034	-0.009395	0.058374	0.0732	0.036327	0.002641	0.06067	0.033011	0.011015	0.011319	0.022803	0.053988	0.004076	-0.060938	-0.030566	-0.008575	-0.030469	-0.008824	-0.039995	0.079771	0.04813	-0.051288	-0.022333	0.031823	0.017191	0.041064	0.057856	0.020304	0.000589	0.034579	0.029056	0.001165	-0.031972	-0.107968	-0.112094	0.090484	-0.013668	0.026808	-0.014913	-0.031566	-0.008732	-0.005793
	Kytococcus_unclassified_unclassified(100)	Otu0065	0.12013	-0.026516	0.066066	-0.013067	0.055762	0.013697	0.071032	0.031526	-0.02789	-0.015213	0.073203	0.050499	0.068233	0.138958	0.070636	-0.035327	0.006032	0.015269	0.009688	0.080727	0.003199	-0.011328	-0.019717	-0.113535	-0.000762	0.049703	0.019045	0.111217	0.0485	0.00808	0.053733	0.067072	-0.001116	-0.021836	-0.048928	-0.006587	0.045655	0.054874	0.016261	-0.071089	-0.088443	-0.034589	0.005776	0.000921	-0.06911	0.071337	-0.043517
	Bradyrhizobiaceae_unclassified_unclassified(86)	Otu0066	-0.21166	0.133004	-0.043333	-0.041702	-0.081051	-0.162793	0.001924	-0.145247	0.199356	0.311322	0.007314	0.015282	0.016332	-0.009919	-0.032922	0.266804	-0.035868	0.264994	0.123551	0.01672	0.027854	0.069532	0.077963	0.135321	-0.01463	0.254921	0.081486	0.00681	-0.044714	0.21999	-0.033587	0.169962	0.027073	-0.055954	0.210069	-0.031663	0.003416	0.119019	0.082073	0.150326	0.051008	0.047762	-0.050806	0.107045	-0.019383	-0.094885	-0.046449
	Massilia_timonae_unclassified_unclassified(69)	Otu0067	0.140987	-0.052591	0.012889	-0.028424	-0.034007	0.014944	0.018246	-0.015015	-0.001219	-0.020667	0.033832	0.005981	-0.082601	-0.01251	0.014808	-0.020501	0.025953	-0.055934	-0.06916	-0.082522	-0.017496	0.100846	0.068418	-0.001272	0.008566	0.009638	0.028591	-0.025626	-0.041262	-0.067858	0.060582	0.077212	-0.000257	-0.031482	-0.013441	0.012315	-0.038142	0.012339	0.09494	0.04237	0.014715	-0.040807	0.021	0.003207	-0.041874	0.053314	-0.04632
	Roseomonas_unclassified_unclassified(85)	Otu0068	0.067251	-0.072626	0.027235	-0.001025	-0.123847	0.13265	0.009734	0.084943	0.008864	-0.121406	-0.080983	-0.052102	-0.041926	-0.005556	-0.046529	-0.053077	0.03419	-0.029224	0.040576	-0.104257	-0.07729	0.007429	0.217108	0.111486	0.206686	-0.102724	0.15994	-0.023253	-0.049287	-0.069345	0.013461	-0.053064	0.029291	0.0213	-0.098853	-0.07244	-0.050362	0.043349	0.18029	0.191838	-0.073967	0.046155	-0.03991	0.019774	-0.038532	-0.01959	-0.00758
	Bifidobacteriaceae_unclassified_unclassified(98)	Otu0069	0.148672	-0.014663	0.166417	0.013764	-0.195009	0.08128	0.325909	-0.052739	-0.304284	-0.095701	0.077281	-0.119964	-0.093178	0.103225	0.038643	-0.072249	-0.131059	-0.061617	-0.063978	0.006681	0.098037	-0.053215	-0.047525	-0.060139	0.008834	-0.024591	0.005736	-0.104039	-0.012524	-0.038233	0.063611	-0.029063	-0.04355	0.00067	-0.044495	0.092044	-0.032585	-0.011131	-0.010135	0.020171	-0.020605	0.004015	-0.042749	-0.033986	0.017741	0.023617	-0.078164
	Firm5_unclassified_unclassified(92)	Otu0070	0.084054	0.029068	0.167713	0.242445	-0.031637	-0.059471	0.176405	-0.010769	-0.144708	-0.05991	-0.014134	-0.057627	0.005614	0.035731	0.031527	-0.061322	0.012099	-0.060861	-0.110712	-0.019505	-0.054387	-0.004069	-0.083354	-0.055574	-0.011788	0.032444	-0.05845	0.023888	0.033005	-0.055463	0.049008	-0.036918	-0.076084	0.006047	-0.049015	0.043702	0.078632	-0.026975	0.048519	-0.064695	-0.073682	-0.015527	0.005621	0.06198	0.043036	0.048393	0.042493
	Micromonosporaceae_unclassified_unclassified(69)	Otu0071	-0.001959	-0.029936	0.045278	-0.004617	-0.204392	0.051252	-0.047453	-0.005959	0.06203	-0.023492	-0.014862	0.01309	-0.087665	-0.028693	-0.099221	-0.043743	-0.094275	-0.057019	0.09123	-0.101354	-0.002137	0.119191	0.270824	0.172029	0.166973	-0.02979	0.244042	-0.112746	-0.032363	-0.034307	0.003252	0.054512	0.03848	0.021136	-0.027074	-0.036305	-0.088364	0.10649	0.160037	0.22232	0.019072	0.077481	-0.019737	0.067066	-0.13213	-0.019733	0.046198
	Pseudomonas_unclassified_unclassified(100)	Otu0072	-0.066721	0.038963	-0.06084	-0.02746	0.095624	-0.07866	-0.005882	-0.077792	0.150163	0.165048	-0.006822	0.047321	0.036428	-0.079759	-0.053586	0.151169	0.016439	0.13344	0.062911	0.052867	0.064735	-0.018825	-0.025243	0.084206	0.005104	0.147832	0.00738	0.028244	-0.026547	0.072361	0.008338	0.039768	-0.000993	-0.040048	0.085498	0.008543	-0.094359	0.089417	-0.041977	0.014147	0.016357	-0.051027	-0.009775	0.006943	-0.040069	0.014364	0.033935
	Bacillales_unclassified_unclassified(100)	Otu0073	0.085971	-0.002836	-0.005338	-0.003823	-0.039855	-0.011919	0.014831	-0.035605	0.006747	-0.021273	0.033479	-0.002626	-0.045683	0.030009	0.060927	-0.045904	-0.09351	0.032873	-0.064028	-0.060148	-0.039207	-0.041047	-0.040881	0.04861	-0.02634	0.036767	-0.034768	-0.007765	0.023153	-0.004414	-0.001295	-0.0973	-0.001204	0.007822	0.008344	0.017009	-0.005879	-0.066094	-0.033725	0.050153	0.015202	-0.032037	-0.003787	0.031597	-0.038525	0.002911	-0.074065
	Salinicoccus_unclassified_unclassified(99)	Otu0074	0.073625	0.042458	-0.016783	-0.009579	0.063167	-0.038957	-0.034263	0.000738	0.023	0.02907	-0.034969	-0.0272	-0.013967	0.04003	0.069005	0.033489	0.063246	0.072732	0.004813	0.024737	0.014718	-0.007132	-0.002781	-0.03256	-0.048492	0.006329	-0.0062	0.031194	-0.001029	-0.030825	0.0137	-0.062461	0.057287	-0.002315	0.010529	-0.02025	0.021934	0.007655	-0.005663	-0.012363	-0.077949	0.02142	0.030023	-0.043781	0.109699	-0.008293	-0.021525
	Anaerococcus_unclassified_unclassified(100)	Otu0075	0.068082	-0.062846	0.036487	-0.001153	0.030888	-0.00383	0.070123	-0.011953	0.026956	-0.006824	0.059298	0.016591	0.027553	0.081063	0.035692	0.006922	-0.033342	-0.015342	-0.006744	-0.032332	-0.034645	-0.028906	-0.068451	-0.007832	-0.009174	0.012588	0.022355	0.062133	-0.011157	0.002783	0.035973	0.007252	-0.080637	0.03363	0.007068	-0.010401	0.048499	0.0363	0.067034	-0.046861	-0.007004	0.033105	-0.033444	0.027879	0.022855	0.028676	-0.060196
	Lactobacillus_unclassified_unclassified(94)	Otu0076	0.135674	0.001579	0.332004	0.171665	-0.091817	0.0377	0.18445	-0.016802	-0.33888	-0.184971	-0.061074	-0.086485	-0.137867	0.061317	0.059631	-0.220145	-0.118119	-0.135088	-0.164538	-0.098638	-0.119199	-0.03693	0.016511	-0.035843	-0.025272	-0.091704	0.014005	-0.020081	0.02157	-0.111282	0.071931	-0.054429	-0.037449	-0.012751	-0.123188	0.018528	0.013633	-0.03841	-0.032779	-0.106202	-0.078426	-0.074933	0.072958	0.034859	0.014266	0.07955	-0.082395
	Tepidimonas_unclassified_unclassified(100)	Otu0077	0.09382	-0.005419	-0.053938	0.022765	0.026066	0.011024	-0.050986	-0.033641	0.015022	0.007349	0.042151	-0.008211	0.005906	0.03775	0.052386	0.079343	-0.019158	-0.020968	-0.035119	-0.022605	-0.016581	-0.013137	-0.041973	-0.001429	0.00435	-0.036626	0.01013	0.000807	0.017411	-0.040735	0.052736	0.018166	-0.043647	-0.011818	-0.012063	0.006942	0.028479	0.033494	0.01143	-0.039831	0.026761	-0.010991	0.070505	0.014794	-0.021286	-0.03146	0.005826
	Phyllobacteriaceae_unclassified_unclassified(100)	Otu0078	0.089476	0.023451	0.067187	-0.018312	0.005131	0.060176	0.01512	0.012158	-0.077379	-0.06768	0.003094	-0.055854	-0.004336	-0.006161	0.004623	-0.070796	-0.043056	-0.035157	-0.032769	0.022371	0.050647	0.016818	-0.065822	-0.044831	0.003063	-0.076468	-0.039261	0.007143	0.067493	-0.060761	0.073008	-0.014519	0.044169	0.113227	-0.029648	0.019722	-0.010985	-0.009797	-0.017544	-0.057523	0.009706	0.01665	-0.042089	-0.045299	0.031102	0.018816	0.022001
	Corynebacterium_stationis_unclassified_unclassified(100)	Otu0079	0.031573	-0.005142	0.024713	0.002625	-0.022332	0.056753	0.03466	0.041738	-0.031064	0.050105	0.030285	0.002636	-0.021584	-0.085022	-0.045895	-0.015045	-0.003373	-0.002996	-0.018289	-0.049378	-0.014665	0.001	0.02318	-0.053811	-0.032034	-0.030904	-0.031292	0.017303	0.005735	-0.021586	-0.031493	0.027617	-0.061169	0.069889	0.074295	0.033715	-0.034398	-0.03329	-0.050164	-0.013379	0.05114	-0.0096	-0.015175	-0.027773	0.014667	0.001098	-0.018979
	Salinicoccus_unclassified_unclassified(100)	Otu0080	0.02161	0.021069	0.018467	0.023141	-0.024116	0.048762	0.099584	0.005519	-0.035671	0.031742	0.002592	-0.019895	0.049717	0.005289	0.03186	0.025679	-0.018903	0.01773	0.021854	-0.017171	-0.010144	0.030776	-0.076331	-0.046292	-0.042577	0.007453	0.035502	0.00161	0.069894	-0.005797	-0.016125	0.048778	-0.017672	-0.000229	-0.019521	-0.056368	-0.0173	-0.053293	-0.019575	-0.035742	0.031201	-0.020829	-0.012053	-0.007707	0.019297	0.078277	-0.061777
	Enterobacteriaceae_unclassified_unclassified(100)	Otu0081	0.082171	-0.018704	-0.046097	0.003291	-0.014655	0.004991	0.080832	0.023888	-0.004104	-0.020051	0.058074	0.020791	-0.022169	0.037468	0.065598	0.010049	-0.007621	0.030833	-0.098439	-0.018536	0.011023	-0.051576	-0.070312	-0.021957	-0.006281	-0.062303	-0.020535	-0.069716	0.001154	0.00209	0.016721	0.012752	-0.016254	-0.007578	-0.049544	0.055255	-0.052485	-0.008401	0.005285	-0.021808	-0.008109	0.062284	0.014148	0.034379	-0.030046	0.003693	0.050944
	Planococcaceae_unclassified(89)	Otu0082	0.117907	0.002603	0.054883	-0.033695	-0.004261	0.110573	-0.019284	0.08367	-0.010718	-0.074612	-0.041749	0.013629	-0.049511	-0.034447	0.017545	-0.082092	0.023814	-0.055482	-0.049882	-0.087709	-0.038636	-0.007295	0.169597	0.135798	0.059223	-0.061753	0.020761	-0.049274	-0.010811	-0.108238	0.033782	0.042673	-0.050314	0.021096	-0.016134	-0.022025	-0.008873	0.032044	0.037148	0.094852	-0.017806	-0.014702	0.000223	0.044535	-0.057678	0.043202	-0.008317
	Neisseria_unclassified_unclassified(100)	Otu0083	0.135527	0.061109	0.008402	-0.071293	-0.016747	0.037423	0.028427	-0.017552	0.028664	0.042907	0.057633	-0.03421	-0.064134	0.011728	-0.013418	-0.001031	-0.054425	0.046971	0.018734	-0.008964	0.047366	-0.04559	0.001463	-0.030632	-0.04639	-0.021167	-0.015088	0.047601	0.036355	-0.023542	-0.017859	0.006646	-0.050791	0.047518	-3.1e-05	0.03849	0.01723	-0.079203	0.032724	0.014919	-0.017605	0.001691	0.003586	0.026791	0.00093	0.059691	0.018185
	Geobacillus_unclassified_unclassified(96)	Otu0084	0.03146	-0.013831	0.013931	-0.006682	-0.079465	-0.008073	0.042183	0.006973	-0.023059	-0.002046	0.052638	0.01505	0.01719	-0.028468	0.076088	-0.001721	-0.074645	0.082074	-0.016414	-0.054339	0.02763	-0.025712	-0.02482	-0.033576	0.014881	-0.051452	-0.025685	-0.022984	-0.007982	-0.038928	0.072983	0.001489	0.021046	0.02688	-0.022158	0.019378	0.017645	-0.106191	-0.057257	-0.00391	0.015761	-0.010587	-0.023613	0.036628	0.019479	-0.054636	0.012467
	Comamonas_unclassified_unclassified(58)	Otu0085	0.046742	0.05612	0.012297	0.110119	-0.021131	-0.000619	-0.011001	0.050715	0.033208	-0.027908	0.019874	-0.053727	0.073349	0.033234	0.025078	-0.103477	0.007227	-0.082708	-0.027615	0.063778	-0.023754	-0.05024	-0.040446	-0.02772	0.053143	-0.043857	0.02303	-0.013511	0.065979	-0.088986	0.051561	-0.075409	0.023233	0.087749	-0.03184	0.003128	0.028252	-0.058816	0.006654	-0.063895	0.062852	-0.066637	0.092799	0.010343	-0.011394	-0.004751	0.116641
	Methylobacterium_radiotolerans_unclassified_unclassified(80)	Otu0086	0.072077	-0.013673	0.046077	-0.026187	-0.061896	0.004674	0.001568	-0.058352	-0.066475	0.047161	0.006177	-0.024701	-0.074716	-0.042308	-0.027167	0.032679	-0.020837	0.003648	0.042976	0.012604	0.043004	0.088442	0.143216	0.09257	0.032675	-0.018554	0.115778	-0.089654	-0.027548	-0.027093	0.06615	-0.064698	0.110715	0.033962	-0.017283	-0.032367	0.013518	0.008519	0.078341	0.082755	-0.028082	-0.024156	-0.020774	0.060455	-0.032269	0.062217	-0.028258
	Bradyrhizobiaceae_unclassified_unclassified(93)	Otu0087	0.085411	-0.057547	-0.070478	-0.038221	-0.041993	0.033637	0.055223	-0.019123	-0.07076	-0.010362	-0.003144	0.010486	-0.08666	0.00273	-0.001658	0.053844	0.034412	0.057679	-0.078749	-0.066165	0.018964	-0.006485	-7.9e-05	0.001526	-0.013844	-0.047219	-0.005071	-0.018228	-0.049476	-0.01506	-0.031263	-0.038222	0.050263	-0.048282	0.008532	0.059118	-0.056322	-0.012867	0.043687	0.060919	-0.009009	0.008667	0.024213	-0.067645	0.040036	0.041358	-0.01468
[truncated: 113 more rows]
[truncated: 453 more columns]

## Sheet: Ileum p-values
Ileum p-values
[truncated: 201 more rows]
[truncated: 151 more columns]

## Sheet: RECTUM
		OTU	Otu0001	Otu0002	Otu0003	Otu0004	Otu0005	Otu0006	Otu0007	Otu0008	Otu0009	Otu0010	Otu0011	Otu0012	Otu0013	Otu0014	Otu0015	Otu0016	Otu0017	Otu0018	Otu0019	Otu0020	Otu0021	Otu0022	Otu0023	Otu0024	Otu0025	Otu0026	Otu0027	Otu0028	Otu0029	Otu0030	Otu0031	Otu0032	Otu0033	Otu0034	Otu0035	Otu0036	Otu0037	Otu0038	Otu0039	Otu0040	Otu0041	Otu0042	Otu0043	Otu0044	Otu0045	Otu0046	Otu0047
[truncated: 208 more rows]
[truncated: 453 more columns]

[truncated: 1 more sheets: Rectum p-values]
